# Supplementary material for: piRNA Profiling of Dengue Virus Type 2-Infected Asian Tiger Mosquito and Midgut Tissues
Source: Viruses. 2018 Apr 22;10(4):213. doi: 10.3390/v10040213 (PMC5923507; doi:10.3390/v10040213)
Supplement: Supplementary file 1 [file viruses-10-00213-s001.zip]

Archive with 10 entries (9 files):
- viruses-276697 revise supplementary/
- viruses-276697 revise supplementary/Figure S1.tif
- viruses-276697 revise supplementary/Figure S2.tif
- viruses-276697 revise supplementary/Table S1.xls
- viruses-276697 revise supplementary/Table S2.xls
- viruses-276697 revise supplementary/Table S3.xls
- viruses-276697 revise supplementary/Table S4.xls
- viruses-276697 revise supplementary/Table S5.xls
- viruses-276697 revise supplementary/Table S6.xls
- viruses-276697 revise supplementary/Table S7.xls
