# Supplementary material for: piRNA Profiling of Dengue Virus Type 2-Infected Asian Tiger Mosquito and Midgut Tissues
Source: Viruses. 2018 Apr 22;10(4):213. doi: 10.3390/v10040213 (PMC5923507; doi:10.3390/v10040213)
Supplement: Supplementary file 1 [file viruses-10-00213-s001.zip › viruses-276697 revise supplementary/Table S1.xls]

## Sheet: Sheet1
Table S1. PCR programs and primers for RT-PCR
Gene	Primer	Sequences （5’-3’）	PCR product Size(bp)	PCR condition annealing temperature （Ta） and cycles（C）
AalPIWI1	PIWI1F	GAGTGCCATGGAAGGTCAA	325	55℃, 30
	PIWI1R	GATTTGACCTCGTGTTCGTAA
AalPIWI2	PIWI2F	CGGGGATATACGGCAACGAT	571	57℃, 30
	PIWI2R	ACTCCAAGGACAACTGCTCG
AalPIWI3	PIWI3F	GTCGTGCCATGGGAGGGC	560	55℃, 30
	PIWI3R	GGACATGGCACGCATCATTC
AalPIWI4	PIWI4F	CTGCGAAAGCACATCGAG	326	55℃, 30
	PIWI4R	CCAACCAGCTGGAGGTTCAAT
AalPIWI5	PIWI5F	GTATGCGATTCGAAATCAGC	567	55℃, 30
	PIWI5R	CTCGGTAGAAGATGATACGC
AalPIWI6	PIWI6F	GGTATGCGATTCGAAATTAGT	568	55℃, 30
	PIWI6R	CTCGGTAGAAGATGATACGT
AalPIWI7	PIWI7F	TGGAGGGTACGTGTTTGACG	350	55℃, 30
	PIWI7R	TAACCCGGTGTGTCAGTTCG
AalPIWI8/9	PIWI8/9F1	CAACGTGGAGCTCGGGGT	418	55℃, 30
	PIWI8/9R1	GCATTCCTCCTCTACTAGGTAC
	PIWI8/9F2	CAACGTGGAGGTCGTGGG	420	55℃, 30
	PIWI8/9R2	CATTCCTCCTCTACTAGATGG
AalAgo3-1	Ago3-1F	TCGGATGCGGGAAGAGCA	557	55℃, 30
	Ago3-1R	CCGTCGAACGTTTTGGCATTA
AalAgo3-1	Ago3-2F	TCGGATGCGGGTAGGGCC	557	55℃, 30
	Ago3-2R	CCGTCGAACGTTTTGGCATTG
rps7	rps7F	CTGATGCGTTCGAGGGTCAA	245	55℃, 30
	rps7R	ACGCTCACCAATGAACACGA
DNEV-2	DENV-2F	TCAATATGCTGAAACGCGCGAGAAACCG	511	56℃, 35
	DENV-2R	TTGCACCAACAGTCAATGTCTTCAGGTTC
