# Supplementary material for: piRNA Profiling of Dengue Virus Type 2-Infected Asian Tiger Mosquito and Midgut Tissues
Source: Viruses. 2018 Apr 22;10(4):213. doi: 10.3390/v10040213 (PMC5923507; doi:10.3390/v10040213)
Supplement: Supplementary file 1 [file viruses-10-00213-s001.zip › viruses-276697 revise supplementary/Table S2.xls]

## Sheet: Sheet1
Table S2. PCR programs and primers or stemp loop -PCR
piRNA ID	Stem loop primer (5’-3’)	piRNA speciic PCR primers(5’-3’)	PCR condition annealing temperature （Ta） and cycles（C）
vepiRNA4422692	GTCGTATCCAGTGCAGGGTCCGAGGTATTCGCACTGGATACGACAGACGCGA	CCTGACTTGAACCTCGAGCAG	57℃, 35 cycles
vepiRNA4039192	GTCGTATCCAGTGCAGGGTCCGAGGTATTCGCACTGGATACGACACTGCAAG	CCGCCTCTGAAGACGTTGAATG	57℃, 35 cycles
vepiRNA4440385	GTCGTATCCAGTGCAGGGTCCGAGGTATTCGCACTGGATACGACAAGAAATG	CCGTGAGACCATTTGGGCAT	57℃, 35 cycles
vepiRNA4269883	GTCGTATCCAGTGCAGGGTCCGAGGTATTCGCACTGGATACGACTGCGACGT	CGTGAACCACAGAGTCGGTA	57℃, 35 cycles
vepiRNA3763994	GTCGTATCCAGTGCAGGGTCCGAGGTATTCGCACTGGATACGACAACCGAAA	CGCTCGATGAAGATTCGTGGATG	57℃, 35 cycles
vepiRNA3563627	GTCGTATCCAGTGCAGGGTCCGAGGTATTCGCACTGGATACGACAGTATGCG	GCCGTCCCGATTGTCAGAAC	57℃, 35 cycles
vepiRNA2211443	GTCGTATCCAGTGCAGGGTCCGAGGTATTCGCACTGGATACGACAATATTTC	GGCCGTAAACTCAAGCGATTGTA	57℃, 35 cycles
vepiRNA4729653	GTCGTATCCAGTGCAGGGTCCGAGGTATTCGCACTGGATACGACCGTATGCG	GGTGCGAGAGCCTGATCTGA	57℃, 35 cycles
vepiRNA2817943	GTCGTATCCAGTGCAGGGTCCGAGGTATTCGCACTGGATACGACGGTTTGAT	GGCGGTAGGACTTGACATGGTT	57℃, 35 cycles
vepiRNA4954491	GTCGTATCCAGTGCAGGGTCCGAGGTATTCGCACTGGATACGACGCGTCGTT	GCCCGTGGATCCATACCAGAT	57℃, 35 cycles
vepiRNA1018866	GTCGTATCCAGTGCAGGGTCCGAGGTATTCGCACTGGATACGACAGACGCGA	GCGGCTGACTTGAACCTCGA	57℃, 35 cycles
vepiRNA0758366	GTCGTATCCAGTGCAGGGTCCGAGGTATTCGCACTGGATACGACTCCAGTCT	GCGCCCTACGGTTATAACACG	57℃, 35 cycles
vepiRNA0717036	GTCGTATCCAGTGCAGGGTCCGAGGTATTCGCACTGGATACGACACCTGCTT	GGCGGCTAACGTAGAAGAAAGA	57℃, 35 cycles
vepiRNA0729583	GTCGTATCCAGTGCAGGGTCCGAGGTATTCGCACTGGATACGACGGGCCCAT	GGCGGTAATCGACTGTGGAAATA	57℃, 35 cycles
vepiRNA0725871	GTCGTATCCAGTGCAGGGTCCGAGGTATTCGCACTGGATACGACACGTCCTT	GCGGCGTAAGTAACAATTGAACAG	57℃, 35 cycles
vpiRNA0872164	GTCGTATCCAGTGCAGGGTCCGAGGTATTCGCACTGGATACGACCCGCTTCC	CCGGGCCAGATGTAGACCTC	57℃, 35 cycles
vpiRNA1293446	GTCGTATCCAGTGCAGGGTCCGAGGTATTCGCACTGGATACGACTTCCGCTT	GCCGCCATGTAGACCTCG	57℃, 35 cycles
vpiRNA0831304	GTCGTATCCAGTGCAGGGTCCGAGGTATTCGCACTGGATACGACAACCCCTT	CCGCCGCAGAGACTTTGTA	57℃, 35 cycles
vpiRNA2191731/2	GTCGTATCCAGTGCAGGGTCCGAGGTATTCGCACTGGATACGACGGGTTCCG	GCGCGTAGACCTCGGAAG	57℃, 35 cycles
vpiRNA2098952	GTCGTATCCAGTGCAGGGTCCGAGGTATTCGCACTGGATACGACGGCTCCAT	CCGCGGCTGAACTGGAAG	57℃, 35 cycles
vpiRNA0705792	GTCGTATCCAGTGCAGGGTCCGAGGTATTCGCACTGGATACGACGGTTCCGC	GGGCAGATGTAGACCTCGGAA	57℃, 35 cycles
vpiRNA0790572	GTCGTATCCAGTGCAGGGTCCGAGGTATTCGCACTGGATACGACCTGAGTGT	GGGCGAGAAGCAGGACGA	57℃, 35 cycles
vpiRNA0987624	GTCGTATCCAGTGCAGGGTCCGAGGTATTCGCACTGGATACGACTGCCTCTA	GGCCCGGAGGAAGTACTGTA	57℃, 35 cycles
vpiRNA0676933	GTCGTATCCAGTGCAGGGTCCGAGGTATTCGCACTGGATACGACAAACCCCT	GGCGGCAGAGACTTTGTAGA	57℃, 35 cycles
vpiRNA0397558	GTCGTATCCAGTGCAGGGTCCGAGGTATTCGCACTGGATACGACACCACGAA	CGGCGGGAATGATTGGGAC	57℃, 35 cycles
AalU6		AalU6: GGAACGATACAGAGAAGATTAGC	57℃, 35 cycles
		AalU6R: TGGAACGCTTCACGATTTTGCG
Universal primer		CCAGTGCAGGGTCCGAGGTA	57℃, 35 cycles
