# Supplementary material for: piRNA Profiling of Dengue Virus Type 2-Infected Asian Tiger Mosquito and Midgut Tissues
Source: Viruses. 2018 Apr 22;10(4):213. doi: 10.3390/v10040213 (PMC5923507; doi:10.3390/v10040213)
Supplement: Supplementary file 1 [file viruses-10-00213-s001.zip › viruses-276697 revise supplementary/Table S3.xls]

## Sheet: sample_uniq_multiple.stat
	Table S3. Small RNA sequence statistics for DENV2 infected and uninfected adult female and midgut libraries
	Library	Clean reads	Clean unique reads
	DENV2 infected adult females	10,136,437,	5631772
	Uninfected adult females	20903647	1975575
	midguts from infected adult females	11973200	2395066
	midguts from Uninfected adult females	11892737	1358859
