# Supplementary material for: piRNA Profiling of Dengue Virus Type 2-Infected Asian Tiger Mosquito and Midgut Tissues
Source: Viruses. 2018 Apr 22;10(4):213. doi: 10.3390/v10040213 (PMC5923507; doi:10.3390/v10040213)
Supplement: Supplementary file 1 [file viruses-10-00213-s001.zip › viruses-276697 revise supplementary/Table S4.xls]

## Sheet: Sheet1
Table S4. vsRNAs from DENV-2-infected adult female and midgut libraries.
sample	Positive Sense unique reads	Negative sense unique reads	Total unique reads	Positive Sense reads	Negative sense reads	Total reads	DENV-2 vsRNAs (104 Total)
DENV-2-infected adult females (uniquely mapped)	2545	1290	3835	7902	3682	11584	5.57
DENV-2-infected adult females (multi-mapped )	0	0	0	0	0	0	0
DENV-2-infected adult females (match to both the host and viral genomes)	6	2	8	9	2	11	0
midguts from infected adult females (uniquely mapped)	12226	1690	13916	40047	2746	42793	42.36
midguts from infected adult females (multi-mapped )	0	0	0	0	0	0	0
midguts from infected adult females (match to both the host and viral genomes)	138	24	162	338	28	366	0.11
