# Supplementary material for: piRNA Profiling of Dengue Virus Type 2-Infected Asian Tiger Mosquito and Midgut Tissues
Source: Viruses. 2018 Apr 22;10(4):213. doi: 10.3390/v10040213 (PMC5923507; doi:10.3390/v10040213)
Supplement: Supplementary file 1 [file viruses-10-00213-s001.zip › viruses-276697 revise supplementary/Table S5.xls]

## Sheet: match_genome2.txt - 副本
Table S5. DENV-2 derived piRNA (vpiRNA) profiles in infected adult female and midgut library
Table S5-1. DENV-2 derived piRNA (vpiRNA) profiles in midgut form infected adult female library							Table S5-2. DENV-2 derived piRNA (vpiRNA) profiles in infected adult female library
ID	Genomic location		Strand	Sequences（5'-3'）	Read number		ID	Genomic location		Strand	Sequences（5'-3'）	Read number
	Star	End						Star	End
vpiRNA2191731	8335	8355	sense	GTAGACCTCGGAAGCGGAACC	240		vpiRNA0872164	8331	8351	sense	AGATGTAGACCTCGGAAGCGG	173
vpiRNA2191732	8335	8356	sense	GTAGACCTCGGAAGCGGAACCC	166		vpiRNA1293446	8333	8353	sense	ATGTAGACCTCGGAAGCGGAA	85
vpiRNA2098952	4566	4587	sense	GGCTGAACTGGAAGATGGAGCC	136		vpiRNA0831304	961	981	sense	AGAGACTTTGTAGAAGGGGTT	77
vpiRNA0705792	8331	8355	sense	AGATGTAGACCTCGGAAGCGGAACC	120		vpiRNA0790572	8037	8057	sense	AGAAGCAGGACGAACACTCAG	77
vpiRNA0676933	961	982	sense	AGAGACTTTGTAGAAGGGGTTT	99		vpiRNA0987624	1105	1125	sense	AGGAAGTACTGTATAGAGGCA	75
vpiRNA0705793	8331	8356	sense	AGATGTAGACCTCGGAAGCGGAACCC	96		vpiRNA6122706	1984	2004	antisense	TGGGTTGACTGTAATCAGGCG	61
vpiRNA1747127	962	982	sense	GAGACTTTGTAGAAGGGGTTT	91		vpiRNA6969451	1985	2005	antisense	TTGGGTTGACTGTAATCAGGC	57
vpiRNA3130226	8334	8355	sense	TGTAGACCTCGGAAGCGGAACC	87		vpiRNA1938263	5576	5596	sense	CGGATTTTAAAGGGAAGACTG	52
vpiRNA1985224	4567	4587	sense	GCTGAACTGGAAGATGGAGCC	86		vpiRNA0352733	6343	6363	sense	AAGGAATTCAAGGAGTTTGCA	50
vpiRNA0705787	8331	8351	sense	AGATGTAGACCTCGGAAGCGG	79		vpiRNA0032026	5960	5980	sense	AAAATGATGAAGACTGTGCAC	47
vpiRNA0397558	5719	5738	sense	AATGATTGGGACTTCGTGGT	79		vpiRNA0852325	6307	6327	antisense	AGAGTAGATCCTGGCATCCAA	43
vpiRNA0797986	10257	10279	sense	AGGAGTCCTGTGGTAGAAGGCAA	79		vpiRNA1157022	959	979	sense	ATAGAGACTTTGTAGAAGGGG	41
vpiRNA0676931	961	980	sense	AGAGACTTTGTAGAAGGGGT	76		vpiRNA2144071	9993	10013	antisense	CTGTTCCAGACTGTCAGCATG	40
vpiRNA1526485	4568	4587	sense	CTGAACTGGAAGATGGAGCC	75		vpiRNA2120507	6448	6468	sense	CTGGACAACTTAGCAGTGCTG	40
vpiRNA0476118	3271	3294	sense	ACAGTGGTGGTGACTGAGGACTGT	67		vpiRNA0019408	2985	3005	sense	AAAAGACAACAGAGCCGTCCA	39
vpiRNA1177096	197	216	sense	CACTTGGAATGCTGCAGGGA	66		vpiRNA2287615	4844	4864	antisense	GACCAGGTTTTGTTTGGACGG	39
vpiRNA1747125	962	980	sense	GAGACTTTGTAGAAGGGGT	65		vpiRNA5262488	3701	3721	antisense	TGAAGGCTGCTAGTAGGGCAA	38
vpiRNA1128998	9659	9679	sense	CAAGAGGATGGAACGATTGGA	63		vpiRNA1570111	4841	4861	antisense	CAGGTTTTGTTTGGACGGCTC	36
vpiRNA2863448	4569	4587	sense	TGAACTGGAAGATGGAGCC	62		vpiRNA0391104	1108	1128	sense	AAGTACTGTATAGAGGCAAAG	35
vpiRNA1739808	461	484	sense	GAGAACCACACATGATCGTCAGTA	61		vpiRNA3520615	960	980	sense	TAGAGACTTTGTAGAAGGGGT	34
vpiRNA0180265	6849	6868	sense	AACGAAGAAAGATCTCGGAT	60		vpiRNA0792797	6431	6451	sense	AGAAGGCAAGAGACGCACTGG	34
vpiRNA1832065	8332	8355	sense	GATGTAGACCTCGGAAGCGGAACC	60		vpiRNA0565081	383	403	sense	ACAGGAGACGCAGAACTGCAG	33
vpiRNA1779288	8839	8860	sense	GAGGCTGTTGAAGATAGTAGGT	58		vpiRNA2439687	8332	8352	sense	GATGTAGACCTCGGAAGCGGA	33
vpiRNA1747126	962	981	sense	GAGACTTTGTAGAAGGGGTT	57		vpiRNA5067717	10663	10683	antisense	TCTGTGCCTGGAATGATGCTG	31
vpiRNA2041079	460	484	sense	GGAGAACCACACATGATCGTCAGTA	57		vpiRNA1410623	9659	9679	sense	CAAGAGGATGGAACGATTGGA	31
vpiRNA0150623	2854	2875	sense	AACACAAACAGAGCTTGGAATT	57		vpiRNA4212068	3545	3565	sense	TCAGGACCCGAGTAGGAACGA	30
vpiRNA0159547	382	402	sense	AACAGGAGACGCAGAACTGCA	57		vpiRNA0075793	2986	3006	sense	AAAGACAACAGAGCCGTCCAT	30
vpiRNA1717746	3400	3417	sense	GACGGATGCTGGTACGGG	56		vpiRNA3731595	5787	5807	sense	TATAGACCCCAGACGCTGCAT	30
vpiRNA1652933	1019	1041	sense	GAAGCTGTGTGACGACGATGGCA	54		vpiRNA1280515	10206	10226	antisense	ATGGATGGCATGTAATCTGTG	30
vpiRNA1190427	8330	8355	sense	CAGATGTAGACCTCGGAAGCGGAACC	54		vpiRNA1301207	862	882	antisense	ATGTGTCGTTCCTATGGTGTA	29
vpiRNA0676932	961	981	sense	AGAGACTTTGTAGAAGGGGTT	53		vpiRNA2088295	2782	2802	antisense	CTCTGTAGAGAGCATTTTCGC	29
vpiRNA1268992	8029	8048	sense	CCCACGGTAGAAGCAGGACG	53		vpiRNA5374004	1979	1999	antisense	TGACTGTAATCAGGCGACCTA	29
vpiRNA1832066	8332	8356	sense	GATGTAGACCTCGGAAGCGGAACCC	51		vpiRNA5374576	6548	6568	antisense	TGACTGTAGCCAGAAGTGTCA	28
vpiRNA1779283	8839	8857	sense	GAGGCTGTTGAAGATAGTA	51		vpiRNA6060435	4501	4521	sense	TGGGAAGTGAAGAAACAACGG	27
vpiRNA1040420	8333	8355	sense	ATGTAGACCTCGGAAGCGGAACC	51		vpiRNA1552998	7193	7213	sense	CAGGACTCCAAGCAAAAGCAA	27
vpiRNA1717745	3400	3416	sense	GACGGATGCTGGTACGG	51		vpiRNA6579733	5786	5806	sense	TTATAGACCCCAGACGCTGCA	26
vpiRNA1909356	8328	8351	sense	GCCAGATGTAGACCTCGGAAGCGG	50		vpiRNA5928176	6122	6142	sense	TGGACCTAATGAGAAGAGGAG	26
vpiRNA1623588	8532	8552	sense	GAACGGAGTGGTCAGACTGCT	50		vpiRNA0808722	624	644	sense	AGACATAGATTGTTGGTGCAA	26
vpiRNA1770372	3397	3417	sense	GAGGACGGATGCTGGTACGGG	49		vpiRNA0127594	6260	6280	sense	AAATCTGGACAAAAGAAGGGG	26
vpiRNA3130227	8334	8356	sense	TGTAGACCTCGGAAGCGGAACCC	49		vpiRNA3600948	3506	3526	sense	TAGGAGTCTTGGGAATGGCAT	25
vpiRNA1578338	9078	9096	sense	CTTGAGTGGAGTGGAAGGA	49		vpiRNA6883181	3702	3722	antisense	TTGAAGGCTGCTAGTAGGGCA	25
vpiRNA1147078	5718	5738	sense	CAATGATTGGGACTTCGTGGT	47		vpiRNA1946424	3458	3478	antisense	CGGCTGTGACCAAGGAGTTGA	25
vpiRNA1717651	3669	3689	sense	GACGGATGACATAGGTATGGG	47		vpiRNA0374271	4564	4584	sense	AAGGCTGAACTGGAAGATGGA	25
vpiRNA1995449	2877	2896	sense	GCTGGAAGTTGAAGACTATG	47		vpiRNA0776652	462	482	sense	AGAACCACACATGATCGTCAG	25
vpiRNA1832060	8332	8351	sense	GATGTAGACCTCGGAAGCGG	47		vpiRNA5889378	10470	10490	sense	TGGAAGCTGTACGCATGGCGT	24
vpiRNA1190422	8330	8351	sense	CAGATGTAGACCTCGGAAGCGG	46		vpiRNA0785939	621	641	sense	AGAAGACATAGATTGTTGGTG	24
vpiRNA1642819	2572	2596	sense	GAAGAGGGCATTTGTGGAATCCGCT	46		vpiRNA1584095	2982	3002	sense	CATAAAAGACAACAGAGCCGT	23
vpiRNA1724761	9875	9897	sense	GACGTGACCTCAGGCTGGCGGCT	45		vpiRNA6881589	7930	7950	antisense	TTGAAGACGTACTAGATTCCA	23
vpiRNA1985225	4567	4588	sense	GCTGAACTGGAAGATGGAGCCT	44		vpiRNA1515478	393	413	sense	CAGAACTGCAGGCATGATCAT	23
vpiRNA1770371	3397	3416	sense	GAGGACGGATGCTGGTACGG	42		vpiRNA0050398	6848	6868	sense	AAACGAAGAAAGATCTCGGAT	23
vpiRNA0099648	4563	4584	sense	AAAGGCTGAACTGGAAGATGGA	42		vpiRNA5505814	5345	5365	antisense	TGATCAGGTTGTAATTTGGCA	22
vpiRNA0817705	4565	4587	sense	AGGCTGAACTGGAAGATGGAGCC	42		vpiRNA1617704	10483	10503	sense	CATGGCGTAGTGGACTAGCGG	22
vpiRNA0099647	4563	4583	sense	AAAGGCTGAACTGGAAGATGG	42		vpiRNA2094869	4568	4588	sense	CTGAACTGGAAGATGGAGCCT	22
vpiRNA1770370	3397	3415	sense	GAGGACGGATGCTGGTACG	41		vpiRNA4118392	7340	7360	antisense	TCACGCAGAGGACTAGGAGCA	22
vpiRNA1167350	5574	5598	sense	CACGGATTTTAAAGGGAAGACTGTT	40		vpiRNA2175097	3704	3724	antisense	CTTTGAAGGCTGCTAGTAGGG	22
vpiRNA0824747	285	304	sense	AGGGATACTGAAGAGATGGG	40		vpiRNA0101853	4563	4583	sense	AAAGGCTGAACTGGAAGATGG	22
vpiRNA1040421	8333	8356	sense	ATGTAGACCTCGGAAGCGGAACCC	40		vpiRNA3828143	8122	8142	antisense	TATGACTGAGGGCATGTATGG	22
vpiRNA1167349	5574	5597	sense	CACGGATTTTAAAGGGAAGACTGT	40		vpiRNA1174945	8989	9009	sense	ATATGGTACATGTGGCTTGGA	22
vpiRNA1909360	8328	8355	sense	GCCAGATGTAGACCTCGGAAGCGGAACC	39		vpiRNA1400430	7259	7279	sense	CAACTGTCGATGGAATAACAG	22
vpiRNA3237325	9657	9679	sense	TTCAAGAGGATGGAACGATTGGA	39		vpiRNA3637879	3230	3250	sense	TAGGTAAGCTTGAGATGGACT	21
vpiRNA1771241	3286	3310	sense	GAGGACTGTGGAAATAGAGGACCCT	38		vpiRNA2052397	8123	8143	antisense	CTATGACTGAGGGCATGTATG	21
vpiRNA1169143	8031	8048	sense	CACGGTAGAAGCAGGACG	38		vpiRNA5311947	2184	2204	sense	TGACACAGCTTGGGATTTTGG	21
vpiRNA0159549	382	403	sense	AACAGGAGACGCAGAACTGCAG	38		vpiRNA1155992	5788	5808	sense	ATAGACCCCAGACGCTGCATG	21
vpiRNA1535688	8810	8828	sense	CTGATGAGAACAAGTGGAA	38		vpiRNA2588956	2022	2042	antisense	GCTTCTATGTTGACTGGGCTA	21
vpiRNA0764739	1021	1040	sense	AGCTGTGTGACGACGATGGC	38		vpiRNA1615728	10468	10488	sense	CATGGAAGCTGTACGCATGGC	21
vpiRNA1190428	8330	8356	sense	CAGATGTAGACCTCGGAAGCGGAACCC	37		vpiRNA5921955	5559	5579	sense	TGGACATGAGTGGGTCACGGA	20
vpiRNA2098951	4566	4586	sense	GGCTGAACTGGAAGATGGAGC	36		vpiRNA1745064	9994	10014	antisense	CCTGTTCCAGACTGTCAGCAT	20
vpiRNA1578340	9078	9097	sense	CTTGAGTGGAGTGGAAGGAG	36		vpiRNA4887688	8124	8144	antisense	TCTATGACTGAGGGCATGTAT	20
vpiRNA0629740	462	484	sense	AGAACCACACATGATCGTCAGTA	36		vpiRNA6121477	9928	9948	sense	TGGGTTCCAACAAGTAGAACA	20
vpiRNA0118965	8025	8048	sense	AAATCCCACGGTAGAAGCAGGACG	35		vpiRNA5971211	4048	4068	sense	TGGATACCATTAGCATTGACG	20
vpiRNA1642814	2572	2591	sense	GAAGAGGGCATTTGTGGAAT	35		vpiRNA1615586	9732	9752	antisense	CATGGAACTACAAGTACGCGG	20
vpiRNA0797982	10257	10275	sense	AGGAGTCCTGTGGTAGAAG	35		vpiRNA4149360	196	216	sense	TCACTTGGAATGCTGCAGGGA	19
vpiRNA0594333	8809	8828	sense	ACTGATGAGAACAAGTGGAA	35		vpiRNA0813997	388	408	sense	AGACGCAGAACTGCAGGCATG	19
vpiRNA0950653	4153	4173	sense	ATCATGGCAGTCGGGATGGTG	34		vpiRNA2704705	1983	2003	antisense	GGGTTGACTGTAATCAGGCGA	19
vpiRNA2124450	7568	7587	sense	GGGGAACTGGCAACATAGGA	34		vpiRNA5014723	5955	5975	sense	TCTGGAAAATGATGAAGACTG	18
vpiRNA1358515	8651	8675	sense	CGAGAACCCAAGAACCGAAAGAAGG	33		vpiRNA5234335	4569	4589	sense	TGAACTGGAAGATGGAGCCTA	18
vpiRNA1652934	1019	1042	sense	GAAGCTGTGTGACGACGATGGCAA	33		vpiRNA3051587	3234	3254	sense	TAAGCTTGAGATGGACTTTGA	18
vpiRNA1642816	2572	2593	sense	GAAGAGGGCATTTGTGGAATCC	32		vpiRNA1270305	1537	1557	sense	ATGGAAAATAAAGCTTGGCTG	18
vpiRNA1664144	1107	1130	sense	GAAGTACTGTATAGAGGCAAAGCT	32		vpiRNA0188317	2999	3019	antisense	AACCCATATCGGCATGGACGG	18
vpiRNA1870046	4035	4054	sense	GCAGAAAGCGGATTGGATAC	32		vpiRNA0187398	10465	10485	sense	AACCATGGAAGCTGTACGCAT	18
vpiRNA1167348	5574	5596	sense	CACGGATTTTAAAGGGAAGACTG	32		vpiRNA2838235	3655	3675	sense	GTGGGCGCTACTATGACGGAT	18
vpiRNA1771237	3286	3306	sense	GAGGACTGTGGAAATAGAGGA	32		vpiRNA5312639	9168	9188	sense	TGACACCGCAGGATGGGACAC	17
vpiRNA1642817	2572	2594	sense	GAAGAGGGCATTTGTGGAATCCG	32		vpiRNA2099872	2957	2977	antisense	CTGACATGAGTTTTGAGTCGC	17
vpiRNA0157059	5823	5843	sense	AACAGATGGTGAAGAGCGGGT	32		vpiRNA0016525	7749	7769	sense	AAAACTGAGATGGTTCGTCGA	17
vpiRNA2026403	4575	4597	sense	GGAAGATGGAGCCTATAGAATCA	31		vpiRNA5248063	7929	7949	antisense	TGAAGACGTACTAGATTCCAC	17
vpiRNA1040416	8333	8351	sense	ATGTAGACCTCGGAAGCGG	31		vpiRNA1482063	7339	7359	antisense	CACGCAGAGGACTAGGAGCAT	17
vpiRNA0764740	1021	1041	sense	AGCTGTGTGACGACGATGGCA	31		vpiRNA6161729	3653	3673	sense	TGGTGGGCGCTACTATGACGG	17
vpiRNA0079537	9724	9747	sense	AAAGACGGCCGCGTACTTGTAGTT	31		vpiRNA1647426	5717	5737	sense	CCAATGATTGGGACTTCGTGG	17
vpiRNA0705788	8331	8352	sense	AGATGTAGACCTCGGAAGCGGA	31		vpiRNA5013205	2025	2045	antisense	TCTGCTTCTATGTTGACTGGG	17
vpiRNA2124452	7568	7589	sense	GGGGAACTGGCAACATAGGAGA	31		vpiRNA1591830	5302	5322	antisense	CATAGTGAATGTGGCATGACA	17
vpiRNA2551812	9658	9679	sense	TCAAGAGGATGGAACGATTGGA	31		vpiRNA0996149	3216	3236	sense	AGGACCATGGCATCTAGGTAA	17
vpiRNA2098953	4566	4588	sense	GGCTGAACTGGAAGATGGAGCCT	30		vpiRNA1329611	4063	4083	antisense	ATTGAGACCCTTGATCGTCAA	17
vpiRNA0686694	7708	7727	sense	AGAGGAGAAACGGACCATCA	30		vpiRNA2340819	387	407	sense	GAGACGCAGAACTGCAGGCAT	16
vpiRNA1779173	7823	7843	sense	GAGGCTGGTCATACTATTGTG	30		vpiRNA4263009	5303	5323	antisense	TCATAGTGAATGTGGCATGAC	16
vpiRNA1503581	10571	10593	sense	CTCACTGGAAGGACTAGAGGTTA	30		vpiRNA0765934	7142	7162	antisense	AGAAAAGAGCTGCTGTGAGAG	16
vpiRNA0127983	10692	10710	sense	AAATGGAATGGTGCTGTTG	30		vpiRNA0592066	9119	9139	sense	ACATTTTAAGAGACGTGAGCA	16
vpiRNA2155884	3394	3415	sense	GGTGAGGACGGATGCTGGTACG	30		vpiRNA1193098	2071	2091	sense	ATCATAGGAGTAGAGCCGGGA	16
vpiRNA0114863	957	981	sense	AAATAGAGACTTTGTAGAAGGGGTT	30		vpiRNA5724357	9812	9832	sense	TGCGAGAGACGGCCTGTTTGG	16
vpiRNA1266042	1220	1240	sense	CCATGGTGGACAGAGGATGGG	30		vpiRNA0800114	17	37	antisense	AGAATCTGTCTTTGTCGGTCC	15
vpiRNA0465810	5824	5843	sense	ACAGATGGTGAAGAGCGGGT	30		vpiRNA1036617	285	305	sense	AGGGATACTGAAGAGATGGGG	15
vpiRNA1985223	4567	4586	sense	GCTGAACTGGAAGATGGAGC	30		vpiRNA4030997	1442	1462	antisense	TCAACTCTGCTTCTGTGATGG	15
vpiRNA2796121	5955	5977	sense	TCTGGAAAATGATGAAGACTGTG	30		vpiRNA6893854	1980	2000	antisense	TTGACTGTAATCAGGCGACCT	15
vpiRNA0563727	8032	8048	sense	ACGGTAGAAGCAGGACG	30		vpiRNA1727147	1179	1199	sense	CCTAAATGAAGAGCAGGACAA	15
vpiRNA1643959	4315	4333	sense	GAAGATCAGGCAGAGATAT	30		vpiRNA1477706	7560	7580	sense	CACGAGAAGGGGAACTGGCAA	15
vpiRNA0913655	289	309	sense	ATACTGAAGAGATGGGGAACA	30		vpiRNA0587391	1971	1991	sense	ACATGTTTTAGGTCGCCTGAT	15
vpiRNA1606516	4562	4583	sense	GAAAGGCTGAACTGGAAGATGG	29		vpiRNA6152285	3712	3732	antisense	TGGTCTGACTTTGAAGGCTGC	15
vpiRNA1631735	6852	6870	sense	GAAGAAAGATCTCGGATTG	29		vpiRNA7120167	4281	4301	sense	TTTGGAACTGGAGAGAGCCGC	15
vpiRNA1875349	7337	7356	antisense	GCAGAGGACTAGGAGCATTA	29		vpiRNA1273101	10469	10489	sense	ATGGAAGCTGTACGCATGGCG	15
vpiRNA1606515	4562	4582	sense	GAAAGGCTGAACTGGAAGATG	29		vpiRNA1357978	8130	8150	antisense	ATTTTTTCTATGACTGAGGGC	14
vpiRNA1426909	3671	3689	sense	CGGATGACATAGGTATGGG	29		vpiRNA1021058	6434	6454	sense	AGGCAAGAGACGCACTGGACA	14
vpiRNA2875875	2459	2478	sense	TGAAGTGTGGCAGTGGGATT	29		vpiRNA0585228	9992	10012	sense	ACATGCTGACAGTCTGGAACA	14
vpiRNA0057322	6848	6868	sense	AAACGAAGAAAGATCTCGGAT	29		vpiRNA2134675	5795	5815	antisense	CTGGTTTCATGCAGCGTCTGG	14
vpiRNA0949071	2071	2089	sense	ATCATAGGAGTAGAGCCGG	28		vpiRNA7152899	6118	6138	sense	TTTGTGGACCTAATGAGAAGA	14
vpiRNA2253387	9088	9107	sense	GTGGAAGGAGAAGGGCTGCA	28		vpiRNA6895809	4062	4082	antisense	TTGAGACCCTTGATCGTCAAT	14
vpiRNA1784445	3392	3411	sense	GAGGTGAGGACGGATGCTGG	28		vpiRNA5307211	9980	10005	sense	TGACAACGGAAGACATGCTGACAGTC	14
vpiRNA1719010	9819	9838	sense	GACGGCCTGTTTGGGGAAGT	28		vpiRNA7200929	8128	8148	antisense	TTTTTCTATGACTGAGGGCAT	14
vpiRNA2863449	4569	4588	sense	TGAACTGGAAGATGGAGCCT	28		vpiRNA1884829	4681	4701	sense	CGCGGCGCTGTTCTAATGCAT	14
vpiRNA1900588	6934	6954	sense	GCATGGACGCTGTATGCTGTG	28		vpiRNA0280486	5767	5787	sense	AACTTCAAGGCTGAGAGGGTT	14
vpiRNA0152574	7558	7578	sense	AACACGAGAAGGGGAACTGGC	27		vpiRNA0287171	7143	7163	antisense	AAGAAAAGAGCTGCTGTGAGA	14
vpiRNA2042972	386	408	sense	GGAGACGCAGAACTGCAGGCATG	27		vpiRNA5403774	2787	2807	antisense	TGAGACTCTGTAGAGAGCATT	14
vpiRNA2875874	2459	2477	sense	TGAAGTGTGGCAGTGGGAT	27		vpiRNA1523982	9873	9893	sense	CAGACGTGACCTCAGGCTGGC	14
vpiRNA1578344	9078	9101	sense	CTTGAGTGGAGTGGAAGGAGAAGG	27		vpiRNA0674440	9985	10009	sense	ACGGAAGACATGCTGACAGTCTGGA	14
vpiRNA1502478	1783	1807	sense	CTCAAGTGCAGGCTGAGGATGGACA	27		vpiRNA2821669	1788	1808	sense	GTGCAGGCTGAGGATGGACAA	14
vpiRNA1128999	9659	9680	sense	CAAGAGGATGGAACGATTGGAC	27		vpiRNA2026030	5821	5841	sense	CTAACAGATGGTGAAGAGCGG	14
vpiRNA0114862	957	980	sense	AAATAGAGACTTTGTAGAAGGGGT	27		vpiRNA5020726	5557	5577	sense	TCTGGACATGAGTGGGTCACG	14
vpiRNA0733990	8327	8351	sense	AGCCAGATGTAGACCTCGGAAGCGG	27		vpiRNA6977928	3713	3733	antisense	TTGGTCTGACTTTGAAGGCTG	14
vpiRNA0305076	1104	1126	sense	AAGGAAGTACTGTATAGAGGCAA	27		vpiRNA4091606	6395	6415	sense	TCACAGAAATGGGTAGGCTTC	14
vpiRNA0777791	1105	1126	sense	AGGAAGTACTGTATAGAGGCAA	27		vpiRNA2605275	1106	1126	sense	GGAAGTACTGTATAGAGGCAA	14
vpiRNA1202285	10256	10279	sense	CAGGAGTCCTGTGGTAGAAGGCAA	27		vpiRNA2318873	9875	9895	sense	GACGTGACCTCAGGCTGGCGG	14
vpiRNA1745683	387	408	sense	GAGACGCAGAACTGCAGGCATG	27		vpiRNA3032744	3383	3403	sense	TAAGATACAGAGGTGAGGACG	14
vpiRNA1623586	8532	8551	sense	GAACGGAGTGGTCAGACTGC	26		vpiRNA2065061	9837	9857	antisense	CTCCACATTTGGGCGTAGGAC	14
vpiRNA0731702	6933	6954	sense	AGCATGGACGCTGTATGCTGTG	26		vpiRNA1517176	4367	4387	sense	CAGAAGATGGTAGCATGTCGA	14
vpiRNA0675664	3828	3849	sense	AGAGACCATTCTTGAACTGACT	26		vpiRNA5912991	9372	9392	sense	TGGACAAGTTGGTACCTATGG	14
vpiRNA0104879	7795	7816	sense	AAAGTAGTGGACCTCGGTTGCG	26		vpiRNA1670680	2996	3016	antisense	CCATATCGGCATGGACGGCTC	14
vpiRNA0476117	3271	3293	sense	ACAGTGGTGGTGACTGAGGACTG	26		vpiRNA6564183	248	268	antisense	TTAGGAAACGAAGGAACGCCA	14
vpiRNA0168195	464	484	sense	AACCACACATGATCGTCAGTA	26		vpiRNA0772130	5532	5552	sense	AGAAATCCCTGAACGTTCGTG	13
vpiRNA2159250	6255	6278	sense	GGTGGAAATCTGGACAAAAGAAGG	26		vpiRNA0507118	3207	3227	sense	ACAAACAGCAGGACCATGGCA	13
vpiRNA1329918	9077	9101	sense	CCTTGAGTGGAGTGGAAGGAGAAGG	26		vpiRNA5932686	4266	4286	sense	TGGACGATCGGCCGATTTGGA	13
vpiRNA0621468	10689	10711	sense	AGAAAATGGAATGGTGCTGTTGA	26		vpiRNA2933031	5583	5603	sense	TAAAGGGAAGACTGTTTGGTT	13
vpiRNA1965661	9734	9757	sense	GCGTACTTGTAGTTCCATGCAGAA	26		vpiRNA5533821	3849	3869	sense	TGATGCGTTAGCCTTGGGCAT	13
vpiRNA1920870	3475	3495	sense	GCCGGACATGGGCAGATTGAC	26		vpiRNA3826459	3666	3686	sense	TATGACGGATGACATAGGTAT	13
vpiRNA1253716	8030	8048	sense	CCACGGTAGAAGCAGGACG	25		vpiRNA0998650	3398	3418	sense	AGGACGGATGCTGGTACGGGA	13
vpiRNA0995303	2570	2594	sense	ATGAAGAGGGCATTTGTGGAATCCG	25		vpiRNA7206934	8129	8149	antisense	TTTTTTCTATGACTGAGGGCA	13
vpiRNA0127984	10692	10711	sense	AAATGGAATGGTGCTGTTGA	25		vpiRNA0331213	8039	8059	sense	AAGCAGGACGAACACTCAGAG	13
vpiRNA3023933	4574	4597	sense	TGGAAGATGGAGCCTATAGAATCA	25		vpiRNA0514696	5354	5374	sense	ACAACCTGATCATCATGGACG	13
vpiRNA1578345	9078	9102	sense	CTTGAGTGGAGTGGAAGGAGAAGGG	25		vpiRNA0107471	7795	7815	sense	AAAGTAGTGGACCTCGGTTGC	13
vpiRNA0705789	8331	8353	sense	AGATGTAGACCTCGGAAGCGGAA	25		vpiRNA0343621	3235	3255	sense	AAGCTTGAGATGGACTTTGAT	13
vpiRNA0554484	3670	3689	sense	ACGGATGACATAGGTATGGG	25		vpiRNA6354272	1825	1845	antisense	TGTGCACATAGAGTATGACAT	13
vpiRNA1771239	3286	3308	sense	GAGGACTGTGGAAATAGAGGACC	25		vpiRNA3440944	1111	1131	sense	TACTGTATAGAGGCAAAGCTG	13
vpiRNA1717749	3400	3420	sense	GACGGATGCTGGTACGGGATG	25		vpiRNA1666349	4842	4862	antisense	CCAGGTTTTGTTTGGACGGCT	13
vpiRNA1832061	8332	8352	sense	GATGTAGACCTCGGAAGCGGA	25		vpiRNA7004913	4982	5002	sense	TTGTTACAAGGAGTGGAGCAT	13
vpiRNA2191730	8335	8354	sense	GTAGACCTCGGAAGCGGAAC	25		vpiRNA6447984	8844	8864	sense	TGTTGAAGATAGTAGGTTTTG	13
vpiRNA0824748	285	305	sense	AGGGATACTGAAGAGATGGGG	24		vpiRNA2453360	4064	4084	antisense	GATTGAGACCCTTGATCGTCA	13
vpiRNA0264747	9513	9533	sense	AAGAGTAGGGCGCGAAAGGTT	24		vpiRNA7079589	3703	3723	antisense	TTTGAAGGCTGCTAGTAGGGC	13
vpiRNA0667865	9726	9746	sense	AGACGGCCGCGTACTTGTAGT	24		vpiRNA1657345	619	639	sense	CCAGAAGACATAGATTGTTGG	13
vpiRNA1606514	4562	4581	sense	GAAAGGCTGAACTGGAAGAT	24		vpiRNA5206719	371	391	sense	TGAACATCTTGAACAGGAGAC	12
vpiRNA0644805	8037	8056	sense	AGAAGCAGGACGAACACTCA	24		vpiRNA0572803	3271	3291	sense	ACAGTGGTGGTGACTGAGGAC	12
vpiRNA1257466	8329	8355	sense	CCAGATGTAGACCTCGGAAGCGGAACC	24		vpiRNA2158463	2021	2041	antisense	CTTCTATGTTGACTGGGCTAT	12
vpiRNA1642818	2572	2595	sense	GAAGAGGGCATTTGTGGAATCCGC	24		vpiRNA1254462	2788	2808	antisense	ATGAGACTCTGTAGAGAGCAT	12
vpiRNA0667866	9726	9747	sense	AGACGGCCGCGTACTTGTAGTT	24		vpiRNA6875388	806	826	sense	TTGAAACTTGGATCTTGAGAC	12
vpiRNA1543006	5956	5979	sense	CTGGAAAATGATGAAGACTGTGCA	24		vpiRNA1007870	4990	5010	sense	AGGAGTGGAGCATATGTGAGT	12
vpiRNA0666924	388	408	sense	AGACGCAGAACTGCAGGCATG	24		vpiRNA7011464	1029	1049	antisense	TTGTTTTTTGCCATCGTCGTC	12
vpiRNA0672865	963	980	sense	AGACTTTGTAGAAGGGGT	24		vpiRNA0752775	8320	8340	sense	ACTTACGAGCCAGATGTAGAC	12
vpiRNA1724758	9875	9894	sense	GACGTGACCTCAGGCTGGCG	24		vpiRNA4299262	9693	9713	antisense	TCATGGAAATGGTGTGAACAG	12
vpiRNA1589516	6117	6138	sense	CTTTGTGGACCTAATGAGAAGA	23		vpiRNA1285168	9180	9208	sense	ATGGGACACAAGAATCACACTAGAAGACC	12
vpiRNA2425616	290	309	sense	TACTGAAGAGATGGGGAACA	23		vpiRNA0674441	9985	10010	sense	ACGGAAGACATGCTGACAGTCTGGAA	12
vpiRNA1995450	2877	2897	sense	GCTGGAAGTTGAAGACTATGG	23		vpiRNA2062309	6508	6528	sense	CTCAGTGAACTGCCGGAGACC	12
vpiRNA1257462	8329	8351	sense	CCAGATGTAGACCTCGGAAGCGG	23		vpiRNA1252763	8121	8141	antisense	ATGACTGAGGGCATGTATGGG	12
vpiRNA1606517	4562	4584	sense	GAAAGGCTGAACTGGAAGATGGA	23		vpiRNA1371048	20	40	antisense	CAAAGAATCTGTCTTTGTCGG	12
vpiRNA1937168	9813	9833	sense	GCGAGAGACGGCCTGTTTGGG	23		vpiRNA2470183	6436	6456	sense	GCAAGAGACGCACTGGACAAC	12
vpiRNA0672868	963	982	sense	AGACTTTGTAGAAGGGGTTT	23		vpiRNA7164944	1030	1050	antisense	TTTGTTTTTTGCCATCGTCGT	12
vpiRNA0676930	961	979	sense	AGAGACTTTGTAGAAGGGG	23		vpiRNA0378278	9098	9118	sense	AAGGGCTGCACAAGCTAGGTT	12
vpiRNA0786592	3398	3416	sense	AGGACGGATGCTGGTACGG	23		vpiRNA3996789	7299	7319	antisense	TCAAACTTTGGATCATAGGGT	12
vpiRNA1642815	2572	2592	sense	GAAGAGGGCATTTGTGGAATC	23		vpiRNA5965085	1484	1504	sense	TGGAGTGCTCTCCGAGAACGG	12
vpiRNA2606236	2568	2593	sense	TCATGAAGAGGGCATTTGTGGAATCC	23		vpiRNA1180821	2698	2718	sense	ATCAAAGGAATCATGCAGGCA	12
vpiRNA1909357	8328	8352	sense	GCCAGATGTAGACCTCGGAAGCGGA	23		vpiRNA1967495	8033	8053	sense	CGGTAGAAGCAGGACGAACAC	12
vpiRNA0649280	6431	6450	sense	AGAAGGCAAGAGACGCACTG	23		vpiRNA6334470	3454	3474	antisense	TGTGACCAAGGAGTTGACCAA	12
vpiRNA0686692	7708	7725	sense	AGAGGAGAAACGGACCAT	22		vpiRNA1634876	9120	9140	sense	CATTTTAAGAGACGTGAGCAA	12
vpiRNA0157057	5823	5841	sense	AACAGATGGTGAAGAGCGG	22		vpiRNA3418965	290	310	sense	TACTGAAGAGATGGGGAACAA	12
vpiRNA1580469	6237	6259	sense	CTTGGAAGAAAATGTGGAGGTGG	22		vpiRNA1272109	9666	9686	sense	ATGGAACGATTGGACACAAGT	11
vpiRNA2253391	9088	9109	sense	GTGGAAGGAGAAGGGCTGCACA	22		vpiRNA1456048	9871	9891	sense	CACAGACGTGACCTCAGGCTG	11
vpiRNA0989456	376	399	sense	ATCTTGAACAGGAGACGCAGAACT	22		vpiRNA0003527	6846	6866	sense	AAAAACGAAGAAAGATCTCGG	11
vpiRNA2551810	9658	9677	sense	TCAAGAGGATGGAACGATTG	22		vpiRNA5908734	6265	6285	sense	TGGACAAAAGAAGGGGAAAGG	11
vpiRNA0797983	10257	10276	sense	AGGAGTCCTGTGGTAGAAGG	22		vpiRNA4038371	9026	9046	antisense	TCAAGAATCCTAGGGCTTCAA	11
vpiRNA1739805	461	481	sense	GAGAACCACACATGATCGTCA	22		vpiRNA1150423	289	309	sense	ATACTGAAGAGATGGGGAACA	11
vpiRNA0672866	963	981	sense	AGACTTTGTAGAAGGGGTT	22		vpiRNA0369965	6433	6453	sense	AAGGCAAGAGACGCACTGGAC	11
vpiRNA0705794	8331	8357	sense	AGATGTAGACCTCGGAAGCGGAACCCG	22		vpiRNA0322686	9761	9781	sense	AAGATGAACTGATTGGTAGAG	11
vpiRNA1667559	2460	2477	sense	GAAGTGTGGCAGTGGGAT	22		vpiRNA2093482	370	390	sense	CTGAACATCTTGAACAGGAGA	11
vpiRNA0099646	4563	4582	sense	AAAGGCTGAACTGGAAGATG	22		vpiRNA5889102	4768	4788	sense	TGGAAGCTAGAAGGAGAATGG	11
vpiRNA0340835	1108	1130	sense	AAGTACTGTATAGAGGCAAAGCT	22		vpiRNA1502491	8245	8265	antisense	CACTGATGACACTATGTTCCC	11
vpiRNA2116081	286	304	sense	GGGATACTGAAGAGATGGG	22		vpiRNA6167047	9505	9525	sense	TGGTTAGCAAGAGTAGGGCGC	11
vpiRNA0995302	2570	2593	sense	ATGAAGAGGGCATTTGTGGAATCC	22		vpiRNA5883776	6239	6259	sense	TGGAAGAAAATGTGGAGGTGG	11
vpiRNA1165483	7339	7359	antisense	CACGCAGAGGACTAGGAGCAT	22		vpiRNA0115439	8417	8442	sense	AAATAAAACAAGAGCATGAAACATCA	11
vpiRNA1526486	4568	4588	sense	CTGAACTGGAAGATGGAGCCT	22		vpiRNA5401366	4061	4081	antisense	TGAGACCCTTGATCGTCAATG	11
vpiRNA3201534	5582	5603	sense	TTAAAGGGAAGACTGTTTGGTT	22		vpiRNA5064321	6181	6201	antisense	TCTGTCTGCGTAGTTGATGCC	11
vpiRNA1615876	381	402	sense	GAACAGGAGACGCAGAACTGCA	22		vpiRNA5141223	4181	4201	antisense	TCTTTAGGAGTGAACTGGCCA	11
vpiRNA2255781	15	35	sense	GTGGACCGACAAAGACAGATT	22		vpiRNA2789139	6408	6428	antisense	GTCATGAAAGTTGGAAGCCTA	11
vpiRNA1900587	6934	6953	sense	GCATGGACGCTGTATGCTGT	22		vpiRNA6094324	3656	3676	sense	TGGGCGCTACTATGACGGATG	11
vpiRNA0555515	5575	5597	sense	ACGGATTTTAAAGGGAAGACTGT	22		vpiRNA0822117	963	983	sense	AGACTTTGTAGAAGGGGTTTC	11
vpiRNA1202282	10256	10276	sense	CAGGAGTCCTGTGGTAGAAGG	22		vpiRNA1398353	1441	1461	antisense	CAACTCTGCTTCTGTGATGGA	11
vpiRNA0594335	8809	8831	sense	ACTGATGAGAACAAGTGGAAGTC	22		vpiRNA5958370	4581	4601	sense	TGGAGCCTATAGAATCAAGCA	11
vpiRNA2259669	7675	7698	sense	GTGGATAGAACCTTAGCAAAAGAA	21		vpiRNA1591462	3678	3698	sense	CATAGGTATGGGCGTGACTTA	11
vpiRNA1645772	4576	4597	sense	GAAGATGGAGCCTATAGAATCA	21		vpiRNA1422737	10293	10313	sense	CAAGGCTAGAAGTCAGGTCGG	11
vpiRNA1779289	8839	8861	sense	GAGGCTGTTGAAGATAGTAGGTT	21		vpiRNA0358022	10579	10599	sense	AAGGACTAGAGGTTAGAGGAG	11
vpiRNA1724759	9875	9895	sense	GACGTGACCTCAGGCTGGCGG	21		vpiRNA1508920	197	217	sense	CACTTGGAATGCTGCAGGGAC	11
vpiRNA2098948	4566	4584	sense	GGCTGAACTGGAAGATGGA	21		vpiRNA1446625	3580	3600	antisense	CACAAAAGAAACTGCAACTAG	11
vpiRNA1617546	463	484	sense	GAACCACACATGATCGTCAGTA	21		vpiRNA5090428	1007	1027	sense	TCTTAGAACATGGAAGCTGTG	10
vpiRNA1128996	9659	9677	sense	CAAGAGGATGGAACGATTG	21		vpiRNA1563543	284	304	sense	CAGGGATACTGAAGAGATGGG	10
vpiRNA1329913	9077	9097	sense	CCTTGAGTGGAGTGGAAGGAG	21		vpiRNA5889780	9239	9266	sense	TGGAAGGAGAACACAAGAAACTAGCCGA	10
vpiRNA1985228	4567	4591	sense	GCTGAACTGGAAGATGGAGCCTATA	21		vpiRNA6965376	3926	3946	antisense	TTGGGACGCACAAGATAGCCA	10
vpiRNA2057210	4615	4638	sense	GGATATTCCCAGATCGGAGCCGGA	21		vpiRNA1506129	3256	3276	antisense	CACTGTGGTTCCTTCGCAGAA	10
vpiRNA1526484	4568	4586	sense	CTGAACTGGAAGATGGAGC	21		vpiRNA0564475	1774	1794	sense	ACAGGACATCTCAAGTGCAGG	10
vpiRNA1664141	1107	1127	sense	GAAGTACTGTATAGAGGCAAA	21		vpiRNA2097251	2458	2478	sense	CTGAAGTGTGGCAGTGGGATT	10
vpiRNA1200813	7193	7215	sense	CAGGACTCCAAGCAAAAGCAACC	21		vpiRNA0590835	7993	8013	sense	ACATTGTTGTGTGACATAGGG	10
vpiRNA3024731	4768	4786	sense	TGGAAGCTAGAAGGAGAAT	21		vpiRNA2108197	5244	5264	antisense	CTGATGGCTGGGGTTTGGTAT	10
vpiRNA0511447	5275	5293	sense	ACCGGGCGGGAGATTGTGG	21		vpiRNA5899083	7930	7950	sense	TGGAATCTAGTACGTCTTCAA	10
vpiRNA1766845	986	1005	sense	GAGGAAGCTGGGTTGACATA	21		vpiRNA5176906	807	827	sense	TGAAACTTGGATCTTGAGACA	10
vpiRNA0305077	1104	1127	sense	AAGGAAGTACTGTATAGAGGCAAA	21		vpiRNA2102663	3708	3728	antisense	CTGACTTTGAAGGCTGCTAGT	10
vpiRNA1535690	8810	8831	sense	CTGATGAGAACAAGTGGAAGTC	21		vpiRNA4973811	3709	3729	antisense	TCTGACTTTGAAGGCTGCTAG	10
vpiRNA2191733	8335	8357	sense	GTAGACCTCGGAAGCGGAACCCG	21		vpiRNA1412677	9760	9780	sense	CAAGATGAACTGATTGGTAGA	10
vpiRNA2798789	5557	5577	sense	TCTGGACATGAGTGGGTCACG	21		vpiRNA6016557	7013	7033	antisense	TGGCAATAGCTGTTAGGGACA	10
vpiRNA0786593	3398	3417	sense	AGGACGGATGCTGGTACGGG	20		vpiRNA2117353	5956	5976	sense	CTGGAAAATGATGAAGACTGT	10
vpiRNA1747731	9815	9833	sense	GAGAGACGGCCTGTTTGGG	20		vpiRNA2247019	7789	7809	sense	GAAGGGAAAGTAGTGGACCTC	10
vpiRNA2027901	1018	1042	sense	GGAAGCTGTGTGACGACGATGGCAA	20		vpiRNA4823841	2387	2407	sense	TCGTGACGCTGTATTTGGGAG	10
vpiRNA0180267	6849	6870	sense	AACGAAGAAAGATCTCGGATTG	20		vpiRNA2334913	461	481	sense	GAGAACCACACATGATCGTCA	10
vpiRNA0913658	289	312	sense	ATACTGAAGAGATGGGGAACAATT	20		vpiRNA2121126	5558	5578	sense	CTGGACATGAGTGGGTCACGG	10
vpiRNA0953610	8027	8048	sense	ATCCCACGGTAGAAGCAGGACG	20		vpiRNA1529048	3390	3410	sense	CAGAGGTGAGGACGGATGCTG	10
vpiRNA2880180	9044	9062	sense	TGAATGAAGATCACTGGTT	20		vpiRNA1278265	4757	4777	sense	ATGGAGGAGGCTGGAAGCTAG	10
vpiRNA0263347	9660	9679	sense	AAGAGGATGGAACGATTGGA	20		vpiRNA1006095	984	1004	sense	AGGAGGAAGCTGGGTTGACAT	10
vpiRNA0555514	5575	5596	sense	ACGGATTTTAAAGGGAAGACTG	20		vpiRNA2118122	10005	10025	sense	CTGGAACAGGGTGTGGATTCA	10
vpiRNA2155879	3394	3411	sense	GGTGAGGACGGATGCTGG	20		vpiRNA6960605	9948	9968	antisense	TTGGCGTGTATGGACCAGGTT	10
vpiRNA0262857	7707	7725	sense	AAGAGGAGAAACGGACCAT	20		vpiRNA0881302	7746	7766	sense	AGCAAAACTGAGATGGTTCGT	10
vpiRNA1405077	2876	2896	sense	CGCTGGAAGTTGAAGACTATG	20		vpiRNA0905406	3213	3233	sense	AGCAGGACCATGGCATCTAGG	10
vpiRNA1330386	10342	10364	antisense	CCTTGGACGGGGCTCACAGGTAG	20		vpiRNA5307210	9980	10000	sense	TGACAACGGAAGACATGCTGA	10
vpiRNA1784444	3392	3410	sense	GAGGTGAGGACGGATGCTG	20		vpiRNA3507775	8336	8356	sense	TAGACCTCGGAAGCGGAACCC	10
vpiRNA0447129	4987	5010	sense	ACAAGGAGTGGAGCATATGTGAGT	20		vpiRNA5203812	380	400	sense	TGAACAGGAGACGCAGAACTG	10
vpiRNA1576734	378	399	sense	CTTGAACAGGAGACGCAGAACT	20		vpiRNA5973000	3022	3042	sense	TGGATAGAAAGTGCACTCAAT	10
vpiRNA1648415	8038	8058	sense	GAAGCAGGACGAACACTCAGA	20		vpiRNA0745570	5796	5816	antisense	ACTGGTTTCATGCAGCGTCTG	10
vpiRNA1718845	9727	9746	sense	GACGGCCGCGTACTTGTAGT	20		vpiRNA4217461	605	625	sense	TCAGGCAGAATGAACCAGAAG	10
vpiRNA0749177	5403	5420	sense	AGCGGCTAGAGGATACAT	20		vpiRNA4162352	4366	4386	sense	TCAGAAGATGGTAGCATGTCG	9
vpiRNA2853430	380	399	sense	TGAACAGGAGACGCAGAACT	20		vpiRNA1502099	6494	6514	antisense	CACTGAGAGCATGATTGTACG	9
vpiRNA1773507	7820	7843	sense	GAGGAGGCTGGTCATACTATTGTG	20		vpiRNA0188228	6296	6316	sense	AACCCAGATGGTTGGATGCCA	9
vpiRNA0159554	382	408	sense	AACAGGAGACGCAGAACTGCAGGCATG	19		vpiRNA2047059	2371	2391	sense	CTAGTATTGGTGGGAGTCGTG	9
vpiRNA1213268	6510	6530	sense	CAGTGAACTGCCGGAGACCCT	19		vpiRNA1617141	10207	10227	antisense	CATGGATGGCATGTAATCTGT	9
vpiRNA0315270	4989	5011	sense	AAGGAGTGGAGCATATGTGAGTG	19		vpiRNA2151504	7945	7965	sense	CTTCAAAGTGGAGTTGACGTT	9
vpiRNA0580481	2370	2393	sense	ACTAGTATTGGTGGGAGTCGTGAC	19		vpiRNA5909275	1802	1822	sense	TGGACAAACTACAGCTCAAAG	9
vpiRNA1358517	8651	8677	sense	CGAGAACCCAAGAACCGAAAGAAGGCA	19		vpiRNA1550343	1192	1212	sense	CAGGACAAAAGGTTCGTCTGC	9
vpiRNA2572747	8807	8828	sense	TCACTGATGAGAACAAGTGGAA	19		vpiRNA1165462	5301	5321	antisense	ATAGTGAATGTGGCATGACAC	9
vpiRNA1779284	8839	8858	sense	GAGGCTGTTGAAGATAGTAG	19		vpiRNA1669144	2981	3001	sense	CCATAAAAGACAACAGAGCCG	9
vpiRNA2962521	1789	1807	sense	TGCAGGCTGAGGATGGACA	19		vpiRNA1998775	9877	9897	sense	CGTGACCTCAGGCTGGCGGCT	9
vpiRNA1648417	8038	8060	sense	GAAGCAGGACGAACACTCAGAGT	19		vpiRNA4138816	8807	8827	sense	TCACTGATGAGAACAAGTGGA	9
vpiRNA1112027	8024	8048	sense	CAAATCCCACGGTAGAAGCAGGACG	19		vpiRNA2340291	4060	4080	antisense	GAGACCCTTGATCGTCAATGC	9
vpiRNA1429828	5576	5597	sense	CGGATTTTAAAGGGAAGACTGT	19		vpiRNA0715521	2370	2390	sense	ACTAGTATTGGTGGGAGTCGT	9
vpiRNA2633016	8028	8048	sense	TCCCACGGTAGAAGCAGGACG	19		vpiRNA1858907	391	411	sense	CGCAGAACTGCAGGCATGATC	9
vpiRNA2588738	3545	3565	sense	TCAGGACCCGAGTAGGAACGA	19		vpiRNA0350419	4789	4809	sense	AAGGAAGGAGAAGAAGTCCAG	9
vpiRNA0749179	5403	5422	sense	AGCGGCTAGAGGATACATCT	19		vpiRNA2754770	1110	1130	sense	GTACTGTATAGAGGCAAAGCT	9
vpiRNA2259367	5550	5573	sense	GTGGAGTTCTGGACATGAGTGGGT	19		vpiRNA1551599	3215	3235	sense	CAGGACCATGGCATCTAGGTA	9
vpiRNA0148789	9936	9956	sense	AACAAGTAGAACAACCTGGTC	19		vpiRNA6859347	9469	9489	antisense	TTCTTCTGTGACTGTCAGGTG	9
vpiRNA1154864	2484	2509	sense	CACAGACAACGTGCACACATGGACAG	19		vpiRNA0300410	18	38	antisense	AAGAATCTGTCTTTGTCGGTC	9
vpiRNA1771240	3286	3309	sense	GAGGACTGTGGAAATAGAGGACCC	19		vpiRNA1551227	1775	1795	sense	CAGGACATCTCAAGTGCAGGC	9
vpiRNA0949072	2071	2090	sense	ATCATAGGAGTAGAGCCGGG	19		vpiRNA7005775	4343	4363	antisense	TTGTTATTGACAGGATTGGAC	9
vpiRNA2116082	286	305	sense	GGGATACTGAAGAGATGGGG	19		vpiRNA1486748	8697	8717	sense	CACGGCAGAGTGGCTTTGGAA	9
vpiRNA1128997	9659	9678	sense	CAAGAGGATGGAACGATTGG	19		vpiRNA1639285	4265	4285	antisense	CCAAATCGGCCGATCGTCCAG	9
vpiRNA3401034	6118	6138	sense	TTTGTGGACCTAATGAGAAGA	19		vpiRNA1178752	4346	4366	antisense	ATATTGTTATTGACAGGATTG	9
vpiRNA1250559	5717	5738	sense	CCAATGATTGGGACTTCGTGGT	19		vpiRNA7203356	1025	1045	antisense	TTTTTGCCATCGTCGTCACAC	9
vpiRNA1190423	8330	8352	sense	CAGATGTAGACCTCGGAAGCGGA	19		vpiRNA0754248	5768	5788	sense	ACTTCAAGGCTGAGAGGGTTA	9
vpiRNA0159545	382	400	sense	AACAGGAGACGCAGAACTG	19		vpiRNA7013037	5581	5601	sense	TTTAAAGGGAAGACTGTTTGG	9
vpiRNA1200814	7193	7216	sense	CAGGACTCCAAGCAAAAGCAACCA	18		vpiRNA4234915	3831	3851	antisense	TCAGTCAGTTCAAGAATGGTC	9
vpiRNA1652931	1019	1039	sense	GAAGCTGTGTGACGACGATGG	18		vpiRNA5088630	1919	1939	antisense	TCTTACATGGAGAACCGTCCC	9
vpiRNA1228854	2569	2594	sense	CATGAAGAGGGCATTTGTGGAATCCG	18		vpiRNA1558131	1678	1698	sense	CAGGATGTTGTTGTTTTGGGA	9
vpiRNA1329915	9077	9099	sense	CCTTGAGTGGAGTGGAAGGAGAA	18		vpiRNA6062820	6623	6643	sense	TGGGAATGTGCTGCATAATCA	9
vpiRNA0864052	6511	6530	sense	AGTGAACTGCCGGAGACCCT	18		vpiRNA5856977	1538	1558	sense	TGGAAAATAAAGCTTGGCTGG	9
vpiRNA2124451	7568	7588	sense	GGGGAACTGGCAACATAGGAG	18		vpiRNA2134269	6035	6055	antisense	CTGGTTCGAACATGCTAGGAA	9
vpiRNA0404304	9974	9998	sense	AATGGATGACAACGGAAGACATGCT	18		vpiRNA2205177	463	483	sense	GAACCACACATGATCGTCAGT	9
vpiRNA1369068	3553	3572	sense	CGAGTAGGAACGAAACATGC	18		vpiRNA1003654	385	405	sense	AGGAGACGCAGAACTGCAGGC	9
vpiRNA0676935	961	983	sense	AGAGACTTTGTAGAAGGGGTTTC	18		vpiRNA1109804	7365	7385	sense	AGTGTTGATGATGAGGACTAC	9
vpiRNA1544754	10575	10593	sense	CTGGAAGGACTAGAGGTTA	18		vpiRNA0401310	1786	1806	sense	AAGTGCAGGCTGAGGATGGAC	9
vpiRNA2240439	3395	3416	sense	GTGAGGACGGATGCTGGTACGG	18		vpiRNA1365597	3208	3228	sense	CAAACAGCAGGACCATGGCAT	9
vpiRNA2026071	4314	4333	sense	GGAAGATCAGGCAGAGATAT	18		vpiRNA5445586	6782	6802	antisense	TGAGGATGGCTATGACAACGT	9
vpiRNA3164974	6120	6138	sense	TGTGGACCTAATGAGAAGA	18		vpiRNA0480594	863	883	antisense	AATGTGTCGTTCCTATGGTGT	9
vpiRNA1771242	3286	3311	sense	GAGGACTGTGGAAATAGAGGACCCTC	18		vpiRNA2573714	8550	8570	sense	GCTGACAAAACCTTGGGACGT	9
vpiRNA3024864	1017	1035	sense	TGGAAGCTGTGTGACGACG	18		vpiRNA3686866	7799	7819	sense	TAGTGGACCTCGGTTGCGGCA	9
vpiRNA0150624	2854	2876	sense	AACACAAACAGAGCTTGGAATTC	18		vpiRNA5137548	2587	2607	antisense	TCTTGTTACTGAGCGGATTCC	8
vpiRNA1974365	4253	4278	sense	GCTACGTGCTCACTGGACGATCGGCC	18		vpiRNA0102259	5584	5604	sense	AAAGGGAAGACTGTTTGGTTC	8
vpiRNA0777792	1105	1127	sense	AGGAAGTACTGTATAGAGGCAAA	18		vpiRNA5069902	8570	8590	antisense	TCTGTGTCACCATGGGGACGA	8
vpiRNA1200811	7193	7213	sense	CAGGACTCCAAGCAAAAGCAA	18		vpiRNA1527157	5145	5165	sense	CAGAGAGGCTATAAAACGGGG	8
vpiRNA1505128	6508	6530	sense	CTCAGTGAACTGCCGGAGACCCT	18		vpiRNA0682610	3670	3690	sense	ACGGATGACATAGGTATGGGC	8
vpiRNA2253392	9088	9110	sense	GTGGAAGGAGAAGGGCTGCACAA	18		vpiRNA0839867	1188	1208	sense	AGAGCAGGACAAAAGGTTCGT	8
vpiRNA0995304	2570	2595	sense	ATGAAGAGGGCATTTGTGGAATCCGC	18		vpiRNA6506342	8633	8653	sense	TTAAAGAAAAAGTGGACACGA	8
vpiRNA0298405	1020	1040	sense	AAGCTGTGTGACGACGATGGC	18		vpiRNA4030105	7941	7961	antisense	TCAACTCCACTTTGAAGACGT	8
vpiRNA1543004	5956	5977	sense	CTGGAAAATGATGAAGACTGTG	18		vpiRNA1086970	6511	6531	sense	AGTGAACTGCCGGAGACCCTG	8
vpiRNA2159251	6255	6279	sense	GGTGGAAATCTGGACAAAAGAAGGG	18		vpiRNA7166535	9122	9142	sense	TTTTAAGAGACGTGAGCAAGA	8
vpiRNA2253385	9088	9105	sense	GTGGAAGGAGAAGGGCTG	18		vpiRNA0025337	1198	1218	sense	AAAAGGTTCGTCTGCAAACAC	8
vpiRNA1779285	8839	8859	sense	GAGGCTGTTGAAGATAGTAGG	18		vpiRNA1428492	1785	1805	sense	CAAGTGCAGGCTGAGGATGGA	8
vpiRNA2098950	4566	4585	sense	GGCTGAACTGGAAGATGGAG	18		vpiRNA2289116	4058	4078	antisense	GACCCTTGATCGTCAATGCTA	8
vpiRNA1474133	5549	5571	sense	CGTGGAGTTCTGGACATGAGTGG	18		vpiRNA2859998	8961	8981	sense	GTTCGGCAAGGCAAAAGGCAG	8
vpiRNA1578342	9078	9099	sense	CTTGAGTGGAGTGGAAGGAGAA	18		vpiRNA2770905	8855	8875	sense	GTAGGTTTTGGGAGCTGGTTG	8
vpiRNA1182217	7787	7806	sense	CAGAAGGGAAAGTAGTGGAC	18		vpiRNA2739023	4839	4859	antisense	GGTTTTGTTTGGACGGCTCTT	8
vpiRNA1426913	3671	3692	sense	CGGATGACATAGGTATGGGCGT	18		vpiRNA5362771	2678	2698	sense	TGACTATTATGACAGGAGACA	8
vpiRNA2814583	10662	10683	antisense	TCTGTGCCTGGAATGATGCTGA	18		vpiRNA0330251	2039	2059	sense	AAGCAGAACCTCCATTCGGAG	8
vpiRNA2868902	8847	8865	sense	TGAAGATAGTAGGTTTTGG	18		vpiRNA0304207	9989	10009	sense	AAGACATGCTGACAGTCTGGA	8
vpiRNA2027900	1018	1041	sense	GGAAGCTGTGTGACGACGATGGCA	18		vpiRNA6068853	669	689	sense	TGGGACGTGTACCACCACAGG	8
vpiRNA2374981	4986	5011	sense	TACAAGGAGTGGAGCATATGTGAGTG	17		vpiRNA5311953	1395	1415	sense	TGACACAGGAAAACATGGCAA	8
vpiRNA0563730	8032	8052	sense	ACGGTAGAAGCAGGACGAACA	17		vpiRNA1536852	4033	4053	sense	CAGCAGAAAGCGGATTGGATA	8
vpiRNA1776545	4710	4733	sense	GAGGATTGAACCATCATGGGCGGA	17		vpiRNA0062339	7750	7770	sense	AAACTGAGATGGTTCGTCGAG	8
vpiRNA3024732	4768	4787	sense	TGGAAGCTAGAAGGAGAATG	17		vpiRNA1397880	7940	7960	antisense	CAACTCCACTTTGAAGACGTA	8
vpiRNA0563732	8032	8054	sense	ACGGTAGAAGCAGGACGAACACT	17		vpiRNA1027378	1792	1812	sense	AGGCTGAGGATGGACAAACTA	8
vpiRNA1545376	6264	6282	sense	CTGGACAAAAGAAGGGGAA	17		vpiRNA1640000	9934	9954	sense	CCAACAAGTAGAACAACCTGG	8
vpiRNA0148788	9936	9955	sense	AACAAGTAGAACAACCTGGT	17		vpiRNA0810665	5790	5810	sense	AGACCCCAGACGCTGCATGAA	8
vpiRNA0082916	9362	9381	sense	AAAGAGGTAGTGGACAAGTT	17		vpiRNA0847553	9661	9681	sense	AGAGGATGGAACGATTGGACA	8
vpiRNA2265478	3655	3675	sense	GTGGGCGCTACTATGACGGAT	17		vpiRNA0469204	9974	9994	sense	AATGGATGACAACGGAAGACA	8
vpiRNA0805222	8743	8766	sense	AGGATGTGCACTAGAGAAGAATTC	17		vpiRNA0704174	4256	4276	sense	ACGTGCTCACTGGACGATCGG	8
vpiRNA1228853	2569	2593	sense	CATGAAGAGGGCATTTGTGGAATCC	17		vpiRNA6235371	8334	8354	sense	TGTAGACCTCGGAAGCGGAAC	8
vpiRNA2124449	7568	7586	sense	GGGGAACTGGCAACATAGG	17		vpiRNA2620064	386	406	sense	GGAGACGCAGAACTGCAGGCA	8
vpiRNA1770374	3397	3419	sense	GAGGACGGATGCTGGTACGGGAT	17		vpiRNA4933789	5130	5150	antisense	TCTCTGACTATGGCCGGAAGG	8
vpiRNA0705459	5826	5843	sense	AGATGGTGAAGAGCGGGT	17		vpiRNA2760167	8335	8355	sense	GTAGACCTCGGAAGCGGAACC	8
vpiRNA1129972	9760	9781	sense	CAAGATGAACTGATTGGTAGAG	17		vpiRNA5424371	4244	4264	antisense	TGAGCACGTAGCACACAGTGA	8
vpiRNA1026893	9975	9998	sense	ATGGATGACAACGGAAGACATGCT	17		vpiRNA0484849	5350	5370	sense	AATTACAACCTGATCATCATG	8
vpiRNA0555516	5575	5598	sense	ACGGATTTTAAAGGGAAGACTGTT	17		vpiRNA0342773	1020	1040	sense	AAGCTGTGTGACGACGATGGC	8
vpiRNA1111649	956	980	sense	CAAATAGAGACTTTGTAGAAGGGGT	17		vpiRNA1160486	5136	5156	antisense	ATAGCCTCTCTGACTATGGCC	8
vpiRNA3304565	379	399	sense	TTGAACAGGAGACGCAGAACT	17		vpiRNA0115440	8417	8443	sense	AAATAAAACAAGAGCATGAAACATCAT	8
vpiRNA0223051	9502	9525	sense	AACTGGTTAGCAAGAGTAGGGCGC	17		vpiRNA6178734	5794	5814	antisense	TGGTTTCATGCAGCGTCTGGG	8
vpiRNA1427472	3402	3420	sense	CGGATGCTGGTACGGGATG	17		vpiRNA1553795	384	404	sense	CAGGAGACGCAGAACTGCAGG	8
vpiRNA1775715	9662	9679	sense	GAGGATGGAACGATTGGA	17		vpiRNA6502173	1028	1048	antisense	TGTTTTTTGCCATCGTCGTCA	8
vpiRNA1369069	3553	3573	sense	CGAGTAGGAACGAAACATGCA	17		vpiRNA7078243	7931	7951	antisense	TTTGAAGACGTACTAGATTCC	8
vpiRNA1201319	384	408	sense	CAGGAGACGCAGAACTGCAGGCATG	17		vpiRNA2404514	5344	5364	antisense	GATCAGGTTGTAATTTGGCAC	8
vpiRNA2404301	8323	8346	sense	TACGAGCCAGATGTAGACCTCGGA	17		vpiRNA0557659	5824	5844	sense	ACAGATGGTGAAGAGCGGGTG	8
vpiRNA2551811	9658	9678	sense	TCAAGAGGATGGAACGATTGG	17		vpiRNA5876335	9667	9687	sense	TGGAACGATTGGACACAAGTG	8
vpiRNA2374980	4986	5010	sense	TACAAGGAGTGGAGCATATGTGAGT	17		vpiRNA2161838	9042	9062	sense	CTTGAATGAAGATCACTGGTT	8
vpiRNA0313800	9794	9812	sense	AAGGAGCTGGGTGGTCTTT	17		vpiRNA4339841	9933	9953	sense	TCCAACAAGTAGAACAACCTG	8
vpiRNA3000447	368	390	sense	TGCTGAACATCTTGAACAGGAGA	17		vpiRNA0976906	4444	4464	antisense	AGGAAAAAGTCCTGAGATCAC	7
vpiRNA0476119	3271	3295	sense	ACAGTGGTGGTGACTGAGGACTGTG	17		vpiRNA0435558	5535	5555	sense	AATCCCTGAACGTTCGTGGAG	7
vpiRNA0614466	198	221	sense	ACTTGGAATGCTGCAGGGACGAGG	17		vpiRNA1332084	10116	10136	sense	ATTGATTGGGCTAACAAGCAG	7
vpiRNA3237323	9657	9677	sense	TTCAAGAGGATGGAACGATTG	17		vpiRNA1270281	7605	7625	sense	ATGGAAAAGCCGATTGAACGC	7
vpiRNA1920872	3475	3497	sense	GCCGGACATGGGCAGATTGACAA	17		vpiRNA3673259	2372	2392	sense	TAGTATTGGTGGGAGTCGTGA	7
vpiRNA0350565	1786	1807	sense	AAGTGCAGGCTGAGGATGGACA	17		vpiRNA0069458	5658	5678	sense	AAAGAAAGTGATACAACTCAG	7
vpiRNA2038165	3399	3417	sense	GGACGGATGCTGGTACGGG	16		vpiRNA6707850	6031	6051	antisense	TTCGAACATGCTAGGAATGAT	7
vpiRNA1771238	3286	3307	sense	GAGGACTGTGGAAATAGAGGAC	16		vpiRNA1529913	1454	1474	sense	CAGAGTTGACAGGCTATGGCA	7
vpiRNA0447130	4987	5011	sense	ACAAGGAGTGGAGCATATGTGAGTG	16		vpiRNA1365542	2858	2878	sense	CAAACAGAGCTTGGAATTCGC	7
vpiRNA1578346	9078	9103	sense	CTTGAGTGGAGTGGAAGGAGAAGGGC	16		vpiRNA0693420	8032	8052	sense	ACGGTAGAAGCAGGACGAACA	7
vpiRNA2029657	1106	1126	sense	GGAAGTACTGTATAGAGGCAA	16		vpiRNA2419840	6615	6635	sense	GATGACCCTGGGAATGTGCTG	7
vpiRNA0764741	1021	1042	sense	AGCTGTGTGACGACGATGGCAA	16		vpiRNA0167635	516	536	sense	AACAGAGGATGGTGTGAACAT	7
vpiRNA0626296	5532	5552	sense	AGAAATCCCTGAACGTTCGTG	16		vpiRNA5900789	10655	10675	antisense	TGGAATGATGCTGAGGAGACA	7
vpiRNA1405076	2876	2895	sense	CGCTGGAAGTTGAAGACTAT	16		vpiRNA0828963	3828	3848	sense	AGAGACCATTCTTGAACTGAC	7
vpiRNA0077820	2986	3006	sense	AAAGACAACAGAGCCGTCCAT	16		vpiRNA6494143	1974	1994	sense	TGTTTTAGGTCGCCTGATTAC	7
vpiRNA1174673	10573	10595	sense	CACTGGAAGGACTAGAGGTTAGA	16		vpiRNA5120986	9041	9061	sense	TCTTGAATGAAGATCACTGGT	7
vpiRNA1717748	3400	3419	sense	GACGGATGCTGGTACGGGAT	16		vpiRNA5890310	6486	6506	sense	TGGAAGGGCGTACAATCATGC	7
vpiRNA1429830	5576	5598	sense	CGGATTTTAAAGGGAAGACTGTT	16		vpiRNA0994965	1776	1796	sense	AGGACATCTCAAGTGCAGGCT	7
vpiRNA1156459	3270	3294	sense	CACAGTGGTGGTGACTGAGGACTGT	16		vpiRNA3686951	10490	10510	sense	TAGTGGACTAGCGGTTAGAGG	7
vpiRNA2962522	1789	1808	sense	TGCAGGCTGAGGATGGACAA	16		vpiRNA5889752	10576	10596	sense	TGGAAGGACTAGAGGTTAGAG	7
vpiRNA2016438	5958	5979	sense	GGAAAATGATGAAGACTGTGCA	16		vpiRNA2061824	9883	9903	sense	CTCAGGCTGGCGGCTAATGCT	7
vpiRNA1775756	1797	1817	sense	GAGGATGGACAAACTACAGCT	16		vpiRNA5095784	7944	7964	sense	TCTTCAAAGTGGAGTTGACGT	7
vpiRNA1717649	3669	3687	sense	GACGGATGACATAGGTATG	16		vpiRNA6877362	379	399	sense	TTGAACAGGAGACGCAGAACT	7
vpiRNA0264746	9513	9532	sense	AAGAGTAGGGCGCGAAAGGT	16		vpiRNA0684655	5575	5595	sense	ACGGATTTTAAAGGGAAGACT	7
vpiRNA1202281	10256	10275	sense	CAGGAGTCCTGTGGTAGAAG	16		vpiRNA1657619	7786	7806	sense	CCAGAAGGGAAAGTAGTGGAC	7
vpiRNA1578341	9078	9098	sense	CTTGAGTGGAGTGGAAGGAGA	16		vpiRNA4735749	6863	6883	sense	TCGGATTGGGAAGCATTACAA	7
vpiRNA1985221	4567	4584	sense	GCTGAACTGGAAGATGGA	16		vpiRNA2365137	3286	3306	sense	GAGGACTGTGGAAATAGAGGA	7
vpiRNA1040419	8333	8354	sense	ATGTAGACCTCGGAAGCGGAAC	16		vpiRNA1170578	4750	4770	sense	ATATCATATGGAGGAGGCTGG	7
vpiRNA0777795	1105	1130	sense	AGGAAGTACTGTATAGAGGCAAAGCT	16		vpiRNA2120381	6264	6284	sense	CTGGACAAAAGAAGGGGAAAG	7
vpiRNA1329914	9077	9098	sense	CCTTGAGTGGAGTGGAAGGAGA	16		vpiRNA0012918	6847	6867	sense	AAAACGAAGAAAGATCTCGGA	7
vpiRNA1544689	4767	4787	sense	CTGGAAGCTAGAAGGAGAATG	16		vpiRNA1285389	668	688	sense	ATGGGACGTGTACCACCACAG	7
vpiRNA1776544	4710	4732	sense	GAGGATTGAACCATCATGGGCGG	16		vpiRNA1075855	7797	7817	sense	AGTAGTGGACCTCGGTTGCGG	7
vpiRNA1787744	3554	3573	sense	GAGTAGGAACGAAACATGCA	16		vpiRNA0846605	7708	7728	sense	AGAGGAGAAACGGACCATCAC	7
vpiRNA2155885	3394	3416	sense	GGTGAGGACGGATGCTGGTACGG	16		vpiRNA0829639	9816	9836	sense	AGAGACGGCCTGTTTGGGGAA	7
vpiRNA1770375	3397	3420	sense	GAGGACGGATGCTGGTACGGGATG	16		vpiRNA1353837	9121	9141	sense	ATTTTAAGAGACGTGAGCAAG	7
vpiRNA1136308	4988	5011	sense	CAAGGAGTGGAGCATATGTGAGTG	16		vpiRNA5384649	3707	3727	antisense	TGACTTTGAAGGCTGCTAGTA	7
vpiRNA0104876	7795	7813	sense	AAAGTAGTGGACCTCGGTT	16		vpiRNA2583608	10563	10583	sense	GCTGTAGTCTCACTGGAAGGA	7
vpiRNA1978797	3543	3565	sense	GCTCAGGACCCGAGTAGGAACGA	16		vpiRNA1163345	7285	7305	antisense	ATAGGGTATTGGATCTAGGTC	7
vpiRNA1329919	9077	9102	sense	CCTTGAGTGGAGTGGAAGGAGAAGGG	16		vpiRNA0644323	6850	6870	sense	ACGAAGAAAGATCTCGGATTG	7
vpiRNA0476120	3271	3296	sense	ACAGTGGTGGTGACTGAGGACTGTGG	15		vpiRNA0571249	153	173	antisense	ACAGTCGACACGCGGTTTCTC	7
vpiRNA2041078	460	483	sense	GGAGAACCACACATGATCGTCAGT	15		vpiRNA5856212	7606	7626	sense	TGGAAAAGCCGATTGAACGCA	7
vpiRNA0350564	1786	1806	sense	AAGTGCAGGCTGAGGATGGAC	15		vpiRNA0318240	9513	9533	sense	AAGAGTAGGGCGCGAAAGGTT	7
vpiRNA0305073	1104	1123	sense	AAGGAAGTACTGTATAGAGG	15		vpiRNA0135561	864	884	antisense	AAATGTGTCGTTCCTATGGTG	7
vpiRNA0644809	8037	8060	sense	AGAAGCAGGACGAACACTCAGAGT	15		vpiRNA1647831	9910	9930	antisense	CCAATGTGATGGGACTGCCGA	7
vpiRNA2796120	5955	5976	sense	TCTGGAAAATGATGAAGACTGT	15		vpiRNA5940995	10493	10513	sense	TGGACTAGCGGTTAGAGGAGA	7
vpiRNA0629737	462	481	sense	AGAACCACACATGATCGTCA	15		vpiRNA0585422	1014	1034	sense	ACATGGAAGCTGTGTGACGAC	7
vpiRNA1233406	4155	4173	sense	CATGGCAGTCGGGATGGTG	15		vpiRNA5251287	8847	8867	sense	TGAAGATAGTAGGTTTTGGGA	7
vpiRNA0325240	4564	4587	sense	AAGGCTGAACTGGAAGATGGAGCC	15		vpiRNA4226378	5342	5362	antisense	TCAGGTTGTAATTTGGCACTC	7
vpiRNA1177098	197	217	sense	CACTTGGAATGCTGCAGGGAC	15		vpiRNA1643818	9759	9779	sense	CCAAGATGAACTGATTGGTAG	7
vpiRNA1615873	381	399	sense	GAACAGGAGACGCAGAACT	15		vpiRNA1361175	7748	7768	sense	CAAAACTGAGATGGTTCGTCG	7
vpiRNA0281155	7321	7344	sense	AAGCAGTTGGGACAAGTAATGCTC	15		vpiRNA1376401	7948	7968	sense	CAAAGTGGAGTTGACGTTTTC	7
vpiRNA1486289	1102	1124	sense	CTAAGGAAGTACTGTATAGAGGC	15		vpiRNA0762048	3705	3725	antisense	ACTTTGAAGGCTGCTAGTAGG	7
vpiRNA0369633	958	980	sense	AATAGAGACTTTGTAGAAGGGGT	15		vpiRNA5911202	6449	6469	sense	TGGACAACTTAGCAGTGCTGC	7
vpiRNA1190424	8330	8353	sense	CAGATGTAGACCTCGGAAGCGGAA	15		vpiRNA5442694	3396	3416	sense	TGAGGACGGATGCTGGTACGG	7
vpiRNA0687989	1231	1251	sense	AGAGGATGGGGAAATGGATGT	15		vpiRNA0067579	7297	7317	antisense	AAACTTTGGATCATAGGGTAT	7
vpiRNA0689840	2574	2591	sense	AGAGGGCATTTGTGGAAT	15		vpiRNA2191453	351	371	sense	GAAAGAGATTGGAAGGATGCT	7
vpiRNA2569528	5573	5598	sense	TCACGGATTTTAAAGGGAAGACTGTT	15		vpiRNA3872442	3651	3671	sense	TATGGTGGGCGCTACTATGAC	7
vpiRNA1652935	1019	1043	sense	GAAGCTGTGTGACGACGATGGCAAA	15		vpiRNA5012202	4019	4039	antisense	TCTGCTGTGAGGATGTTAAGA	7
vpiRNA1664140	1107	1126	sense	GAAGTACTGTATAGAGGCAA	15		vpiRNA3614613	10190	10210	sense	TAGGCAATGAGGAATACACAG	6
vpiRNA1606519	4562	4586	sense	GAAAGGCTGAACTGGAAGATGGAGC	15		vpiRNA0374451	3699	3719	antisense	AAGGCTGCTAGTAGGGCAAGA	6
vpiRNA0913659	289	313	sense	ATACTGAAGAGATGGGGAACAATTA	15		vpiRNA2053704	2018	2038	antisense	CTATGTTGACTGGGCTATCTT	6
vpiRNA0040721	5960	5979	sense	AAAATGATGAAGACTGTGCA	15		vpiRNA0138388	9770	9790	antisense	AAATTCGGGCTCTACCAATCA	6
vpiRNA0223052	9502	9526	sense	AACTGGTTAGCAAGAGTAGGGCGCG	15		vpiRNA6334068	8002	8022	sense	TGTGACATAGGGGAGTCGTCA	6
vpiRNA0157058	5823	5842	sense	AACAGATGGTGAAGAGCGGG	15		vpiRNA4121243	5573	5593	sense	TCACGGATTTTAAAGGGAAGA	6
vpiRNA1631736	6852	6871	sense	GAAGAAAGATCTCGGATTGG	15		vpiRNA1941697	2990	3010	antisense	CGGCATGGACGGCTCTGTTGT	6
vpiRNA1909358	8328	8353	sense	GCCAGATGTAGACCTCGGAAGCGGAA	15		vpiRNA0185255	6740	6760	sense	AACCAGAAAAGCAGAGAACAC	6
vpiRNA1201899	983	1005	sense	CAGGAGGAAGCTGGGTTGACATA	15		vpiRNA1955415	4164	4184	sense	CGGGATGGTGAGCATTTTGGC	6
vpiRNA2615555	9933	9955	sense	TCCAACAAGTAGAACAACCTGGT	15		vpiRNA6068230	3925	3945	antisense	TGGGACGCACAAGATAGCCAT	6
vpiRNA0465809	5824	5842	sense	ACAGATGGTGAAGAGCGGG	15		vpiRNA5435130	2748	2768	sense	TGAGCTGAAGTATTCATGGAA	6
vpiRNA2430321	1111	1134	sense	TACTGTATAGAGGCAAAGCTGACC	15		vpiRNA6397728	1024	1044	sense	TGTGTGACGACGATGGCAAAA	6
vpiRNA1329912	9077	9096	sense	CCTTGAGTGGAGTGGAAGGA	15		vpiRNA1108522	6665	6685	antisense	AGTGTGGCTGTATTTGTGCGT	6
vpiRNA0824745	285	303	sense	AGGGATACTGAAGAGATGG	15		vpiRNA6122704	1986	2004	antisense	TGGGTTGACTGTAATCAGG	6
vpiRNA2853433	380	402	sense	TGAACAGGAGACGCAGAACTGCA	15		vpiRNA0560967	3472	3492	sense	ACAGCCGGACATGGGCAGATT	6
vpiRNA1739858	8652	8675	sense	GAGAACCCAAGAACCGAAAGAAGG	14		vpiRNA1117288	2883	2903	sense	AGTTGAAGACTATGGCTTTGG	6
vpiRNA2916813	1796	1817	sense	TGAGGATGGACAAACTACAGCT	14		vpiRNA1289270	8527	8547	sense	ATGGTGAACGGAGTGGTCAGA	6
vpiRNA1578337	9078	9095	sense	CTTGAGTGGAGTGGAAGG	14		vpiRNA2166156	199	219	sense	CTTGGAATGCTGCAGGGACGA	6
vpiRNA1779172	7823	7842	sense	GAGGCTGGTCATACTATTGT	14		vpiRNA2126829	7574	7594	sense	CTGGCAACATAGGAGAGACGC	6
vpiRNA2600655	2072	2090	sense	TCATAGGAGTAGAGCCGGG	14		vpiRNA1249438	4213	4233	sense	ATGACAGGACCATTAGTGGCT	6
vpiRNA2059282	9977	9998	sense	GGATGACAACGGAAGACATGCT	14		vpiRNA1187952	414	434	antisense	ATCACTGTTGGAATCAGCATA	6
vpiRNA2253395	9088	9113	sense	GTGGAAGGAGAAGGGCTGCACAAGCT	14		vpiRNA1650774	727	747	sense	CCACATGTGGGAATGGGACTG	6
vpiRNA1871019	392	413	sense	GCAGAACTGCAGGCATGATCAT	14		vpiRNA0666053	7338	7358	antisense	ACGCAGAGGACTAGGAGCATT	6
vpiRNA2096297	4149	4169	sense	GGCTATCATGGCAGTCGGGAT	14		vpiRNA0195774	5356	5376	sense	AACCTGATCATCATGGACGAA	6
vpiRNA1787743	3554	3572	sense	GAGTAGGAACGAAACATGC	14		vpiRNA2131314	5375	5395	antisense	CTGGGTCTGTGAAATGGGCTT	6
vpiRNA1641269	5121	5142	sense	GAAGAGATACCTTCCGGCCATA	14		vpiRNA1457069	3471	3491	sense	CACAGCCGGACATGGGCAGAT	6
vpiRNA0325236	4564	4583	sense	AAGGCTGAACTGGAAGATGG	14		vpiRNA3507237	5789	5809	sense	TAGACCCCAGACGCTGCATGA	6
vpiRNA1775754	1797	1815	sense	GAGGATGGACAAACTACAG	14		vpiRNA1823892	3553	3573	sense	CGAGTAGGAACGAAACATGCA	6
vpiRNA0949073	2071	2091	sense	ATCATAGGAGTAGAGCCGGGA	14		vpiRNA1346095	10153	10173	antisense	ATTTATTGCTGTTTGGATGTT	6
vpiRNA2162888	3654	3675	sense	GGTGGGCGCTACTATGACGGAT	14		vpiRNA2033677	8319	8338	antisense	CTACATCTGGCTCGTAAGTG	6
vpiRNA2038167	3399	3420	sense	GGACGGATGCTGGTACGGGATG	14		vpiRNA1738847	5358	5378	sense	CCTGATCATCATGGACGAAGC	6
vpiRNA2509617	2787	2809	antisense	TATGAGACTCTGTAGAGAGCATT	14		vpiRNA0565783	1677	1697	sense	ACAGGATGTTGTTGTTTTGGG	6
vpiRNA3328134	4282	4302	sense	TTGGAACTGGAGAGAGCCGCC	14		vpiRNA1455408	9480	9500	sense	CACAGAAGAAATCGCCGTGCA	6
vpiRNA0159546	382	401	sense	AACAGGAGACGCAGAACTGC	14		vpiRNA0554850	517	537	sense	ACAGAGGATGGTGTGAACATG	6
vpiRNA0798128	3507	3530	sense	AGGAGTCTTGGGAATGGCATTGTT	14		vpiRNA0605597	4885	4902	sense	ACCATAGGTGCCGTATCT	6
vpiRNA1664145	1107	1131	sense	GAAGTACTGTATAGAGGCAAAGCTG	14		vpiRNA0130541	5961	5981	sense	AAATGATGAAGACTGTGCACA	6
vpiRNA1731139	8122	8139	antisense	GACTGAGGGCATGTATGG	14		vpiRNA1464686	6790	6810	antisense	CACCACTGTGAGGATGGCTAT	6
vpiRNA1578343	9078	9100	sense	CTTGAGTGGAGTGGAAGGAGAAG	14		vpiRNA0360036	4778	4798	sense	AAGGAGAATGGAAGGAAGGAG	6
vpiRNA1543572	10005	10026	sense	CTGGAACAGGGTGTGGATTCAA	14		vpiRNA1577143	2590	2610	antisense	CAGTCTTGTTACTGAGCGGAT	6
vpiRNA0720298	4034	4054	sense	AGCAGAAAGCGGATTGGATAC	14		vpiRNA0872165	8331	8352	sense	AGATGTAGACCTCGGAAGCGGA	6
vpiRNA1174078	8808	8828	sense	CACTGATGAGAACAAGTGGAA	14		vpiRNA5222703	8531	8551	sense	TGAACGGAGTGGTCAGACTGC	6
vpiRNA0263903	2573	2591	sense	AAGAGGGCATTTGTGGAAT	14		vpiRNA1638222	3151	3171	sense	CCAAAGAATTTCGCTGGACCA	6
vpiRNA2070391	8832	8857	sense	GGCACGTGAGGCTGTTGAAGATAGTA	14		vpiRNA4017382	2030	2050	sense	TCAACATAGAAGCAGAACCTC	6
vpiRNA0851339	1109	1130	sense	AGTACTGTATAGAGGCAAAGCT	14		vpiRNA1249069	1394	1414	sense	ATGACACAGGAAAACATGGCA	6
vpiRNA2029658	1106	1127	sense	GGAAGTACTGTATAGAGGCAAA	14		vpiRNA0375933	5585	5605	sense	AAGGGAAGACTGTTTGGTTCG	6
vpiRNA2796123	5955	5979	sense	TCTGGAAAATGATGAAGACTGTGCA	14		vpiRNA0506060	7879	7899	sense	ACAAAAGGAGGACCAGGACAT	6
vpiRNA0310523	10579	10598	sense	AAGGACTAGAGGTTAGAGGA	14		vpiRNA1529270	6308	6328	antisense	CAGAGTAGATCCTGGCATCCA	6
vpiRNA1228852	2569	2592	sense	CATGAAGAGGGCATTTGTGGAATC	14		vpiRNA4230277	479	499	sense	TCAGTAGACAAGAGAAAGGGA	6
vpiRNA2189573	1110	1134	sense	GTACTGTATAGAGGCAAAGCTGACC	14		vpiRNA1401191	5766	5786	sense	CAACTTCAAGGCTGAGAGGGT	6
vpiRNA1127892	5706	5729	sense	CAAGACTAGAACCAATGATTGGGA	14		vpiRNA5789870	3542	3562	sense	TGCTCAGGACCCGAGTAGGAA	6
vpiRNA3307002	8846	8865	sense	TTGAAGATAGTAGGTTTTGG	14		vpiRNA1007726	3507	3527	sense	AGGAGTCTTGGGAATGGCATT	6
vpiRNA0554661	3401	3417	sense	ACGGATGCTGGTACGGG	14		vpiRNA2053138	1467	1487	sense	CTATGGCACTGTCACGATGGA	6
vpiRNA2551813	9658	9680	sense	TCAAGAGGATGGAACGATTGGAC	14		vpiRNA5766855	7354	7374	sense	TGCGTGACTCAAGTGTTGATG	6
vpiRNA1188155	6303	6328	antisense	CAGAGTAGATCCTGGCATCCAACCAT	14		vpiRNA1007741	4176	4196	antisense	AGGAGTGAACTGGCCAAAATG	6
vpiRNA1770369	3397	3414	sense	GAGGACGGATGCTGGTAC	14		vpiRNA3766683	4751	4771	sense	TATCATATGGAGGAGGCTGGA	6
vpiRNA1330658	3464	3488	sense	CCTTGGTCACAGCCGGACATGGGCA	14		vpiRNA6459611	9919	9939	antisense	TGTTGGAACCCAATGTGATGG	6
vpiRNA1815885	10557	10582	sense	GATGAAGCTGTAGTCTCACTGGAAGG	14		vpiRNA4219158	9884	9904	sense	TCAGGCTGGCGGCTAATGCTA	6
vpiRNA0281154	7321	7343	sense	AAGCAGTTGGGACAAGTAATGCT	14		vpiRNA5270556	5753	5773	antisense	TGAAGTTGGCACCCATTTCTG	6
vpiRNA0369634	958	981	sense	AATAGAGACTTTGTAGAAGGGGTT	14		vpiRNA0237722	1569	1589	antisense	AACGGCAGGTCTAGGAACCAT	6
vpiRNA2051284	7822	7843	sense	GGAGGCTGGTCATACTATTGTG	14		vpiRNA3464016	9737	9757	sense	TACTTGTAGTTCCATGCAGAA	6
vpiRNA2445747	960	982	sense	TAGAGACTTTGTAGAAGGGGTTT	14		vpiRNA1596824	415	435	antisense	CATCACTGTTGGAATCAGCAT	6
vpiRNA2155881	3394	3412	sense	GGTGAGGACGGATGCTGGT	14		vpiRNA2163953	4054	4074	antisense	CTTGATCGTCAATGCTAATGG	6
vpiRNA1486291	1102	1126	sense	CTAAGGAAGTACTGTATAGAGGCAA	14		vpiRNA3481203	4428	4448	sense	TAGAACAGGATTGCTGGTGAT	6
vpiRNA2168476	9506	9526	sense	GGTTAGCAAGAGTAGGGCGCG	14		vpiRNA0577834	6911	6931	sense	ACATAGATCTACGTCCCGCAT	6
vpiRNA2589236	982	999	sense	TCAGGAGGAAGCTGGGTT	14		vpiRNA4041479	9658	9678	sense	TCAAGAGGATGGAACGATTGG	6
vpiRNA1871021	392	415	sense	GCAGAACTGCAGGCATGATCATTA	13		vpiRNA2104267	2747	2767	sense	CTGAGCTGAAGTATTCATGGA	6
vpiRNA1989432	1794	1815	sense	GCTGAGGATGGACAAACTACAG	13		vpiRNA2231959	8848	8868	sense	GAAGATAGTAGGTTTTGGGAG	6
vpiRNA3020117	9667	9689	sense	TGGAACGATTGGACACAAGTGCC	13		vpiRNA0749110	6786	6806	antisense	ACTGTGAGGATGGCTATGACA	6
vpiRNA2098955	4566	4590	sense	GGCTGAACTGGAAGATGGAGCCTAT	13		vpiRNA4416416	718	738	antisense	TCCCACATGTGGAACGAGTGC	6
vpiRNA3245224	981	999	sense	TTCAGGAGGAAGCTGGGTT	13		vpiRNA1027254	4565	4585	sense	AGGCTGAACTGGAAGATGGAG	6
vpiRNA2064957	5577	5598	sense	GGATTTTAAAGGGAAGACTGTT	13		vpiRNA1378114	8024	8044	sense	CAAATCCCACGGTAGAAGCAG	6
vpiRNA1228851	2569	2591	sense	CATGAAGAGGGCATTTGTGGAAT	13		vpiRNA0705625	10365	10385	sense	ACGTTAAAAGAAGTCAGGCCA	6
vpiRNA0691370	3391	3411	sense	AGAGGTGAGGACGGATGCTGG	13		vpiRNA5044977	6152	6172	sense	TCTGGTTGGCCTACAGAGTGG	6
vpiRNA1449473	8033	8048	sense	CGGTAGAAGCAGGACG	13		vpiRNA0765491	7949	7969	antisense	AGAAAACGTCAACTCCACTTT	6
vpiRNA1543003	5956	5976	sense	CTGGAAAATGATGAAGACTGT	13		vpiRNA0990887	6344	6364	sense	AGGAATTCAAGGAGTTTGCAG	6
vpiRNA1870047	4035	4055	sense	GCAGAAAGCGGATTGGATACC	13		vpiRNA5965135	9084	9104	sense	TGGAGTGGAAGGAGAAGGGCT	6
vpiRNA1387439	9174	9192	sense	CGCAGGATGGGACACAAGA	13		vpiRNA0163840	7029	7049	antisense	AACACTGTGGCTTGGTTGGCA	5
vpiRNA2259670	7675	7699	sense	GTGGATAGAACCTTAGCAAAAGAAG	13		vpiRNA5417006	7754	7774	sense	TGAGATGGTTCGTCGAGAGAA	5
vpiRNA0820864	5586	5603	sense	AGGGAAGACTGTTTGGTT	13		vpiRNA1174429	4755	4775	sense	ATATGGAGGAGGCTGGAAGCT	5
vpiRNA1486288	1102	1123	sense	CTAAGGAAGTACTGTATAGAGG	13		vpiRNA1001697	9821	9841	antisense	AGGACTTCCCCAAACAGGCCG	5
vpiRNA1361088	9814	9833	sense	CGAGAGACGGCCTGTTTGGG	13		vpiRNA2785187	3469	3489	sense	GTCACAGCCGGACATGGGCAG	5
vpiRNA1200188	3546	3565	sense	CAGGACCCGAGTAGGAACGA	13		vpiRNA3205033	154	174	antisense	TACAGTCGACACGCGGTTTCT	5
vpiRNA1909922	7191	7212	sense	GCCAGGACTCCAAGCAAAAGCA	13		vpiRNA2104719	1795	1815	sense	CTGAGGATGGACAAACTACAG	5
vpiRNA1129192	9512	9533	sense	CAAGAGTAGGGCGCGAAAGGTT	13		vpiRNA1892150	3660	3680	sense	CGCTACTATGACGGATGACAT	5
vpiRNA0159550	382	404	sense	AACAGGAGACGCAGAACTGCAGG	13		vpiRNA6923574	4282	4302	sense	TTGGAACTGGAGAGAGCCGCC	5
vpiRNA0791711	385	408	sense	AGGAGACGCAGAACTGCAGGCATG	13		vpiRNA6377393	732	752	sense	TGTGGGAATGGGACTGGAGAC	5
vpiRNA0057323	6848	6870	sense	AAACGAAGAAAGATCTCGGATTG	13		vpiRNA2042797	5859	5879	antisense	CTAGAGTGGGTCACTGGCATA	5
vpiRNA0806746	4711	4733	sense	AGGATTGAACCATCATGGGCGGA	13		vpiRNA3682938	2353	2373	antisense	TAGTGACACAGACAGTGAGGT	5
vpiRNA1696210	3479	3502	sense	GACATGGGCAGATTGACAACTTTT	13		vpiRNA4283397	9150	9170	antisense	TCATCGGCATACATTGCTCCT	5
vpiRNA0590530	2457	2481	sense	ACTGAAGTGTGGCAGTGGGATTTTC	13		vpiRNA0346252	1864	1884	sense	AAGGAAATAGCAGAAACACAA	5
vpiRNA1201316	384	404	sense	CAGGAGACGCAGAACTGCAGG	13		vpiRNA3173331	862	882	sense	TACACCATAGGAACGACACAT	5
vpiRNA0081821	352	371	sense	AAAGAGATTGGAAGGATGCT	13		vpiRNA0703383	9876	9896	sense	ACGTGACCTCAGGCTGGCGGC	5
vpiRNA1884490	10255	10275	sense	GCAGGAGTCCTGTGGTAGAAG	13		vpiRNA5966091	5551	5571	sense	TGGAGTTCTGGACATGAGTGG	5
vpiRNA0788131	7194	7215	sense	AGGACTCCAAGCAAAAGCAACC	13		vpiRNA4300414	10208	10228	antisense	TCATGGATGGCATGTAATCTG	5
vpiRNA0554483	3670	3688	sense	ACGGATGACATAGGTATGG	13		vpiRNA2119428	4767	4787	sense	CTGGAAGCTAGAAGGAGAATG	5
vpiRNA1824696	9665	9689	sense	GATGGAACGATTGGACACAAGTGCC	13		vpiRNA6595177	10151	10171	antisense	TTATTGCTGTTTGGATGTTCT	5
vpiRNA1640538	5968	5993	sense	GAAGACTGTGCACACTGGAAAGAAGC	13		vpiRNA2184736	5959	5979	sense	GAAAATGATGAAGACTGTGCA	5
vpiRNA0491066	465	484	sense	ACCACACATGATCGTCAGTA	13		vpiRNA2344307	6490	6510	antisense	GAGAGCATGATTGTACGCCCT	5
vpiRNA2028299	10577	10595	sense	GGAAGGACTAGAGGTTAGA	13		vpiRNA1664258	7192	7212	sense	CCAGGACTCCAAGCAAAAGCA	5
vpiRNA1182126	6430	6450	sense	CAGAAGGCAAGAGACGCACTG	13		vpiRNA6469542	4980	5003	sense	TGTTGTTACAAGGAGTGGAGCATA	5
vpiRNA2190808	8035	8060	sense	GTAGAAGCAGGACGAACACTCAGAGT	13		vpiRNA4093752	3470	3490	sense	TCACAGCCGGACATGGGCAGA	5
vpiRNA2042971	386	407	sense	GGAGACGCAGAACTGCAGGCAT	13		vpiRNA7207557	1026	1046	antisense	TTTTTTGCCATCGTCGTCACA	5
vpiRNA1580470	6237	6260	sense	CTTGGAAGAAAATGTGGAGGTGGA	13		vpiRNA1372811	7079	7099	sense	CAAAGATGGACATCGGAGTTC	5
vpiRNA1136123	9793	9812	sense	CAAGGAGCTGGGTGGTCTTT	13		vpiRNA0560102	3211	3231	sense	ACAGCAGGACCATGGCATCTA	5
vpiRNA0025073	2985	3006	sense	AAAAGACAACAGAGCCGTCCAT	13		vpiRNA3053521	1103	1123	sense	TAAGGAAGTACTGTATAGAGG	5
vpiRNA1188028	3390	3411	sense	CAGAGGTGAGGACGGATGCTGG	13		vpiRNA7189707	1024	1044	antisense	TTTTGCCATCGTCGTCACACA	5
vpiRNA1528874	2458	2478	sense	CTGAAGTGTGGCAGTGGGATT	13		vpiRNA0362152	6352	6372	sense	AAGGAGTTTGCAGCTGGAAGA	5
vpiRNA2259365	5550	5571	sense	GTGGAGTTCTGGACATGAGTGG	13		vpiRNA1230642	1781	1801	sense	ATCTCAAGTGCAGGCTGAGGA	5
vpiRNA0868866	1787	1807	sense	AGTGCAGGCTGAGGATGGACA	13		vpiRNA1502996	3934	3954	antisense	CACTGCATTTGGGACGCACAA	5
vpiRNA0571783	4256	4279	sense	ACGTGCTCACTGGACGATCGGCCG	13		vpiRNA0868372	6614	6634	sense	AGATGACCCTGGGAATGTGCT	5
vpiRNA0788132	7194	7216	sense	AGGACTCCAAGCAAAAGCAACCA	13		vpiRNA3830689	2789	2809	antisense	TATGAGACTCTGTAGAGAGCA	5
vpiRNA1040417	8333	8352	sense	ATGTAGACCTCGGAAGCGGA	13		vpiRNA0312818	3446	3466	sense	AAGAGAATTTGGTCAACTCCT	5
vpiRNA1449477	8033	8052	sense	CGGTAGAAGCAGGACGAACA	13		vpiRNA0733087	6493	6513	antisense	ACTGAGAGCATGATTGTACGC	5
vpiRNA1177099	197	218	sense	CACTTGGAATGCTGCAGGGACG	13		vpiRNA0404706	7364	7384	sense	AAGTGTTGATGATGAGGACTA	5
vpiRNA1187304	2862	2886	sense	CAGAGCTTGGAATTCGCTGGAAGTT	13		vpiRNA1101212	10491	10511	sense	AGTGGACTAGCGGTTAGAGGA	5
vpiRNA0817704	4565	4586	sense	AGGCTGAACTGGAAGATGGAGC	13		vpiRNA1287105	7051	7071	sense	ATGGGTCTTGGGAAAGGATGG	5
vpiRNA1871022	392	416	sense	GCAGAACTGCAGGCATGATCATTAT	13		vpiRNA6898290	2945	2965	antisense	TTGAGTCGCAGAATACATCCT	5
vpiRNA1603383	9723	9746	sense	GAAAGACGGCCGCGTACTTGTAGT	13		vpiRNA1053488	9366	9386	sense	AGGTAGTGGACAAGTTGGTAC	5
vpiRNA1606513	4562	4580	sense	GAAAGGCTGAACTGGAAGA	13		vpiRNA5311861	8582	8602	sense	TGACACAGATGGCAATGACAG	5
vpiRNA1717650	3669	3688	sense	GACGGATGACATAGGTATGG	13		vpiRNA6664172	9031	9051	antisense	TTCATTCAAGAATCCTAGGGC	5
vpiRNA3028511	201	221	sense	TGGAATGCTGCAGGGACGAGG	13		vpiRNA0345698	4703	4723	sense	AAGGAAAGAGGATTGAACCAT	5
vpiRNA0922731	2074	2091	sense	ATAGGAGTAGAGCCGGGA	13		vpiRNA1290599	6303	6323	sense	ATGGTTGGATGCCAGGATCTA	5
vpiRNA0933066	4755	4775	sense	ATATGGAGGAGGCTGGAAGCT	13		vpiRNA7032083	4684	4704	antisense	TTTATGCATTAGAACAGCGCC	5
vpiRNA3304568	379	402	sense	TTGAACAGGAGACGCAGAACTGCA	13		vpiRNA0361892	4989	5009	sense	AAGGAGTGGAGCATATGTGAG	5
vpiRNA2073923	4158	4173	sense	GGCAGTCGGGATGGTG	13		vpiRNA6860980	3836	3856	sense	TTCTTGAACTGACTGATGCGT	5
vpiRNA1220858	2073	2091	sense	CATAGGAGTAGAGCCGGGA	13		vpiRNA1035066	6360	6380	antisense	AGGGACTTTCTTCCAGCTGCA	5
vpiRNA1737710	3706	3726	antisense	GACTTTGAAGGCTGCTAGTAG	13		vpiRNA5241059	7952	7972	antisense	TGAAGAAAACGTCAACTCCAC	5
vpiRNA1766847	986	1007	sense	GAGGAAGCTGGGTTGACATAGT	13		vpiRNA6469539	4980	5000	sense	TGTTGTTACAAGGAGTGGAGC	5
vpiRNA0604420	9503	9526	sense	ACTGGTTAGCAAGAGTAGGGCGCG	13		vpiRNA1015662	8743	8763	sense	AGGATGTGCACTAGAGAAGAA	5
vpiRNA0872053	9087	9105	sense	AGTGGAAGGAGAAGGGCTG	13		vpiRNA1602858	9149	9169	antisense	CATCGGCATACATTGCTCCTC	5
vpiRNA1847743	5578	5598	sense	GATTTTAAAGGGAAGACTGTT	12		vpiRNA4386567	10672	10692	sense	TCCAGGCACAGAACGCCAGAA	5
vpiRNA1405078	2876	2897	sense	CGCTGGAAGTTGAAGACTATGG	12		vpiRNA2602348	9987	10007	sense	GGAAGACATGCTGACAGTCTG	5
vpiRNA1595149	7318	7339	sense	GAAAAGCAGTTGGGACAAGTAA	12		vpiRNA4387754	6513	6533	antisense	TCCAGGGTCTCCGGCAGTTCA	5
vpiRNA2028303	10577	10598	sense	GGAAGGACTAGAGGTTAGAGGA	12		vpiRNA5992149	10205	10225	antisense	TGGATGGCATGTAATCTGTGT	5
vpiRNA2255779	15	34	sense	GTGGACCGACAAAGACAGAT	12		vpiRNA1317660	9956	9976	antisense	ATTCATGTTTGGCGTGTATGG	5
vpiRNA0692539	6303	6327	antisense	AGAGTAGATCCTGGCATCCAACCAT	12		vpiRNA3029307	9125	9145	sense	TAAGAGACGTGAGCAAGAAAG	5
vpiRNA0082919	9362	9384	sense	AAAGAGGTAGTGGACAAGTTGGT	12		vpiRNA6514662	9124	9144	sense	TTAAGAGACGTGAGCAAGAAA	5
vpiRNA1689989	6196	6217	sense	GACAGAAGGTGGTGTTTTGATG	12		vpiRNA6929951	8615	8635	sense	TTGGACAACAGCGCGTTTTTA	5
vpiRNA0352412	7659	7677	sense	AAGTGGAATCCAGGAAGTG	12		vpiRNA2130052	5450	5470	sense	CTGGGATTTTCATGACAGCCA	5
vpiRNA1136122	9793	9811	sense	CAAGGAGCTGGGTGGTCTT	12		vpiRNA2439686	8332	8351	sense	GATGTAGACCTCGGAAGCGG	5
vpiRNA0776968	987	1005	sense	AGGAAGCTGGGTTGACATA	12		vpiRNA1528287	2862	2882	sense	CAGAGCTTGGAATTCGCTGGA	5
vpiRNA0797985	10257	10278	sense	AGGAGTCCTGTGGTAGAAGGCA	12		vpiRNA0840300	1377	1397	sense	AGAGCATGCAGTCGGAAATGA	5
vpiRNA2104486	7792	7815	sense	GGGAAAGTAGTGGACCTCGGTTGC	12		vpiRNA5307212	9980	10006	sense	TGACAACGGAAGACATGCTGACAGTCT	5
vpiRNA1040422	8333	8357	sense	ATGTAGACCTCGGAAGCGGAACCCG	12		vpiRNA1532944	6300	6320	sense	CAGATGGTTGGATGCCAGGAT	5
vpiRNA3014533	5957	5979	sense	TGGAAAATGATGAAGACTGTGCA	12		vpiRNA1027576	3698	3718	antisense	AGGCTGCTAGTAGGGCAAGAT	5
vpiRNA2863451	4569	4591	sense	TGAACTGGAAGATGGAGCCTATA	12		vpiRNA5033691	7962	7982	antisense	TCTGGCGGAGTGAAGAAAACG	5
vpiRNA1676564	203	221	sense	GAATGCTGCAGGGACGAGG	12		vpiRNA6928807	2868	2888	sense	TTGGAATTCGCTGGAAGTTGA	5
vpiRNA0650131	7788	7806	sense	AGAAGGGAAAGTAGTGGAC	12		vpiRNA2152064	5769	5789	sense	CTTCAAGGCTGAGAGGGTTAT	5
vpiRNA1557347	9504	9526	sense	CTGGTTAGCAAGAGTAGGGCGCG	12		vpiRNA1002521	7710	7730	sense	AGGAGAAACGGACCATCACGC	5
vpiRNA0729428	7322	7341	sense	AGCAGTTGGGACAAGTAATG	12		vpiRNA6039557	10485	10505	sense	TGGCGTAGTGGACTAGCGGTT	5
vpiRNA1643961	4315	4335	sense	GAAGATCAGGCAGAGATATCA	12		vpiRNA0459345	5962	5981	sense	AATGATGAAGACTGTGCACA	5
vpiRNA0397557	5719	5737	sense	AATGATTGGGACTTCGTGG	12		vpiRNA1185688	6394	6414	sense	ATCACAGAAATGGGTAGGCTT	5
vpiRNA1737983	964	982	sense	GACTTTGTAGAAGGGGTTT	12		vpiRNA3598091	7583	7603	sense	TAGGAGAGACGCTTGGAGAGA	5
vpiRNA0554663	3401	3419	sense	ACGGATGCTGGTACGGGAT	12		vpiRNA4990011	5245	5265	antisense	TCTGATGGCTGGGGTTTGGTA	5
vpiRNA1652857	10560	10583	sense	GAAGCTGTAGTCTCACTGGAAGGA	12		vpiRNA6545005	1009	1029	sense	TTAGAACATGGAAGCTGTGTG	5
vpiRNA1161450	5274	5292	sense	CACCGGGCGGGAGATTGTG	12		vpiRNA2180712	4079	4099	antisense	GAAAAATAGCTGTTGGATTGA	5
vpiRNA1766846	986	1006	sense	GAGGAAGCTGGGTTGACATAG	12		vpiRNA5956184	9552	9572	sense	TGGAGATGATTGTGTTGTGAA	5
vpiRNA0998180	9979	9998	sense	ATGACAACGGAAGACATGCT	12		vpiRNA6122705	1985	2004	antisense	TGGGTTGACTGTAATCAGGC	5
vpiRNA0305080	1104	1130	sense	AAGGAAGTACTGTATAGAGGCAAAGCT	12		vpiRNA0909229	7322	7342	sense	AGCAGTTGGGACAAGTAATGC	5
vpiRNA0556413	8698	8723	sense	ACGGCAGAGTGGCTTTGGAAAGAACT	12		vpiRNA2046087	8953	8973	sense	CTAGGGGAGTTCGGCAAGGCA	5
vpiRNA3357863	5581	5603	sense	TTTAAAGGGAAGACTGTTTGGTT	12		vpiRNA4864501	8019	8039	antisense	TCTACCGTGGGATTTGGTGAC	5
vpiRNA0731466	1379	1397	sense	AGCATGCAGTCGGAAATGA	12		vpiRNA2230624	2572	2592	sense	GAAGAGGGCATTTGTGGAATC	5
vpiRNA1920871	3475	3496	sense	GCCGGACATGGGCAGATTGACA	12		vpiRNA5438204	2550	2570	antisense	TGAGCTTTCTGGATAGCTGAA	5
vpiRNA2142896	3232	3253	sense	GGTAAGCTTGAGATGGACTTTG	12		vpiRNA2605730	8825	8845	sense	GGAAGTCGGCACGTGAGGCTG	5
vpiRNA0806748	4711	4735	sense	AGGATTGAACCATCATGGGCGGACG	12		vpiRNA0333023	9459	9479	sense	AAGCATTCAGCACCTGACAGT	5
vpiRNA2029661	1106	1130	sense	GGAAGTACTGTATAGAGGCAAAGCT	12		vpiRNA1486444	5574	5594	sense	CACGGATTTTAAAGGGAAGAC	5
vpiRNA2828508	377	399	sense	TCTTGAACAGGAGACGCAGAACT	12		vpiRNA4176221	5144	5164	sense	TCAGAGAGGCTATAAAACGGG	5
vpiRNA2404302	8323	8347	sense	TACGAGCCAGATGTAGACCTCGGAA	12		vpiRNA0764578	8637	8657	sense	AGAAAAAGTGGACACGAGAAC	5
vpiRNA1095778	5579	5598	sense	ATTTTAAAGGGAAGACTGTT	12		vpiRNA0019041	10370	10390	sense	AAAAGAAGTCAGGCCATTACA	5
vpiRNA1615877	381	403	sense	GAACAGGAGACGCAGAACTGCAG	12		vpiRNA1129985	3001	3021	antisense	ATAACCCATATCGGCATGGAC	5
vpiRNA0511446	5275	5292	sense	ACCGGGCGGGAGATTGTG	12		vpiRNA0847832	4709	4729	sense	AGAGGATTGAACCATCATGGG	5
vpiRNA2981167	9812	9830	sense	TGCGAGAGACGGCCTGTTT	12		vpiRNA6668970	3149	3169	sense	TTCCAAAGAATTTCGCTGGAC	5
vpiRNA1884910	9175	9194	sense	GCAGGATGGGACACAAGAAT	12		vpiRNA1340619	918	938	antisense	ATTGTCATTGAAGGAGCGACA	5
vpiRNA0913654	289	308	sense	ATACTGAAGAGATGGGGAAC	12		vpiRNA1593749	7907	7927	antisense	CATATGTTGACATGGGGATGG	5
vpiRNA2600656	2072	2091	sense	TCATAGGAGTAGAGCCGGGA	12		vpiRNA2713956	3468	3488	sense	GGTCACAGCCGGACATGGGCA	5
vpiRNA2041076	460	481	sense	GGAGAACCACACATGATCGTCA	12		vpiRNA0810327	4845	4865	antisense	AGACCAGGTTTTGTTTGGACG	5
vpiRNA0676936	961	984	sense	AGAGACTTTGTAGAAGGGGTTTCA	12		vpiRNA6054754	4559	4579	sense	TGGGAAAGGCTGAACTGGAAG	5
vpiRNA1717744	3400	3415	sense	GACGGATGCTGGTACG	12		vpiRNA6977927	3714	3733	antisense	TTGGTCTGACTTTGAAGGCT	5
vpiRNA2021531	9668	9688	sense	GGAACGATTGGACACAAGTGC	12		vpiRNA1660975	6299	6317	sense	CCAGATGGTTGGATGCCAG	5
vpiRNA1645274	6612	6634	sense	GAAGATGACCCTGGGAATGTGCT	12		vpiRNA0842858	5263	5283	sense	AGAGCTGAGCACACCGGGCGG	4
vpiRNA1399896	9733	9757	sense	CGCGTACTTGTAGTTCCATGCAGAA	12		vpiRNA0287031	7950	7970	antisense	AAGAAAACGTCAACTCCACTT	4
vpiRNA0313799	9794	9811	sense	AAGGAGCTGGGTGGTCTT	12		vpiRNA0153355	9936	9956	sense	AACAAGTAGAACAACCTGGTC	4
vpiRNA0325235	4564	4582	sense	AAGGCTGAACTGGAAGATG	12		vpiRNA0764602	4080	4100	antisense	AGAAAAATAGCTGTTGGATTG	4
vpiRNA1833843	8745	8765	sense	GATGTGCACTAGAGAAGAATT	12		vpiRNA6154659	8528	8548	sense	TGGTGAACGGAGTGGTCAGAC	4
vpiRNA0125504	5961	5979	sense	AAATGATGAAGACTGTGCA	12		vpiRNA0847629	519	539	sense	AGAGGATGGTGTGAACATGTG	4
vpiRNA2124454	7568	7591	sense	GGGGAACTGGCAACATAGGAGAGA	12		vpiRNA1557160	4925	4945	sense	CAGGATCTCCAATCATCGACA	4
vpiRNA2304855	4981	5003	sense	GTTGTTACAAGGAGTGGAGCATA	12		vpiRNA6507242	5582	5602	sense	TTAAAGGGAAGACTGTTTGGT	4
vpiRNA0223050	9502	9524	sense	AACTGGTTAGCAAGAGTAGGGCG	12		vpiRNA0822285	700	720	sense	AGAGAAAAAAGATCAGTGGCA	4
vpiRNA0791710	385	407	sense	AGGAGACGCAGAACTGCAGGCAT	12		vpiRNA2372507	1489	1509	antisense	GAGGCCCGTTCTCGGAGAGCA	4
vpiRNA0082920	9362	9385	sense	AAAGAGGTAGTGGACAAGTTGGTA	12		vpiRNA1007559	10257	10277	sense	AGGAGTCCTGTGGTAGAAGGC	4
vpiRNA1690138	8598	8617	sense	GACAGACACGACTCCATTTG	12		vpiRNA6924114	6238	6258	sense	TTGGAAGAAAATGTGGAGGTG	4
vpiRNA0995301	2570	2592	sense	ATGAAGAGGGCATTTGTGGAATC	12		vpiRNA1282703	4156	4176	sense	ATGGCAGTCGGGATGGTGAGC	4
vpiRNA0764743	1021	1044	sense	AGCTGTGTGACGACGATGGCAAAA	12		vpiRNA0574879	215	235	antisense	ACAGTTTTAATGGTCCTCGTC	4
vpiRNA2017985	4705	4731	sense	GGAAAGAGGATTGAACCATCATGGGCG	12		vpiRNA2106749	5359	5379	sense	CTGATCATCATGGACGAAGCC	4
vpiRNA0315269	4989	5010	sense	AAGGAGTGGAGCATATGTGAGT	12		vpiRNA0175791	2032	2052	sense	AACATAGAAGCAGAACCTCCA	4
vpiRNA1268998	8029	8054	sense	CCCACGGTAGAAGCAGGACGAACACT	12		vpiRNA2170868	2586	2606	antisense	CTTGTTACTGAGCGGATTCCA	4
vpiRNA1717747	3400	3418	sense	GACGGATGCTGGTACGGGA	12		vpiRNA1539771	3473	3493	sense	CAGCCGGACATGGGCAGATTG	4
vpiRNA2106647	4313	4335	sense	GGGAAGATCAGGCAGAGATATCA	12		vpiRNA0774516	9246	9266	sense	AGAACACAAGAAACTAGCCGA	4
vpiRNA0018783	6847	6868	sense	AAAACGAAGAAAGATCTCGGAT	12		vpiRNA1503660	6446	6466	sense	CACTGGACAACTTAGCAGTGC	4
vpiRNA2181347	3233	3252	sense	GTAAGCTTGAGATGGACTTT	12		vpiRNA1455098	7970	7990	antisense	CACACTTTTCTGGCGGAGTGA	4
vpiRNA1209777	4842	4861	antisense	CAGGTTTTGTTTGGACGGCT	12		vpiRNA1618294	656	676	sense	CATGGGTAACTTATGGGACGT	4
vpiRNA0400711	204	224	sense	AATGCTGCAGGGACGAGGACC	12		vpiRNA6397637	8000	8020	sense	TGTGTGACATAGGGGAGTCGT	4
vpiRNA2245184	1788	1807	sense	GTGCAGGCTGAGGATGGACA	12		vpiRNA0682874	3401	3421	sense	ACGGATGCTGGTACGGGATGG	4
vpiRNA0533087	8650	8675	sense	ACGAGAACCCAAGAACCGAAAGAAGG	11		vpiRNA1140495	861	881	sense	ATACACCATAGGAACGACACA	4
vpiRNA0268948	6613	6634	sense	AAGATGACCCTGGGAATGTGCT	11		vpiRNA3350815	3412	3432	sense	TACGGGATGGAAATCAGACCA	4
vpiRNA1773504	7820	7841	sense	GAGGAGGCTGGTCATACTATTG	11		vpiRNA4002614	7947	7967	sense	TCAAAGTGGAGTTGACGTTTT	4
vpiRNA1724763	9875	9899	sense	GACGTGACCTCAGGCTGGCGGCTAA	11		vpiRNA6603446	7946	7966	sense	TTCAAAGTGGAGTTGACGTTT	4
vpiRNA0725912	8040	8060	sense	AGCAGGACGAACACTCAGAGT	11		vpiRNA0518541	4121	4141	sense	ACAAGAAAAGGAGCTGGCCAC	4
vpiRNA2190809	8035	8061	sense	GTAGAAGCAGGACGAACACTCAGAGTC	11		vpiRNA0758608	198	218	sense	ACTTGGAATGCTGCAGGGACG	4
vpiRNA1693855	9999	10018	sense	GACAGTCTGGAACAGGGTGT	11		vpiRNA5864824	3970	3990	sense	TGGAAAGTGAGTTGCACAATA	4
vpiRNA1771484	7709	7725	sense	GAGGAGAAACGGACCAT	11		vpiRNA0970175	1021	1041	sense	AGCTGTGTGACGACGATGGCA	4
vpiRNA1233410	4155	4178	sense	CATGGCAGTCGGGATGGTGAGCAT	11		vpiRNA5961192	4758	4778	sense	TGGAGGAGGCTGGAAGCTAGA	4
vpiRNA0933064	4755	4773	sense	ATATGGAGGAGGCTGGAAG	11		vpiRNA4584555	6047	6067	sense	TCGAACCAGAGCGTGAAAAGG	4
vpiRNA0580477	2370	2390	sense	ACTAGTATTGGTGGGAGTCGT	11		vpiRNA0022371	7319	7339	sense	AAAAGCAGTTGGGACAAGTAA	4
vpiRNA1025453	4757	4773	sense	ATGGAGGAGGCTGGAAG	11		vpiRNA0786247	9201	9226	sense	AGAAGACCTAAAAAATGAAGAAATGG	4
vpiRNA3020116	9667	9688	sense	TGGAACGATTGGACACAAGTGC	11		vpiRNA4121488	8696	8716	sense	TCACGGCAGAGTGGCTTTGGA	4
vpiRNA2633331	4621	4641	sense	TCCCAGATCGGAGCCGGAGTT	11		vpiRNA4378453	9989	10009	antisense	TCCAGACTGTCAGCATGTCTT	4
vpiRNA0687192	7819	7840	sense	AGAGGAGGCTGGTCATACTATT	11		vpiRNA5857851	5957	5977	sense	TGGAAAATGATGAAGACTGTG	4
vpiRNA0305075	1104	1125	sense	AAGGAAGTACTGTATAGAGGCA	11		vpiRNA2378449	3392	3412	sense	GAGGTGAGGACGGATGCTGGT	4
vpiRNA2255782	15	36	sense	GTGGACCGACAAAGACAGATTC	11		vpiRNA0523975	9937	9957	sense	ACAAGTAGAACAACCTGGTCC	4
vpiRNA1163968	7560	7578	sense	CACGAGAAGGGGAACTGGC	11		vpiRNA1763822	754	774	sense	CGAACTGAAACATGGATGTCA	4
vpiRNA2606234	2568	2591	sense	TCATGAAGAGGGCATTTGTGGAAT	11		vpiRNA6552630	3626	3646	sense	TTAGAGACCTGGGAAGAGTGA	4
vpiRNA1816580	9978	9998	sense	GATGACAACGGAAGACATGCT	11		vpiRNA0840289	6489	6509	antisense	AGAGCATGATTGTACGCCCTT	4
vpiRNA2155886	3394	3417	sense	GGTGAGGACGGATGCTGGTACGGG	11		vpiRNA1384205	2853	2873	sense	CAACACAAACAGAGCTTGGAA	4
vpiRNA1883272	8041	8060	sense	GCAGGACGAACACTCAGAGT	11		vpiRNA5750949	7813	7833	sense	TGCGGCAGAGGAGGCTGGTCA	4
vpiRNA2073924	4158	4174	sense	GGCAGTCGGGATGGTGA	11		vpiRNA2333459	7712	7731	sense	GAGAAACGGACCATCACGCT	4
vpiRNA0764738	1021	1039	sense	AGCTGTGTGACGACGATGG	11		vpiRNA0174736	216	236	antisense	AACAGTTTTAATGGTCCTCGT	4
vpiRNA1245230	9934	9955	sense	CCAACAAGTAGAACAACCTGGT	11		vpiRNA2582022	5376	5396	antisense	GCTGGGTCTGTGAAATGGGCT	4
vpiRNA1655708	10578	10596	sense	GAAGGACTAGAGGTTAGAG	11		vpiRNA1140335	3203	3223	sense	ATACACAAACAGCAGGACCAT	4
vpiRNA0592895	7752	7770	sense	ACTGAGATGGTTCGTCGAG	11		vpiRNA0285716	7296	7316	antisense	AACTTTGGATCATAGGGTATT	4
vpiRNA0340830	1108	1126	sense	AAGTACTGTATAGAGGCAA	11		vpiRNA2098477	9448	9468	antisense	CTGAATGCTTTTGAAGACTCC	4
vpiRNA0995300	2570	2591	sense	ATGAAGAGGGCATTTGTGGAAT	11		vpiRNA1593549	8988	9008	sense	CATATGGTACATGTGGCTTGG	4
vpiRNA1718844	9727	9745	sense	GACGGCCGCGTACTTGTAG	11		vpiRNA1008647	6353	6373	sense	AGGAGTTTGCAGCTGGAAGAA	4
vpiRNA1642813	2572	2590	sense	GAAGAGGGCATTTGTGGAA	11		vpiRNA1303078	7904	7924	antisense	ATGTTGACATGGGGATGGGTT	4
vpiRNA1269533	4622	4641	sense	CCCAGATCGGAGCCGGAGTT	11		vpiRNA0516383	2489	2509	sense	ACAACGTGCACACATGGACAG	4
vpiRNA3329417	200	220	sense	TTGGAATGCTGCAGGGACGAG	11		vpiRNA2369583	6781	6801	antisense	GAGGATGGCTATGACAACGTA	4
vpiRNA1832062	8332	8353	sense	GATGTAGACCTCGGAAGCGGAA	11		vpiRNA2099101	8551	8571	sense	CTGACAAAACCTTGGGACGTC	4
vpiRNA1985226	4567	4589	sense	GCTGAACTGGAAGATGGAGCCTA	11		vpiRNA5319531	9998	10018	sense	TGACAGTCTGGAACAGGGTGT	4
vpiRNA1545920	5558	5577	sense	CTGGACATGAGTGGGTCACG	11		vpiRNA6393172	7975	7995	antisense	TGTGTCACACTTTTCTGGCGG	4
vpiRNA1201901	983	1007	sense	CAGGAGGAAGCTGGGTTGACATAGT	11		vpiRNA1639179	8023	8043	sense	CCAAATCCCACGGTAGAAGCA	4
vpiRNA0796811	7821	7843	sense	AGGAGGCTGGTCATACTATTGTG	11		vpiRNA2720332	3394	3414	sense	GGTGAGGACGGATGCTGGTAC	4
vpiRNA1784447	3392	3413	sense	GAGGTGAGGACGGATGCTGGTA	11		vpiRNA0523321	10292	10312	sense	ACAAGGCTAGAAGTCAGGTCG	4
vpiRNA0404301	9974	9995	sense	AATGGATGACAACGGAAGACAT	11		vpiRNA6934208	10342	10362	antisense	TTGGACGGGGCTCACAGGTAG	4
vpiRNA2863447	4569	4586	sense	TGAACTGGAAGATGGAGC	11		vpiRNA1251454	3667	3687	sense	ATGACGGATGACATAGGTATG	4
vpiRNA1684884	9981	10006	sense	GACAACGGAAGACATGCTGACAGTCT	11		vpiRNA0231941	9984	10004	sense	AACGGAAGACATGCTGACAGT	4
vpiRNA2251132	6256	6279	sense	GTGGAAATCTGGACAAAAGAAGGG	11		vpiRNA5901251	201	221	sense	TGGAATGCTGCAGGGACGAGG	4
vpiRNA0554665	3401	3421	sense	ACGGATGCTGGTACGGGATGG	11		vpiRNA6975697	3466	3486	sense	TTGGTCACAGCCGGACATGGG	4
vpiRNA1909925	7191	7215	sense	GCCAGGACTCCAAGCAAAAGCAACC	11		vpiRNA1267958	9899	9919	sense	ATGCTATTTGCTCGGCAGTCC	4
vpiRNA1136307	4988	5010	sense	CAAGGAGTGGAGCATATGTGAGT	11		vpiRNA3481682	1010	1030	sense	TAGAACATGGAAGCTGTGTGA	4
vpiRNA0872055	9087	9107	sense	AGTGGAAGGAGAAGGGCTGCA	11		vpiRNA2963764	5822	5842	sense	TAACAGATGGTGAAGAGCGGG	4
vpiRNA1576737	378	402	sense	CTTGAACAGGAGACGCAGAACTGCA	11		vpiRNA3597743	6640	6660	antisense	TAGGAGAATACTAGCCGTGAT	4
vpiRNA0470532	383	402	sense	ACAGGAGACGCAGAACTGCA	11		vpiRNA2028013	3382	3402	sense	CTAAGATACAGAGGTGAGGAC	4
vpiRNA1557346	9504	9525	sense	CTGGTTAGCAAGAGTAGGGCGC	11		vpiRNA0582813	1733	1753	antisense	ACATCTGGATTTCTGTGGCCC	4
vpiRNA2615557	9933	9957	sense	TCCAACAAGTAGAACAACCTGGTCC	11		vpiRNA6602276	7300	7320	antisense	TTCAAACTTTGGATCATAGGG	4
vpiRNA0216291	2456	2480	sense	AACTGAAGTGTGGCAGTGGGATTTT	11		vpiRNA0604151	4843	4863	antisense	ACCAGGTTTTGTTTGGACGGC	4
vpiRNA2588737	3545	3564	sense	TCAGGACCCGAGTAGGAACG	11		vpiRNA2342709	962	982	sense	GAGACTTTGTAGAAGGGGTTT	4
vpiRNA1847742	5578	5597	sense	GATTTTAAAGGGAAGACTGT	11		vpiRNA6024437	857	877	sense	TGGCATACACCATAGGAACGA	4
vpiRNA3017187	6257	6278	sense	TGGAAATCTGGACAAAAGAAGG	11		vpiRNA5115653	9468	9488	antisense	TCTTCTGTGACTGTCAGGTGC	4
vpiRNA0729430	7322	7343	sense	AGCAGTTGGGACAAGTAATGCT	11		vpiRNA0687082	9820	9837	sense	ACGGCCTGTTTGGGGAAG	4
vpiRNA0152575	7558	7579	sense	AACACGAGAAGGGGAACTGGCA	11		vpiRNA4901716	6507	6527	sense	TCTCAGTGAACTGCCGGAGAC	4
vpiRNA2096300	4149	4172	sense	GGCTATCATGGCAGTCGGGATGGT	11		vpiRNA0378491	7566	7586	sense	AAGGGGAACTGGCAACATAGG	4
vpiRNA1652930	1019	1038	sense	GAAGCTGTGTGACGACGATG	11		vpiRNA6085077	8015	8032	antisense	TGGGATTTGGTGACGACT	4
vpiRNA0396601	5962	5983	sense	AATGATGAAGACTGTGCACACT	11		vpiRNA3922141	4618	4638	sense	TATTCCCAGATCGGAGCCGGA	4
vpiRNA2352605	1103	1124	sense	TAAGGAAGTACTGTATAGAGGC	11		vpiRNA0871059	4578	4598	sense	AGATGGAGCCTATAGAATCAA	4
vpiRNA0305072	1104	1122	sense	AAGGAAGTACTGTATAGAG	11		vpiRNA4055130	7362	7382	sense	TCAAGTGTTGATGATGAGGAC	4
vpiRNA0563733	8032	8055	sense	ACGGTAGAAGCAGGACGAACACTC	11		vpiRNA0789459	4368	4388	sense	AGAAGATGGTAGCATGTCGAT	4
vpiRNA0217263	7751	7772	sense	AACTGAGATGGTTCGTCGAGAG	11		vpiRNA0871299	8588	8608	sense	AGATGGCAATGACAGACACGA	4
vpiRNA1358516	8651	8676	sense	CGAGAACCCAAGAACCGAAAGAAGGC	11		vpiRNA2815442	6549	6569	antisense	GTGACTGTAGCCAGAAGTGTC	4
vpiRNA1578347	9078	9104	sense	CTTGAGTGGAGTGGAAGGAGAAGGGCT	11		vpiRNA7002913	6119	6139	sense	TTGTGGACCTAATGAGAAGAG	4
vpiRNA1832063	8332	8354	sense	GATGTAGACCTCGGAAGCGGAAC	11		vpiRNA6338822	3087	3107	antisense	TGTGACTTTGGCCAGTGGCAG	4
vpiRNA0325237	4564	4584	sense	AAGGCTGAACTGGAAGATGGA	11		vpiRNA3648338	4729	4749	antisense	TAGGTCTTTCTTAACGTCCGC	4
vpiRNA0798124	3507	3526	sense	AGGAGTCTTGGGAATGGCAT	11		vpiRNA0549700	6197	6217	sense	ACAGAAGGTGGTGTTTTGATG	4
vpiRNA1233405	4155	4172	sense	CATGGCAGTCGGGATGGT	11		vpiRNA3167264	3204	3224	sense	TACACAAACAGCAGGACCATG	4
vpiRNA2096301	4149	4173	sense	GGCTATCATGGCAGTCGGGATGGTG	11		vpiRNA1249113	9167	9187	sense	ATGACACCGCAGGATGGGACA	4
vpiRNA1684880	9981	10002	sense	GACAACGGAAGACATGCTGACA	11		vpiRNA3932574	6584	6604	sense	TATTCTTGATGAGCGGAAGGG	4
vpiRNA1747128	962	983	sense	GAGACTTTGTAGAAGGGGTTTC	11		vpiRNA0691209	10338	10358	antisense	ACGGGGCTCACAGGTAGCATA	4
vpiRNA0720299	4034	4055	sense	AGCAGAAAGCGGATTGGATACC	11		vpiRNA1152852	5595	5615	antisense	ATACTTGGAACGAACCAAACA	4
vpiRNA0554488	3670	3692	sense	ACGGATGACATAGGTATGGGCGT	11		vpiRNA0899443	4034	4054	sense	AGCAGAAAGCGGATTGGATAC	4
vpiRNA3395046	8861	8883	sense	TTTGGGAGCTGGTTGACAAGGAA	11		vpiRNA2824565	6463	6483	sense	GTGCTGCACACGGCTGAAGCA	4
vpiRNA1717750	3400	3421	sense	GACGGATGCTGGTACGGGATGG	11		vpiRNA0091349	6747	6767	sense	AAAGCAGAGAACACCCCAAGA	4
vpiRNA0689841	2574	2592	sense	AGAGGGCATTTGTGGAATC	11		vpiRNA0036061	2448	2468	sense	AAACAAAGAACTGAAGTGTGG	4
vpiRNA0563728	8032	8049	sense	ACGGTAGAAGCAGGACGA	11		vpiRNA2165623	5379	5399	antisense	CTTGCTGGGTCTGTGAAATGG	4
vpiRNA0841702	3393	3411	sense	AGGTGAGGACGGATGCTGG	11		vpiRNA0739979	4572	4592	sense	ACTGGAAGATGGAGCCTATAG	4
vpiRNA2981170	9812	9833	sense	TGCGAGAGACGGCCTGTTTGGG	11		vpiRNA0606968	10466	10486	sense	ACCATGGAAGCTGTACGCATG	4
vpiRNA1238572	2051	2070	sense	CATTCGGAGACAGCTACATC	11		vpiRNA6163475	848	868	antisense	TGGTGTATGCCAGGATTGCTG	4
vpiRNA3329418	200	221	sense	TTGGAATGCTGCAGGGACGAGG	11		vpiRNA1248718	9979	9999	sense	ATGACAACGGAAGACATGCTG	4
vpiRNA1607368	7794	7812	sense	GAAAGTAGTGGACCTCGGT	11		vpiRNA5445523	1796	1816	sense	TGAGGATGGACAAACTACAGC	4
vpiRNA1266041	1220	1239	sense	CCATGGTGGACAGAGGATGG	11		vpiRNA6469540	4980	5001	sense	TGTTGTTACAAGGAGTGGAGCA	4
vpiRNA2282174	9507	9526	sense	GTTAGCAAGAGTAGGGCGCG	11		vpiRNA0015250	10278	10298	sense	AAAACTAACATGAAACAAGGC	4
vpiRNA0299083	3235	3255	sense	AAGCTTGAGATGGACTTTGAT	11		vpiRNA5323637	2956	2976	antisense	TGACATGAGTTTTGAGTCGCA	4
vpiRNA1474135	5549	5573	sense	CGTGGAGTTCTGGACATGAGTGGGT	11		vpiRNA1296075	4304	4324	sense	ATGTCAAATGGGAAGATCAGG	4
vpiRNA0784342	3216	3235	sense	AGGACCATGGCATCTAGGTA	11		vpiRNA5407791	6491	6511	antisense	TGAGAGCATGATTGTACGCCC	4
vpiRNA1137674	5772	5790	sense	CAAGGCTGAGAGGGTTATA	11		vpiRNA2824267	4258	4278	sense	GTGCTCACTGGACGATCGGCC	4
vpiRNA0788130	7194	7214	sense	AGGACTCCAAGCAAAAGCAAC	11		vpiRNA0156760	2854	2874	sense	AACACAAACAGAGCTTGGAAT	4
vpiRNA2048417	985	1007	sense	GGAGGAAGCTGGGTTGACATAGT	11		vpiRNA0762607	7295	7315	antisense	ACTTTGGATCATAGGGTATTG	4
vpiRNA2096485	1465	1488	sense	GGCTATGGCACTGTCACGATGGAG	10		vpiRNA6413554	4983	5003	sense	TGTTACAAGGAGTGGAGCATA	4
vpiRNA1747124	962	979	sense	GAGACTTTGTAGAAGGGG	10		vpiRNA5363796	6425	6445	sense	TGACTCAGAAGGCAAGAGACG	4
vpiRNA1115289	2853	2875	sense	CAACACAAACAGAGCTTGGAATT	10		vpiRNA1609485	9970	9990	sense	CATGAATGGATGACAACGGAA	4
vpiRNA1340179	6851	6870	sense	CGAAGAAAGATCTCGGATTG	10		vpiRNA0351720	2702	2722	sense	AAGGAATCATGCAGGCAGGAA	4
vpiRNA3028510	201	220	sense	TGGAATGCTGCAGGGACGAG	10		vpiRNA1618221	7385	7405	sense	CATGGGCTCTGTGTGAGGCTT	4
vpiRNA0227373	5767	5786	sense	AACTTCAAGGCTGAGAGGGT	10		vpiRNA1079180	2373	2393	sense	AGTATTGGTGGGAGTCGTGAC	4
vpiRNA2253386	9088	9106	sense	GTGGAAGGAGAAGGGCTGC	10		vpiRNA0674439	9985	10008	sense	ACGGAAGACATGCTGACAGTCTGG	4
vpiRNA1757185	1378	1397	sense	GAGCATGCAGTCGGAAATGA	10		vpiRNA0577876	626	646	sense	ACATAGATTGTTGGTGCAACT	4
vpiRNA1257467	8329	8356	sense	CCAGATGTAGACCTCGGAAGCGGAACCC	10		vpiRNA2141228	6785	6805	antisense	CTGTGAGGATGGCTATGACAA	4
vpiRNA0789912	7710	7735	sense	AGGAGAAACGGACCATCACGCTGTGT	10		vpiRNA1510607	7643	7663	antisense	CACTTTTCTTGTAGATCTGGA	4
vpiRNA0082534	7706	7725	sense	AAAGAGGAGAAACGGACCAT	10		vpiRNA4266503	4753	4773	sense	TCATATGGAGGAGGCTGGAAG	4
vpiRNA1426911	3671	3690	sense	CGGATGACATAGGTATGGGC	10		vpiRNA6980965	2377	2397	sense	TTGGTGGGAGTCGTGACGCTG	4
vpiRNA0668830	9874	9897	sense	AGACGTGACCTCAGGCTGGCGGCT	10		vpiRNA1125559	8419	8439	sense	ATAAAACAAGAGCATGAAACA	4
vpiRNA1823841	366	390	sense	GATGCTGAACATCTTGAACAGGAGA	10		vpiRNA3421135	6545	6565	sense	TACTGACACTTCTGGCTACAG	4
vpiRNA2026073	4314	4335	sense	GGAAGATCAGGCAGAGATATCA	10		vpiRNA2048474	5153	5173	sense	CTATAAAACGGGGCCTGAGGA	4
vpiRNA1200812	7193	7214	sense	CAGGACTCCAAGCAAAAGCAAC	10		vpiRNA0226944	923	943	antisense	AACGCATTGTCATTGAAGGAG	4
vpiRNA1140215	5396	5420	sense	CAAGTATAGCGGCTAGAGGATACAT	10		vpiRNA1072443	6305	6325	antisense	AGTAGATCCTGGCATCCAACC	4
vpiRNA0081820	352	370	sense	AAAGAGATTGGAAGGATGC	10		vpiRNA1842371	4302	4322	sense	CGATGTCAAATGGGAAGATCA	4
vpiRNA1545375	6264	6281	sense	CTGGACAAAAGAAGGGGA	10		vpiRNA0805446	2487	2507	sense	AGACAACGTGCACACATGGAC	4
vpiRNA0447128	4987	5009	sense	ACAAGGAGTGGAGCATATGTGAG	10		vpiRNA4238229	6509	6529	sense	TCAGTGAACTGCCGGAGACCC	4
vpiRNA0452417	2855	2875	sense	ACACAAACAGAGCTTGGAATT	10		vpiRNA2107613	8810	8830	sense	CTGATGAGAACAAGTGGAAGT	4
vpiRNA0344426	5397	5420	sense	AAGTATAGCGGCTAGAGGATACAT	10		vpiRNA5066350	9465	9485	antisense	TCTGTGACTGTCAGGTGCTGA	4
vpiRNA2144808	8034	8058	sense	GGTAGAAGCAGGACGAACACTCAGA	10		vpiRNA2271066	8553	8573	sense	GACAAAACCTTGGGACGTCGT	4
vpiRNA2106381	5587	5608	sense	GGGAAGACTGTTTGGTTCGTTC	10		vpiRNA1713025	8226	8246	antisense	CCGGAGGCATTGGATACCCAG	4
vpiRNA1667560	2460	2478	sense	GAAGTGTGGCAGTGGGATT	10		vpiRNA1645306	8545	8565	antisense	CCAAGGTTTTGTCAGCAGTCT	4
vpiRNA2615556	9933	9956	sense	TCCAACAAGTAGAACAACCTGGTC	10		vpiRNA0047591	6295	6315	sense	AAACCCAGATGGTTGGATGCC	4
vpiRNA1329917	9077	9100	sense	CCTTGAGTGGAGTGGAAGGAGAAG	10		vpiRNA1429291	7363	7383	sense	CAAGTGTTGATGATGAGGACT	4
vpiRNA1824694	9665	9687	sense	GATGGAACGATTGGACACAAGTG	10		vpiRNA1937148	6864	6884	sense	CGGATTGGGAAGCATTACAAC	4
vpiRNA1597158	5959	5979	sense	GAAAATGATGAAGACTGTGCA	10		vpiRNA2922741	8634	8654	sense	TAAAGAAAAAGTGGACACGAG	4
vpiRNA1757585	8326	8351	sense	GAGCCAGATGTAGACCTCGGAAGCGG	10		vpiRNA0990027	2334	2354	sense	AGGAATGAATTCACGCAGCAC	4
vpiRNA3201533	5582	5602	sense	TTAAAGGGAAGACTGTTTGGT	10		vpiRNA5624788	5863	5883	antisense	TGCACTAGAGTGGGTCACTGG	4
vpiRNA3250708	9932	9956	sense	TTCCAACAAGTAGAACAACCTGGTC	10		vpiRNA3600989	4177	4197	antisense	TAGGAGTGAACTGGCCAAAAT	4
vpiRNA1576603	4097	4115	antisense	CTTGAAAGGGTTGTTAGAA	10		vpiRNA5648221	1789	1809	sense	TGCAGGCTGAGGATGGACAAA	4
vpiRNA1116673	2031	2050	sense	CAACATAGAAGCAGAACCTC	10		vpiRNA7112665	1023	1043	antisense	TTTGCCATCGTCGTCACACAG	4
vpiRNA1995456	2877	2903	sense	GCTGGAAGTTGAAGACTATGGCTTTGG	10		vpiRNA3634756	7284	7304	antisense	TAGGGTATTGGATCTAGGTCA	4
vpiRNA0159544	382	399	sense	AACAGGAGACGCAGAACT	10		vpiRNA0304210	9989	10014	sense	AAGACATGCTGACAGTCTGGAACAGG	4
vpiRNA3391177	4281	4298	sense	TTTGGAACTGGAGAGAGC	10		vpiRNA1731628	4242	4262	sense	CCTCACTGTGTGCTACGTGCT	4
vpiRNA0148790	9936	9957	sense	AACAAGTAGAACAACCTGGTCC	10		vpiRNA0996698	5853	5873	sense	AGGACCTATGCCAGTGACCCA	4
vpiRNA0749178	5403	5421	sense	AGCGGCTAGAGGATACATC	10		vpiRNA6819739	1153	1173	antisense	TTCTCCTTGTGTTGGGCAGCG	4
vpiRNA1255162	6736	6760	sense	CCAGAACCAGAAAAGCAGAGAACAC	10		vpiRNA5936916	10341	10361	antisense	TGGACGGGGCTCACAGGTAGC	4
vpiRNA0465808	5824	5841	sense	ACAGATGGTGAAGAGCGG	10		vpiRNA1964982	6875	6895	antisense	CGGGTTGCTGGGTTGTAATGC	4
vpiRNA1300536	3456	3479	antisense	CCGGCTGTGACCAAGGAGTTGACC	10		vpiRNA0765999	6744	6764	sense	AGAAAAGCAGAGAACACCCCA	4
vpiRNA2155439	3279	3296	sense	GGTGACTGAGGACTGTGG	10		vpiRNA5867894	9690	9710	antisense	TGGAAATGGTGTGAACAGAAG	4
vpiRNA0127985	10692	10712	sense	AAATGGAATGGTGCTGTTGAA	10		vpiRNA1296269	4673	4693	sense	ATGTCACACGCGGCGCTGTTC	4
vpiRNA2191737	8335	8361	sense	GTAGACCTCGGAAGCGGAACCCGCAAC	10		vpiRNA6589699	666	686	sense	TTATGGGACGTGTACCACCAC	4
vpiRNA1580468	6237	6258	sense	CTTGGAAGAAAATGTGGAGGTG	10		vpiRNA2264543	203	223	sense	GAATGCTGCAGGGACGAGGAC	4
vpiRNA1268999	8029	8055	sense	CCCACGGTAGAAGCAGGACGAACACTC	10		vpiRNA2246798	3700	3720	antisense	GAAGGCTGCTAGTAGGGCAAG	3
vpiRNA0488224	8022	8048	sense	ACCAAATCCCACGGTAGAAGCAGGACG	10		vpiRNA1338072	2376	2396	sense	ATTGGTGGGAGTCGTGACGCT	3
vpiRNA2589237	982	1000	sense	TCAGGAGGAAGCTGGGTTG	10		vpiRNA6614903	5770	5790	sense	TTCAAGGCTGAGAGGGTTATA	3
vpiRNA1386369	7337	7357	antisense	CGCAGAGGACTAGGAGCATTA	10		vpiRNA6368997	6120	6140	sense	TGTGGACCTAATGAGAAGAGG	3
vpiRNA0084863	6856	6879	sense	AAAGATCTCGGATTGGGAAGCATT	10		vpiRNA2694824	2156	2176	sense	GGGGAGCGAAGAGAATGGCCA	3
vpiRNA1412321	9986	10008	sense	CGGAAGACATGCTGACAGTCTGG	10		vpiRNA2107964	3848	3868	sense	CTGATGCGTTAGCCTTGGGCA	3
vpiRNA0694152	8703	8726	sense	AGAGTGGCTTTGGAAAGAACTAGG	10		vpiRNA1090341	3915	3935	sense	AGTGACTATCATGGCTATCTT	3
vpiRNA1615879	381	404	sense	GAACAGGAGACGCAGAACTGCAGG	10		vpiRNA1713367	4634	4654	sense	CCGGAGTTTACAAAGAAGGAA	3
vpiRNA0554489	3670	3693	sense	ACGGATGACATAGGTATGGGCGTG	10		vpiRNA5450339	2153	2173	sense	TGAGGGGAGCGAAGAGAATGG	3
vpiRNA2028301	10577	10596	sense	GGAAGGACTAGAGGTTAGAG	10		vpiRNA0994964	1776	1794	sense	AGGACATCTCAAGTGCAGG	3
vpiRNA1833848	8745	8770	sense	GATGTGCACTAGAGAAGAATTCACAA	10		vpiRNA2383776	6410	6430	antisense	GAGTCATGAAAGTTGGAAGCC	3
vpiRNA0797987	10257	10280	sense	AGGAGTCCTGTGGTAGAAGGCAAA	10		vpiRNA1378391	4264	4284	antisense	CAAATCGGCCGATCGTCCAGT	3
vpiRNA1189384	4624	4641	sense	CAGATCGGAGCCGGAGTT	10		vpiRNA5445525	1796	1817	sense	TGAGGATGGACAAACTACAGCT	3
vpiRNA2104488	7792	7817	sense	GGGAAAGTAGTGGACCTCGGTTGCGG	10		vpiRNA1617191	764	784	sense	CATGGATGTCATCAGAAGGGG	3
vpiRNA1815256	9763	9781	sense	GATGAACTGATTGGTAGAG	10		vpiRNA1644646	3770	3790	sense	CCAAGGAATTGATGATGACTA	3
vpiRNA3237324	9657	9678	sense	TTCAAGAGGATGGAACGATTGG	10		vpiRNA2147244	8062	8082	sense	CTTAACTTAGTGGAAAATTGG	3
vpiRNA1165485	7337	7359	antisense	CACGCAGAGGACTAGGAGCATTA	10		vpiRNA0117495	2382	2402	antisense	AAATACAGCGTCACGACTCCC	3
vpiRNA3357862	5581	5602	sense	TTTAAAGGGAAGACTGTTTGGT	10		vpiRNA0725643	2783	2803	antisense	ACTCTGTAGAGAGCATTTTCG	3
vpiRNA1213270	6510	6531	sense	CAGTGAACTGCCGGAGACCCTG	10		vpiRNA3895909	7905	7925	antisense	TATGTTGACATGGGGATGGGT	3
vpiRNA2283257	5785	5808	sense	GTTATAGACCCCAGACGCTGCATG	10		vpiRNA4672245	7106	7126	sense	TCGCCATTGGATGCTACTCAC	3
vpiRNA1937166	9813	9831	sense	GCGAGAGACGGCCTGTTTG	10		vpiRNA3995027	9009	9029	antisense	TCAAACTCTAAGAAGCGTGCT	3
vpiRNA1965663	9734	9759	sense	GCGTACTTGTAGTTCCATGCAGAAAC	10		vpiRNA5447216	5442	5462	sense	TGAGGCAGCTGGGATTTTCAT	3
vpiRNA1985229	4567	4592	sense	GCTGAACTGGAAGATGGAGCCTATAG	10		vpiRNA1434512	1909	1929	sense	CAATATGAAGGGGACGGTTCT	3
vpiRNA0749182	5403	5425	sense	AGCGGCTAGAGGATACATCTCAA	10		vpiRNA5811604	206	226	sense	TGCTGCAGGGACGAGGACCAT	3
vpiRNA2106017	7569	7589	sense	GGGAACTGGCAACATAGGAGA	10		vpiRNA4274259	2069	2089	sense	TCATCATAGGAGTAGAGCCGG	3
vpiRNA0644806	8037	8057	sense	AGAAGCAGGACGAACACTCAG	10		vpiRNA1149803	4420	4440	sense	ATACTCATTAGAACAGGATTG	3
vpiRNA1576609	4092	4115	antisense	CTTGAAAGGGTTGTTAGAAAAATA	10		vpiRNA1320945	2052	2072	sense	ATTCGGAGACAGCTACATCAT	3
vpiRNA1787975	9515	9533	sense	GAGTAGGGCGCGAAAGGTT	10		vpiRNA3705611	5154	5174	sense	TATAAAACGGGGCCTGAGGAC	3
vpiRNA1784450	3392	3416	sense	GAGGTGAGGACGGATGCTGGTACGG	10		vpiRNA0344887	1313	1333	sense	AAGGAAAAGTCGTGCAACCAG	3
vpiRNA2155882	3394	3413	sense	GGTGAGGACGGATGCTGGTA	10		vpiRNA4716791	2054	2074	sense	TCGGAGACAGCTACATCATCA	3
vpiRNA2229252	10003	10023	sense	GTCTGGAACAGGGTGTGGATT	10		vpiRNA1605175	1504	1524	antisense	CATCTCATTGAAGTCGAGGCC	3
vpiRNA2253394	9088	9112	sense	GTGGAAGGAGAAGGGCTGCACAAGC	10		vpiRNA6885910	9043	9063	sense	TTGAATGAAGATCACTGGTTC	3
vpiRNA0082921	9362	9386	sense	AAAGAGGTAGTGGACAAGTTGGTAC	10		vpiRNA0284915	6417	6437	sense	AACTTTCATGACTCAGAAGGC	3
vpiRNA1818349	8812	8831	sense	GATGAGAACAAGTGGAAGTC	10		vpiRNA2247463	7565	7585	sense	GAAGGGGAACTGGCAACATAG	3
vpiRNA0673362	5530	5552	sense	AGAGAAATCCCTGAACGTTCGTG	10		vpiRNA2034741	8018	8038	antisense	CTACCGTGGGATTTGGTGACG	3
vpiRNA0264156	9363	9381	sense	AAGAGGTAGTGGACAAGTT	10		vpiRNA1255891	7375	7389	sense	ATGAGGACTACATGG	3
vpiRNA0082533	7706	7724	sense	AAAGAGGAGAAACGGACCA	10		vpiRNA0866578	6858	6878	sense	AGATCTCGGATTGGGAAGCAT	3
vpiRNA3192451	4980	5003	sense	TGTTGTTACAAGGAGTGGAGCATA	10		vpiRNA0449491	1183	1203	sense	AATGAAGAGCAGGACAAAAGG	3
vpiRNA1255748	7786	7806	sense	CCAGAAGGGAAAGTAGTGGAC	10		vpiRNA0170954	382	402	sense	AACAGGAGACGCAGAACTGCA	3
vpiRNA1186541	5145	5165	sense	CAGAGAGGCTATAAAACGGGG	10		vpiRNA2484737	392	412	sense	GCAGAACTGCAGGCATGATCA	3
vpiRNA0691369	3391	3410	sense	AGAGGTGAGGACGGATGCTG	10		vpiRNA2004086	4257	4277	sense	CGTGCTCACTGGACGATCGGC	3
vpiRNA1615881	381	406	sense	GAACAGGAGACGCAGAACTGCAGGCA	10		vpiRNA1318264	4619	4639	sense	ATTCCCAGATCGGAGCCGGAG	3
vpiRNA1486292	1102	1127	sense	CTAAGGAAGTACTGTATAGAGGCAAA	10		vpiRNA2726821	3654	3674	sense	GGTGGGCGCTACTATGACGGA	3
vpiRNA1416899	3477	3495	sense	CGGACATGGGCAGATTGAC	10		vpiRNA2059979	4261	4281	sense	CTCACTGGACGATCGGCCGAT	3
vpiRNA0626295	5532	5551	sense	AGAAATCCCTGAACGTTCGT	10		vpiRNA3191152	3388	3408	sense	TACAGAGGTGAGGACGGATGC	3
vpiRNA0340831	1108	1127	sense	AAGTACTGTATAGAGGCAAA	10		vpiRNA1683218	7134	7154	sense	CCCCATAACTCTCACAGCAGC	3
vpiRNA0026380	7705	7724	sense	AAAAGAGGAGAAACGGACCA	10		vpiRNA0010790	514	534	sense	AAAACAGAGGATGGTGTGAAC	3
vpiRNA2859407	8531	8552	sense	TGAACGGAGTGGTCAGACTGCT	10		vpiRNA3149900	5353	5373	sense	TACAACCTGATCATCATGGAC	3
vpiRNA1739804	461	480	sense	GAGAACCACACATGATCGTC	10		vpiRNA1008140	2214	2234	sense	AGGAGTGTTTACATCTATAGG	3
vpiRNA1019788	9666	9689	sense	ATGGAACGATTGGACACAAGTGCC	10		vpiRNA0431467	8694	8714	sense	AATCACGGCAGAGTGGCTTTG	3
vpiRNA2191736	8335	8360	sense	GTAGACCTCGGAAGCGGAACCCGCAA	10		vpiRNA5248421	2886	2906	sense	TGAAGACTATGGCTTTGGAGT	3
vpiRNA1543571	10005	10024	sense	CTGGAACAGGGTGTGGATTC	10		vpiRNA0301838	10043	10063	sense	AAGACAAAACTCCAGTGGAAT	3
vpiRNA0945221	4365	4386	sense	ATCAGAAGATGGTAGCATGTCG	10		vpiRNA1937105	4043	4063	sense	CGGATTGGATACCATTAGCAT	3
vpiRNA2086983	9475	9495	antisense	GGCGATTTCTTCTGTGACTGT	10		vpiRNA1420013	3771	3791	sense	CAAGGAATTGATGATGACTAC	3
vpiRNA0312136	9092	9110	sense	AAGGAGAAGGGCTGCACAA	10		vpiRNA0038231	10290	10310	sense	AAACAAGGCTAGAAGTCAGGT	3
vpiRNA1174672	10573	10594	sense	CACTGGAAGGACTAGAGGTTAG	10		vpiRNA0759634	9738	9758	sense	ACTTGTAGTTCCATGCAGAAA	3
vpiRNA1911733	550	571	sense	GCCATGGACCTTGGTGAATTGT	10		vpiRNA1995012	9858	9878	antisense	CGTCTGTGGAAGTACATCAAG	3
vpiRNA0340836	1108	1131	sense	AAGTACTGTATAGAGGCAAAGCTG	10		vpiRNA2194218	7794	7814	sense	GAAAGTAGTGGACCTCGGTTG	3
vpiRNA0146183	4120	4139	sense	AACAAGAAAAGGAGCTGGCC	10		vpiRNA2828384	8823	8843	sense	GTGGAAGTCGGCACGTGAGGC	3
vpiRNA0554664	3401	3420	sense	ACGGATGCTGGTACGGGATG	10		vpiRNA1913196	8343	8363	sense	CGGAAGCGGAACCCGCAACAT	3
vpiRNA1818350	8812	8832	sense	GATGAGAACAAGTGGAAGTCG	10		vpiRNA2537977	149	169	sense	GCGAGAGAAACCGCGTGTCGA	3
vpiRNA0466714	4032	4055	sense	ACAGCAGAAAGCGGATTGGATACC	10		vpiRNA0729637	291	311	sense	ACTGAAGAGATGGGGAACAAT	3
vpiRNA1533652	1795	1817	sense	CTGAGGATGGACAAACTACAGCT	10		vpiRNA0317822	9363	9383	sense	AAGAGGTAGTGGACAAGTTGG	3
vpiRNA1909926	7191	7216	sense	GCCAGGACTCCAAGCAAAAGCAACCA	10		vpiRNA3864988	1468	1488	sense	TATGGCACTGTCACGATGGAG	3
vpiRNA2104440	4560	4581	sense	GGGAAAGGCTGAACTGGAAGAT	10		vpiRNA1640001	9934	9955	sense	CCAACAAGTAGAACAACCTGGT	3
vpiRNA3031308	6449	6470	sense	TGGACAACTTAGCAGTGCTGCA	10		vpiRNA0544125	7028	7048	antisense	ACACTGTGGCTTGGTTGGCAA	3
vpiRNA1232273	1015	1040	sense	CATGGAAGCTGTGTGACGACGATGGC	10		vpiRNA1422815	5772	5792	sense	CAAGGCTGAGAGGGTTATAGA	3
vpiRNA1935866	2957	2981	sense	GCGACTCAAAACTCATGTCAGCGGC	10		vpiRNA1124708	7734	7754	antisense	AGTTTTGCTGAGCCTCGCGAC	3
vpiRNA0687920	9661	9679	sense	AGAGGATGGAACGATTGGA	10		vpiRNA4417102	8028	8048	sense	TCCCACGGTAGAAGCAGGACG	3
vpiRNA1268991	8029	8047	sense	CCCACGGTAGAAGCAGGAC	10		vpiRNA1590665	627	645	sense	CATAGATTGTTGGTGCAAC	3
vpiRNA0666923	388	407	sense	AGACGCAGAACTGCAGGCAT	10		vpiRNA0179257	1013	1033	sense	AACATGGAAGCTGTGTGACGA	3
vpiRNA1724762	9875	9898	sense	GACGTGACCTCAGGCTGGCGGCTA	10		vpiRNA0913509	6487	6507	antisense	AGCATGATTGTACGCCCTTCC	3
vpiRNA0264745	9513	9531	sense	AAGAGTAGGGCGCGAAAGG	10		vpiRNA2061957	10417	10437	antisense	CTCAGGTGGAGCTACAGGCTG	3
vpiRNA1965664	9734	9760	sense	GCGTACTTGTAGTTCCATGCAGAAACC	10		vpiRNA1273098	10469	10486	sense	ATGGAAGCTGTACGCATG	3
vpiRNA1775905	6781	6801	antisense	GAGGATGGCTATGACAACGTA	10		vpiRNA2065244	7937	7957	antisense	CTCCACTTTGAAGACGTACTA	3
vpiRNA1974364	4253	4277	sense	GCTACGTGCTCACTGGACGATCGGC	10		vpiRNA5014724	5955	5976	sense	TCTGGAAAATGATGAAGACTGT	3
vpiRNA1739860	8652	8677	sense	GAGAACCCAAGAACCGAAAGAAGGCA	10		vpiRNA0923228	5134	5154	antisense	AGCCTCTCTGACTATGGCCGG	3
vpiRNA2551809	9658	9676	sense	TCAAGAGGATGGAACGATT	9		vpiRNA0337608	4040	4060	sense	AAGCGGATTGGATACCATTAG	3
vpiRNA1641617	1375	1395	sense	GAAGAGCATGCAGTCGGAAAT	9		vpiRNA2064076	1501	1521	antisense	CTCATTGAAGTCGAGGCCCGT	3
vpiRNA2916113	3285	3310	sense	TGAGGACTGTGGAAATAGAGGACCCT	9		vpiRNA2100147	4414	4434	sense	CTGACCATACTCATTAGAACA	3
vpiRNA1695678	5561	5580	sense	GACATGAGTGGGTCACGGAT	9		vpiRNA0165599	1077	1097	sense	AACAGAAGCCAAACAACCTGC	3
vpiRNA1815257	9763	9782	sense	GATGAACTGATTGGTAGAGC	9		vpiRNA5019823	6263	6283	sense	TCTGGACAAAAGAAGGGGAAA	3
vpiRNA1496662	2371	2393	sense	CTAGTATTGGTGGGAGTCGTGAC	9		vpiRNA0097745	2701	2721	sense	AAAGGAATCATGCAGGCAGGA	3
vpiRNA0325234	4564	4581	sense	AAGGCTGAACTGGAAGAT	9		vpiRNA0741144	4264	4284	sense	ACTGGACGATCGGCCGATTTG	3
vpiRNA0028272	7319	7341	sense	AAAAGCAGTTGGGACAAGTAATG	9		vpiRNA5526803	8811	8831	sense	TGATGAGAACAAGTGGAAGTC	3
vpiRNA0979664	3227	3252	sense	ATCTAGGTAAGCTTGAGATGGACTTT	9		vpiRNA6915844	5378	5398	antisense	TTGCTGGGTCTGTGAAATGGG	3
vpiRNA0676937	961	985	sense	AGAGACTTTGTAGAAGGGGTTTCAG	9		vpiRNA2888862	10444	10464	sense	TAAAAAATCTGGGAGGCCACA	3
vpiRNA3237326	9657	9680	sense	TTCAAGAGGATGGAACGATTGGAC	9		vpiRNA3869481	823	843	antisense	TATGGTAAAGCCTGGATGTCT	3
vpiRNA1111650	956	981	sense	CAAATAGAGACTTTGTAGAAGGGGTT	9		vpiRNA6927823	200	220	sense	TTGGAATGCTGCAGGGACGAG	3
vpiRNA1000172	3667	3687	sense	ATGACGGATGACATAGGTATG	9		vpiRNA5990919	7113	7133	sense	TGGATGCTACTCACAAGTCAA	3
vpiRNA0263904	2573	2592	sense	AAGAGGGCATTTGTGGAATC	9		vpiRNA0407620	2882	2902	sense	AAGTTGAAGACTATGGCTTTG	3
vpiRNA1744717	748	775	sense	GAGACACGAACTGAAACATGGATGTCAT	9		vpiRNA6839515	5556	5576	sense	TTCTGGACATGAGTGGGTCAC	3
vpiRNA3353055	6119	6138	sense	TTGTGGACCTAATGAGAAGA	9		vpiRNA1099941	8822	8842	sense	AGTGGAAGTCGGCACGTGAGG	3
vpiRNA1213266	6510	6528	sense	CAGTGAACTGCCGGAGACC	9		vpiRNA0806779	8601	8621	sense	AGACACGACTCCATTTGGACA	3
vpiRNA1724765	9875	9901	sense	GACGTGACCTCAGGCTGGCGGCTAATG	9		vpiRNA5443120	3285	3305	sense	TGAGGACTGTGGAAATAGAGG	3
vpiRNA2057209	4615	4637	sense	GGATATTCCCAGATCGGAGCCGG	9		vpiRNA0687083	9820	9838	sense	ACGGCCTGTTTGGGGAAGT	3
vpiRNA2240438	3395	3415	sense	GTGAGGACGGATGCTGGTACG	9		vpiRNA3560493	5135	5155	antisense	TAGCCTCTCTGACTATGGCCG	3
vpiRNA1448214	6876	6895	antisense	CGGGTTGCTGGGTTGTAATG	9		vpiRNA1264978	6168	6185	antisense	ATGCCTTCAGCTGCCACT	3
vpiRNA1824695	9665	9688	sense	GATGGAACGATTGGACACAAGTGC	9		vpiRNA1274037	10694	10721	sense	ATGGAATGGTGCTGTTGAATCAACAGGT	3
vpiRNA1857303	9511	9533	sense	GCAAGAGTAGGGCGCGAAAGGTT	9		vpiRNA0012162	6294	6314	sense	AAAACCCAGATGGTTGGATGC	3
vpiRNA0692678	9514	9533	sense	AGAGTAGGGCGCGAAAGGTT	9		vpiRNA2790690	4255	4270	antisense	GTCCAGTGAGCACGTA	3
vpiRNA0995962	10558	10582	sense	ATGAAGCTGTAGTCTCACTGGAAGG	9		vpiRNA1521441	8600	8620	sense	CAGACACGACTCCATTTGGAC	3
vpiRNA0108274	7949	7967	sense	AAAGTGGAGTTGACGTTTT	9		vpiRNA0779128	1498	1518	sense	AGAACGGGCCTCGACTTCAAT	3
vpiRNA0733991	8327	8352	sense	AGCCAGATGTAGACCTCGGAAGCGGA	9		vpiRNA1255705	2551	2571	antisense	ATGAGCTTTCTGGATAGCTGA	3
vpiRNA1300534	3459	3479	antisense	CCGGCTGTGACCAAGGAGTTG	9		vpiRNA7034171	10152	10172	antisense	TTTATTGCTGTTTGGATGTTC	3
vpiRNA1607372	7794	7816	sense	GAAAGTAGTGGACCTCGGTTGCG	9		vpiRNA0795084	10300	10320	sense	AGAAGTCAGGTCGGATTAAGC	3
vpiRNA3395045	8861	8882	sense	TTTGGGAGCTGGTTGACAAGGA	9		vpiRNA5325204	3599	3619	sense	TGACATTGATCACAGGGAACA	3
vpiRNA0464596	517	539	sense	ACAGAGGATGGTGTGAACATGTG	9		vpiRNA6980964	2377	2396	sense	TTGGTGGGAGTCGTGACGCT	3
vpiRNA0326774	5585	5603	sense	AAGGGAAGACTGTTTGGTT	9		vpiRNA2087306	5954	5975	sense	CTCTGGAAAATGATGAAGACTG	3
vpiRNA1900910	10482	10503	sense	GCATGGCGTAGTGGACTAGCGG	9		vpiRNA0552059	5386	5406	sense	ACAGACCCAGCAAGTATAGCG	3
vpiRNA0082923	9362	9387	sense	AAAGAGGTAGTGGACAAGTTGGTACC	9		vpiRNA5934554	6937	6957	sense	TGGACGCTGTATGCTGTGGCC	3
vpiRNA0851807	9940	9966	sense	AGTAGAACAACCTGGTCCATACACGCC	9		vpiRNA6040410	9947	9967	antisense	TGGCGTGTATGGACCAGGTTG	3
vpiRNA0026381	7705	7725	sense	AAAAGAGGAGAAACGGACCAT	9		vpiRNA1361502	3578	3598	antisense	CAAAAGAAACTGCAACTAGTA	3
vpiRNA1268997	8029	8053	sense	CCCACGGTAGAAGCAGGACGAACAC	9		vpiRNA0848024	1119	1139	sense	AGAGGCAAAGCTGACCAACAC	3
vpiRNA2274647	1025	1048	sense	GTGTGACGACGATGGCAAAAAACA	9		vpiRNA1586531	3202	3222	sense	CATACACAAACAGCAGGACCA	3
vpiRNA1816649	9166	9189	sense	GATGACACCGCAGGATGGGACACA	9		vpiRNA2120506	6448	6466	sense	CTGGACAACTTAGCAGTGC	3
vpiRNA0777790	1105	1125	sense	AGGAAGTACTGTATAGAGGCA	9		vpiRNA1270168	2763	2783	sense	ATGGAAAACATGGGGCAAAGC	3
vpiRNA0088887	7320	7343	sense	AAAGCAGTTGGGACAAGTAATGCT	9		vpiRNA2167974	9776	9796	antisense	CTTGGGAAATTCGGGCTCTAC	3
vpiRNA1615875	381	401	sense	GAACAGGAGACGCAGAACTGC	9		vpiRNA6559096	9508	9528	sense	TTAGCAAGAGTAGGGCGCGAA	3
vpiRNA1234053	3481	3501	sense	CATGGGCAGATTGACAACTTT	9		vpiRNA1638986	2384	2404	antisense	CCAAATACAGCGTCACGACTC	3
vpiRNA1253723	8030	8055	sense	CCACGGTAGAAGCAGGACGAACACTC	9		vpiRNA1337036	6867	6887	sense	ATTGGGAAGCATTACAACCCA	3
vpiRNA2508908	3666	3687	sense	TATGACGGATGACATAGGTATG	9		vpiRNA1561908	1463	1483	sense	CAGGCTATGGCACTGTCACGA	3
vpiRNA1141301	1785	1807	sense	CAAGTGCAGGCTGAGGATGGACA	9		vpiRNA5927146	16	36	sense	TGGACCGACAAAGACAGATTC	3
vpiRNA0159552	382	406	sense	AACAGGAGACGCAGAACTGCAGGCA	9		vpiRNA6805483	8020	8040	antisense	TTCTACCGTGGGATTTGGTGA	3
vpiRNA0463479	9872	9891	sense	ACAGACGTGACCTCAGGCTG	9		vpiRNA6542851	4082	4102	antisense	TTAGAAAAATAGCTGTTGGAT	3
vpiRNA1526489	4568	4591	sense	CTGAACTGGAAGATGGAGCCTATA	9		vpiRNA1991261	477	497	sense	CGTCAGTAGACAAGAGAAAGG	3
vpiRNA0779045	2703	2726	sense	AGGAATCATGCAGGCAGGAAAACG	9		vpiRNA2151437	9011	9031	antisense	CTTCAAACTCTAAGAAGCGTG	3
vpiRNA0580482	2370	2394	sense	ACTAGTATTGGTGGGAGTCGTGACG	9		vpiRNA0977720	1314	1334	sense	AGGAAAAGTCGTGCAACCAGA	3
vpiRNA2796582	10004	10026	sense	TCTGGAACAGGGTGTGGATTCAA	9		vpiRNA1159582	628	645	sense	ATAGATTGTTGGTGCAAC	3
vpiRNA0872052	9087	9104	sense	AGTGGAAGGAGAAGGGCT	9		vpiRNA5335632	9879	9899	sense	TGACCTCAGGCTGGCGGCTAA	3
vpiRNA1995452	2877	2899	sense	GCTGGAAGTTGAAGACTATGGCT	9		vpiRNA1615032	6918	6938	antisense	CATGCTGATGCGGGACGTAGA	3
vpiRNA1771486	7709	7727	sense	GAGGAGAAACGGACCATCA	9		vpiRNA4054523	1784	1804	sense	TCAAGTGCAGGCTGAGGATGG	3
vpiRNA1503657	195	216	sense	CTCACTTGGAATGCTGCAGGGA	9		vpiRNA2572577	4567	4587	sense	GCTGAACTGGAAGATGGAGCC	3
vpiRNA0057321	6848	6867	sense	AAACGAAGAAAGATCTCGGA	9		vpiRNA1461117	8213	8233	sense	CACATGAGATGTACTGGGTAT	3
vpiRNA3024734	4768	4789	sense	TGGAAGCTAGAAGGAGAATGGA	9		vpiRNA4827802	5198	5218	sense	TCGTGGCAGCTGAAATGGAGG	3
vpiRNA1698427	4845	4864	antisense	GACCAGGTTTTGTTTGGACG	9		vpiRNA5270241	2672	2692	sense	TGAAGTTGACTATTATGACAG	3
vpiRNA2589241	982	1007	sense	TCAGGAGGAAGCTGGGTTGACATAGT	9		vpiRNA3596598	9822	9842	antisense	TAGGACTTCCCCAAACAGGCC	3
vpiRNA1154863	2484	2508	sense	CACAGACAACGTGCACACATGGACA	9		vpiRNA2845928	6953	6973	antisense	GTGTGACAAATGTTGTGGCCA	3
vpiRNA1784449	3392	3415	sense	GAGGTGAGGACGGATGCTGGTACG	9		vpiRNA2203150	381	401	sense	GAACAGGAGACGCAGAACTGC	3
vpiRNA0841706	3393	3415	sense	AGGTGAGGACGGATGCTGGTACG	9		vpiRNA0999924	10580	10600	sense	AGGACTAGAGGTTAGAGGAGA	3
vpiRNA0130153	6401	6420	sense	AAATGGGTAGGCTTCCAACT	9		vpiRNA1361076	2963	2983	sense	CAAAACTCATGTCAGCGGCCA	3
vpiRNA0118964	8025	8047	sense	AAATCCCACGGTAGAAGCAGGAC	9		vpiRNA2630444	9085	9105	sense	GGAGTGGAAGGAGAAGGGCTG	3
vpiRNA2126299	2156	2176	sense	GGGGAGCGAAGAGAATGGCCA	9		vpiRNA0003531	4390	4410	sense	AAAAACGAAGAGGAAGAACAA	3
vpiRNA3024735	4768	4790	sense	TGGAAGCTAGAAGGAGAATGGAA	9		vpiRNA4291799	9719	9739	sense	TCATGAAAGACGGCCGCGTAC	3
vpiRNA1228850	2569	2590	sense	CATGAAGAGGGCATTTGTGGAA	9		vpiRNA4565444	3463	3483	sense	TCCTTGGTCACAGCCGGACAT	3
vpiRNA1655710	10578	10598	sense	GAAGGACTAGAGGTTAGAGGA	9		vpiRNA4360820	9869	9889	sense	TCCACAGACGTGACCTCAGGC	3
vpiRNA1329920	9077	9103	sense	CCTTGAGTGGAGTGGAAGGAGAAGGGC	9		vpiRNA0454904	2806	2826	antisense	AATGAGAAAGGTCTGGTTATG	3
vpiRNA1544687	4767	4785	sense	CTGGAAGCTAGAAGGAGAA	9		vpiRNA0150146	4120	4140	sense	AACAAGAAAAGGAGCTGGCCA	3
vpiRNA0127490	7603	7627	sense	AAATGGAAAAGCCGATTGAACGCAT	9		vpiRNA1254303	2273	2293	antisense	ATGAGACCCCACTGAAGGCAG	3
vpiRNA0483082	1014	1040	sense	ACATGGAAGCTGTGTGACGACGATGGC	9		vpiRNA2033772	7382	7402	sense	CTACATGGGCTCTGTGTGAGG	3
vpiRNA0777788	1105	1123	sense	AGGAAGTACTGTATAGAGG	9		vpiRNA1740624	5604	5624	antisense	CCTGCTTTTATACTTGGAACG	3
vpiRNA1712969	389	412	sense	GACGCAGAACTGCAGGCATGATCA	9		vpiRNA6020396	1470	1490	sense	TGGCACTGTCACGATGGAGTG	3
vpiRNA1169145	8031	8050	sense	CACGGTAGAAGCAGGACGAA	9		vpiRNA0905412	8040	8060	sense	AGCAGGACGAACACTCAGAGT	3
vpiRNA0461697	6197	6217	sense	ACAGAAGGTGGTGTTTTGATG	9		vpiRNA1511112	6743	6763	sense	CAGAAAAGCAGAGAACACCCC	3
vpiRNA1875354	7332	7356	antisense	GCAGAGGACTAGGAGCATTACTTGT	9		vpiRNA1518120	776	796	sense	CAGAAGGGGCCTGGAAACATG	3
vpiRNA0114864	957	982	sense	AAATAGAGACTTTGTAGAAGGGGTTT	9		vpiRNA1249632	3674	3694	sense	ATGACATAGGTATGGGCGTGA	3
vpiRNA3384780	2948	2966	antisense	TTTGAGTCGCAGAATACAT	9		vpiRNA0443740	6261	6281	sense	AATCTGGACAAAAGAAGGGGA	3
vpiRNA1405080	2876	2899	sense	CGCTGGAAGTTGAAGACTATGGCT	9		vpiRNA2328445	1979	1998	antisense	GACTGTAATCAGGCGACCTA	3
vpiRNA1547622	4288	4308	sense	CTGGAGAGAGCCGCCGATGTC	9		vpiRNA1512825	6398	6418	sense	CAGAAATGGGTAGGCTTCCAA	3
vpiRNA0263413	4708	4733	sense	AAGAGGATTGAACCATCATGGGCGGA	9		vpiRNA1598651	7539	7559	sense	CATCATGAAGAACACAACCAA	3
vpiRNA0114860	957	979	sense	AAATAGAGACTTTGTAGAAGGGG	9		vpiRNA0718455	2960	2980	sense	ACTCAAAACTCATGTCAGCGG	3
vpiRNA2633332	4621	4642	sense	TCCCAGATCGGAGCCGGAGTTT	9		vpiRNA1424829	8544	8564	antisense	CAAGGTTTTGTCAGCAGTCTG	3
vpiRNA3024733	4768	4788	sense	TGGAAGCTAGAAGGAGAATGG	9		vpiRNA1533008	8330	8351	sense	CAGATGTAGACCTCGGAAGCGG	3
vpiRNA0079535	9724	9745	sense	AAAGACGGCCGCGTACTTGTAG	9		vpiRNA1325104	4183	4203	antisense	ATTCTTTAGGAGTGAACTGGC	3
vpiRNA2107250	4502	4521	sense	GGGAAGTGAAGAAACAACGG	9		vpiRNA1674206	1205	1225	antisense	CCATGGAGTGTTTGCAGACGA	3
vpiRNA0341174	9939	9966	sense	AAGTAGAACAACCTGGTCCATACACGCC	9		vpiRNA1421521	1615	1635	sense	CAAGGATCAAATTGGATACAG	3
vpiRNA1773503	7820	7840	sense	GAGGAGGCTGGTCATACTATT	9		vpiRNA1605166	8203	8223	antisense	CATCTCATGTGTGGAGTTTCG	3
vpiRNA0873816	7674	7699	sense	AGTGGATAGAACCTTAGCAAAAGAAG	9		vpiRNA3491554	8036	8056	sense	TAGAAGCAGGACGAACACTCA	3
vpiRNA0725911	8040	8059	sense	AGCAGGACGAACACTCAGAG	9		vpiRNA1986453	9824	9844	antisense	CGTAGGACTTCCCCAAACAGG	3
vpiRNA0026379	7705	7723	sense	AAAAGAGGAGAAACGGACC	9		vpiRNA2141950	3291	3311	sense	CTGTGGAAATAGAGGACCCTC	3
vpiRNA1206994	1370	1388	sense	CAGGGGAAGAGCATGCAGT	9		vpiRNA5004344	3470	3490	antisense	TCTGCCCATGTCCGGCTGTGA	3
vpiRNA0018785	6847	6870	sense	AAAACGAAGAAAGATCTCGGATTG	9		vpiRNA1170385	3938	3958	antisense	ATATCACTGCATTTGGGACGC	3
vpiRNA1234540	1221	1239	sense	CATGGTGGACAGAGGATGG	9		vpiRNA5987504	9976	9996	sense	TGGATGACAACGGAAGACATG	3
vpiRNA2040750	7711	7735	sense	GGAGAAACGGACCATCACGCTGTGT	9		vpiRNA1461586	8988	9002	antisense	CACATGTACCATATG	3
vpiRNA0715386	9510	9533	sense	AGCAAGAGTAGGGCGCGAAAGGTT	9		vpiRNA6152284	3713	3732	antisense	TGGTCTGACTTTGAAGGCTG	3
vpiRNA2606233	2568	2590	sense	TCATGAAGAGGGCATTTGTGGAA	9		vpiRNA2510957	4671	4691	sense	GCATGTCACACGCGGCGCTGT	3
vpiRNA0563729	8032	8050	sense	ACGGTAGAAGCAGGACGAA	9		vpiRNA2332375	3706	3726	antisense	GACTTTGAAGGCTGCTAGTAG	3
vpiRNA1712965	389	408	sense	GACGCAGAACTGCAGGCATG	9		vpiRNA2105202	6412	6432	antisense	CTGAGTCATGAAAGTTGGAAG	3
vpiRNA1538632	208	227	sense	CTGCAGGGACGAGGACCATT	9		vpiRNA0006105	4946	4966	sense	AAAAAGGAAAAGTTGTGGGTC	3
vpiRNA1169149	8031	8054	sense	CACGGTAGAAGCAGGACGAACACT	9		vpiRNA2853614	9507	9527	sense	GTTAGCAAGAGTAGGGCGCGA	3
vpiRNA1253720	8030	8052	sense	CCACGGTAGAAGCAGGACGAACA	9		vpiRNA0291151	4002	4022	antisense	AAGAACAGTGGGGAAACGGAC	3
vpiRNA2595679	6509	6531	sense	TCAGTGAACTGCCGGAGACCCTG	9		vpiRNA1626841	9462	9482	sense	CATTCAGCACCTGACAGTCAC	3
vpiRNA0099649	4563	4585	sense	AAAGGCTGAACTGGAAGATGGAG	9		vpiRNA1985438	6903	6923	antisense	CGTAGATCTATGTCCAGGATG	3
vpiRNA0614461	198	216	sense	ACTTGGAATGCTGCAGGGA	9		vpiRNA2332824	701	721	sense	GAGAAAAAAGATCAGTGGCAC	3
vpiRNA1739857	8652	8674	sense	GAGAACCCAAGAACCGAAAGAAG	9		vpiRNA1393965	9983	10003	sense	CAACGGAAGACATGCTGACAG	3
vpiRNA0462295	2485	2509	sense	ACAGACAACGTGCACACATGGACAG	9		vpiRNA4374951	6735	6755	sense	TCCAGAACCAGAAAAGCAGAG	3
vpiRNA0918321	959	980	sense	ATAGAGACTTTGTAGAAGGGGT	9		vpiRNA6572711	8068	8088	sense	TTAGTGGAAAATTGGTTGAAC	3
vpiRNA2253685	8823	8842	sense	GTGGAAGTCGGCACGTGAGG	9		vpiRNA2831133	10492	10512	sense	GTGGACTAGCGGTTAGAGGAG	3
vpiRNA1214923	3272	3294	sense	CAGTGGTGGTGACTGAGGACTGT	9		vpiRNA5960488	5213	5233	sense	TGGAGGAAGCCCTAAGAGGAC	3
vpiRNA1977499	1466	1488	sense	GCTATGGCACTGTCACGATGGAG	9		vpiRNA2046189	3229	3249	sense	CTAGGTAAGCTTGAGATGGAC	3
vpiRNA1169142	8031	8047	sense	CACGGTAGAAGCAGGAC	9		vpiRNA1046538	525	545	antisense	AGGGTACACATGTTCACACCA	3
vpiRNA1655707	10578	10595	sense	GAAGGACTAGAGGTTAGA	9		vpiRNA3325855	10479	10499	sense	TACGCATGGCGTAGTGGACTA	3
vpiRNA2104439	4560	4580	sense	GGGAAAGGCTGAACTGGAAGA	9		vpiRNA0761378	6418	6438	sense	ACTTTCATGACTCAGAAGGCA	3
vpiRNA2126300	2156	2177	sense	GGGGAGCGAAGAGAATGGCCAT	9		vpiRNA2370505	4710	4730	sense	GAGGATTGAACCATCATGGGC	3
vpiRNA2144804	8034	8054	sense	GGTAGAAGCAGGACGAACACT	9		vpiRNA0572768	3998	4018	antisense	ACAGTGGGGAAACGGACACCA	3
vpiRNA0180264	6849	6867	sense	AACGAAGAAAGATCTCGGA	9		vpiRNA1649526	466	483	sense	CCACACATGATCGTCAGT	3
vpiRNA2608345	4154	4173	sense	TCATGGCAGTCGGGATGGTG	9		vpiRNA0331891	7321	7341	sense	AAGCAGTTGGGACAAGTAATG	3
vpiRNA1985227	4567	4590	sense	GCTGAACTGGAAGATGGAGCCTAT	9		vpiRNA1438866	8594	8614	sense	CAATGACAGACACGACTCCAT	3
vpiRNA0082671	4707	4732	sense	AAAGAGGATTGAACCATCATGGGCGG	9		vpiRNA1717284	3459	3479	antisense	CCGGCTGTGACCAAGGAGTTG	3
vpiRNA0921147	5401	5422	sense	ATAGCGGCTAGAGGATACATCT	9		vpiRNA6054781	9620	9640	sense	TGGGAAAGGTTAGGAAAGACA	3
vpiRNA0313801	9794	9813	sense	AAGGAGCTGGGTGGTCTTTG	9		vpiRNA6097773	7387	7407	sense	TGGGCTCTGTGTGAGGCTTTA	3
vpiRNA0127491	7603	7628	sense	AAATGGAAAAGCCGATTGAACGCATT	8		vpiRNA4904273	8201	8221	antisense	TCTCATGTGTGGAGTTTCGTG	3
vpiRNA0310521	10579	10596	sense	AAGGACTAGAGGTTAGAG	8		vpiRNA5158762	7250	7270	sense	TGAAAAACCCAACTGTCGATG	3
vpiRNA1533489	3284	3306	sense	CTGAGGACTGTGGAAATAGAGGA	8		vpiRNA2704704	1984	2003	antisense	GGGTTGACTGTAATCAGGCG	3
vpiRNA2352607	1103	1126	sense	TAAGGAAGTACTGTATAGAGGCAA	8		vpiRNA4921898	6861	6881	sense	TCTCGGATTGGGAAGCATTAC	3
vpiRNA1037162	1222	1239	sense	ATGGTGGACAGAGGATGG	8		vpiRNA1299542	8746	8766	sense	ATGTGCACTAGAGAAGAATTC	3
vpiRNA1965662	9734	9758	sense	GCGTACTTGTAGTTCCATGCAGAAA	8		vpiRNA0539455	6470	6490	sense	ACACGGCTGAAGCAGGTGGAA	3
vpiRNA1329921	9077	9104	sense	CCTTGAGTGGAGTGGAAGGAGAAGGGCT	8		vpiRNA2337261	9095	9115	sense	GAGAAGGGCTGCACAAGCTAG	3
vpiRNA0905674	3387	3411	sense	ATACAGAGGTGAGGACGGATGCTGG	8		vpiRNA2148096	1918	1938	antisense	CTTACATGGAGAACCGTCCCC	3
vpiRNA2589239	982	1005	sense	TCAGGAGGAAGCTGGGTTGACATA	8		vpiRNA0913593	1379	1399	sense	AGCATGCAGTCGGAAATGACA	3
vpiRNA1182265	776	796	sense	CAGAAGGGGCCTGGAAACATG	8		vpiRNA6946498	7278	7297	antisense	TTGGATCTAGGTCAATCACT	3
vpiRNA1174670	10573	10592	sense	CACTGGAAGGACTAGAGGTT	8		vpiRNA1348703	5739	5759	antisense	ATTTCTGAAATGTCAGTTGTG	3
vpiRNA1544688	4767	4786	sense	CTGGAAGCTAGAAGGAGAAT	8		vpiRNA1659067	9988	10008	antisense	CCAGACTGTCAGCATGTCTTC	3
vpiRNA0841707	3393	3416	sense	AGGTGAGGACGGATGCTGGTACGG	8		vpiRNA0262178	7939	7959	antisense	AACTCCACTTTGAAGACGTAC	3
vpiRNA2352052	3234	3253	sense	TAAGCTTGAGATGGACTTTG	8		vpiRNA0255279	8684	8704	sense	AACTAATGAAAATCACGGCAG	3
vpiRNA3328133	4282	4301	sense	TTGGAACTGGAGAGAGCCGC	8		vpiRNA5303697	8552	8572	sense	TGACAAAACCTTGGGACGTCG	3
vpiRNA2124448	7568	7585	sense	GGGGAACTGGCAACATAG	8		vpiRNA1153251	5021	5036	antisense	ATACTTTTTTCAGTCT	3
vpiRNA0298406	1020	1041	sense	AAGCTGTGTGACGACGATGGCA	8		vpiRNA1859779	7337	7357	antisense	CGCAGAGGACTAGGAGCATTA	3
vpiRNA0467864	3472	3492	sense	ACAGCCGGACATGGGCAGATT	8		vpiRNA2602349	9987	10010	sense	GGAAGACATGCTGACAGTCTGGAA	3
vpiRNA0470533	383	403	sense	ACAGGAGACGCAGAACTGCAG	8		vpiRNA1406434	3821	3841	antisense	CAAGAATGGTCTCTGGTATGG	3
vpiRNA1426914	3671	3693	sense	CGGATGACATAGGTATGGGCGTG	8		vpiRNA0852441	9514	9534	sense	AGAGTAGGGCGCGAAAGGTTA	3
vpiRNA1775759	1797	1820	sense	GAGGATGGACAAACTACAGCTCAA	8		vpiRNA4317237	914	934	antisense	TCATTGAAGGAGCGACAGCTG	3
vpiRNA1985222	4567	4585	sense	GCTGAACTGGAAGATGGAG	8		vpiRNA0665795	6443	6463	sense	ACGCACTGGACAACTTAGCAG	3
vpiRNA1664139	1107	1125	sense	GAAGTACTGTATAGAGGCA	8		vpiRNA6914855	5487	5507	antisense	TTGCTCTGAGGGAATGGGTCT	3
vpiRNA0705283	5435	5454	sense	AGATGGGTGAGGCAGCTGGG	8		vpiRNA6169404	4868	4888	antisense	TGGTTCCGGCGTTGGTTTTGA	3
vpiRNA0164870	8266	8285	sense	AACATGATTTCAAGGATGTT	8		vpiRNA1943787	9476	9496	antisense	CGGCGATTTCTTCTGTGACTG	3
vpiRNA0227372	5767	5785	sense	AACTTCAAGGCTGAGAGGG	8		vpiRNA5818750	3406	3426	sense	TGCTGGTACGGGATGGAAATC	3
vpiRNA1220857	2073	2090	sense	CATAGGAGTAGAGCCGGG	8		vpiRNA1249890	1811	1831	antisense	ATGACATTCCTTTGAGCTGTA	3
vpiRNA1615880	381	405	sense	GAACAGGAGACGCAGAACTGCAGGC	8		vpiRNA0969170	10562	10582	sense	AGCTGTAGTCTCACTGGAAGG	3
vpiRNA1268994	8029	8050	sense	CCCACGGTAGAAGCAGGACGAA	8		vpiRNA1367218	6824	6844	sense	CAAACGAGATGGGTTTCCTGG	3
vpiRNA1884494	10255	10279	sense	GCAGGAGTCCTGTGGTAGAAGGCAA	8		vpiRNA0585990	7384	7404	sense	ACATGGGCTCTGTGTGAGGCT	3
vpiRNA3308801	9043	9062	sense	TTGAATGAAGATCACTGGTT	8		vpiRNA0601068	6741	6761	sense	ACCAGAAAAGCAGAGAACACC	3
vpiRNA1641271	5121	5144	sense	GAAGAGATACCTTCCGGCCATAGT	8		vpiRNA1617509	4155	4175	sense	CATGGCAGTCGGGATGGTGAG	3
vpiRNA1137678	5772	5794	sense	CAAGGCTGAGAGGGTTATAGACC	8		vpiRNA1280247	9975	9995	sense	ATGGATGACAACGGAAGACAT	3
vpiRNA0872061	9087	9113	sense	AGTGGAAGGAGAAGGGCTGCACAAGCT	8		vpiRNA1359976	8501	8521	sense	CAAAACAAACTGGATCAGCAT	3
vpiRNA3057013	9976	9998	sense	TGGATGACAACGGAAGACATGCT	8		vpiRNA1246582	1913	1933	sense	ATGAAGGGGACGGTTCTCCAT	3
vpiRNA1738605	7712	7735	sense	GAGAAACGGACCATCACGCTGTGT	8		vpiRNA0399276	4505	4521	sense	AAGTGAAGAAACAACGG	3
vpiRNA2263919	4558	4583	sense	GTGGGAAAGGCTGAACTGGAAGATGG	8		vpiRNA1235461	6262	6282	sense	ATCTGGACAAAAGAAGGGGAA	3
vpiRNA1187303	2862	2885	sense	CAGAGCTTGGAATTCGCTGGAAGT	8		vpiRNA0058527	8683	8703	sense	AAACTAATGAAAATCACGGCA	3
vpiRNA1870048	4035	4056	sense	GCAGAAAGCGGATTGGATACCA	8		vpiRNA2225373	10096	10116	sense	GAAGACCAATGGTGCGGCTCA	3
vpiRNA0122401	6260	6279	sense	AAATCTGGACAAAAGAAGGG	8		vpiRNA1393513	4875	4895	sense	CAACGCCGGAACCATAGGTGC	3
vpiRNA0933065	4755	4774	sense	ATATGGAGGAGGCTGGAAGC	8		vpiRNA3013034	7144	7164	antisense	TAAGAAAAGAGCTGCTGTGAG	3
vpiRNA2445745	960	980	sense	TAGAGACTTTGTAGAAGGGGT	8		vpiRNA0688443	6472	6492	sense	ACGGCTGAAGCAGGTGGAAGG	3
vpiRNA0152570	7558	7575	sense	AACACGAGAAGGGGAACT	8		vpiRNA3944740	7279	7299	antisense	TATTGGATCTAGGTCAATCAC	3
vpiRNA1830050	5436	5453	sense	GATGGGTGAGGCAGCTGG	8		vpiRNA5837739	2023	2043	antisense	TGCTTCTATGTTGACTGGGCT	3
vpiRNA3307001	8846	8864	sense	TTGAAGATAGTAGGTTTTG	8		vpiRNA1287188	7925	7945	sense	ATGGGTGGAATCTAGTACGTC	3
vpiRNA1429826	5576	5595	sense	CGGATTTTAAAGGGAAGACT	8		vpiRNA1598096	2067	2082	sense	CATCATCATAGGAGTA	3
vpiRNA2796580	10004	10024	sense	TCTGGAACAGGGTGTGGATTC	8		vpiRNA3768870	4152	4172	sense	TATCATGGCAGTCGGGATGGT	3
vpiRNA1259498	7192	7216	sense	CCAGGACTCCAAGCAAAAGCAACCA	8		vpiRNA0425856	4749	4769	sense	AATATCATATGGAGGAGGCTG	3
vpiRNA0483081	1014	1039	sense	ACATGGAAGCTGTGTGACGACGATGG	8		vpiRNA3094439	4748	4768	sense	TAATATCATATGGAGGAGGCT	3
vpiRNA1202286	10256	10280	sense	CAGGAGTCCTGTGGTAGAAGGCAAA	8		vpiRNA3761429	3937	3957	antisense	TATCACTGCATTTGGGACGCA	3
vpiRNA0820868	5586	5609	sense	AGGGAAGACTGTTTGGTTCGTTCC	8		vpiRNA0431466	8694	8713	sense	AATCACGGCAGAGTGGCTTT	3
vpiRNA1174671	10573	10593	sense	CACTGGAAGGACTAGAGGTTA	8		vpiRNA0178944	8266	8286	sense	AACATGATTTCAAGGATGTTG	3
vpiRNA1150968	2856	2875	sense	CACAAACAGAGCTTGGAATT	8		vpiRNA1255890	7375	7388	sense	ATGAGGACTACATG	3
vpiRNA0217261	7751	7771	sense	AACTGAGATGGTTCGTCGAGA	8		vpiRNA7206953	5634	5654	antisense	TTTTTTCTCAGGCAAGCTGCT	3
vpiRNA2294509	8845	8865	sense	GTTGAAGATAGTAGGTTTTGG	8		vpiRNA0156970	3179	3199	sense	AACACAACTACAGACCAGGCT	3
vpiRNA0913656	289	310	sense	ATACTGAAGAGATGGGGAACAA	8		vpiRNA2343362	9815	9835	sense	GAGAGACGGCCTGTTTGGGGA	3
vpiRNA1449480	8033	8055	sense	CGGTAGAAGCAGGACGAACACTC	8		vpiRNA2088377	6149	6169	antisense	CTCTGTAGGCCAACCAGACTG	3
vpiRNA0435383	2857	2875	sense	ACAAACAGAGCTTGGAATT	8		vpiRNA5242254	7544	7564	sense	TGAAGAACACAACCAACACGA	3
vpiRNA0099645	4563	4581	sense	AAAGGCTGAACTGGAAGAT	8		vpiRNA0303925	623	643	sense	AAGACATAGATTGTTGGTGCA	3
vpiRNA1773506	7820	7842	sense	GAGGAGGCTGGTCATACTATTGT	8		vpiRNA5892081	8824	8844	sense	TGGAAGTCGGCACGTGAGGCT	2
vpiRNA2053289	10258	10279	sense	GGAGTCCTGTGGTAGAAGGCAA	8		vpiRNA1087206	4506	4526	sense	AGTGAAGAAACAACGGGCTGG	2
vpiRNA3113789	9505	9525	sense	TGGTTAGCAAGAGTAGGGCGC	8		vpiRNA6881922	8846	8866	sense	TTGAAGATAGTAGGTTTTGGG	2
vpiRNA3329419	200	222	sense	TTGGAATGCTGCAGGGACGAGGA	8		vpiRNA6912237	9811	9831	sense	TTGCGAGAGACGGCCTGTTTG	2
vpiRNA1717654	3669	3692	sense	GACGGATGACATAGGTATGGGCGT	8		vpiRNA0168548	5823	5843	sense	AACAGATGGTGAAGAGCGGGT	2
vpiRNA1847746	5578	5601	sense	GATTTTAAAGGGAAGACTGTTTGG	8		vpiRNA2894086	513	533	sense	TAAAACAGAGGATGGTGTGAA	2
vpiRNA2868600	2571	2593	sense	TGAAGAGGGCATTTGTGGAATCC	8		vpiRNA5657639	6634	6654	sense	TGCATAATCACGGCTAGTATT	2
vpiRNA0312303	4778	4800	sense	AAGGAGAATGGAAGGAAGGAGAA	8		vpiRNA2757986	8035	8054	sense	GTAGAAGCAGGACGAACACT	2
vpiRNA2144805	8034	8055	sense	GGTAGAAGCAGGACGAACACTC	8		vpiRNA3170513	10204	10224	sense	TACACAGATTACATGCCATCC	2
vpiRNA1037163	1222	1240	sense	ATGGTGGACAGAGGATGGG	8		vpiRNA0119389	957	977	sense	AAATAGAGACTTTGTAGAAGG	2
vpiRNA2101099	7825	7846	sense	GGCTGGTCATACTATTGTGGGG	8		vpiRNA1372385	9361	9381	sense	CAAAGAGGTAGTGGACAAGTT	2
vpiRNA1856989	6436	6456	sense	GCAAGAGACGCACTGGACAAC	8		vpiRNA5807172	10647	10667	antisense	TGCTGAGGAGACAGCAGGATC	2
vpiRNA0749474	5109	5128	sense	AGCGGGAAAGACGAAGAGAT	8		vpiRNA0704030	2492	2511	sense	ACGTGCACACATGGACAGAA	2
vpiRNA3391180	4281	4301	sense	TTTGGAACTGGAGAGAGCCGC	8		vpiRNA2779607	3806	3826	antisense	GTATGGTGCTCTGGGAGAGGA	2
vpiRNA0872054	9087	9106	sense	AGTGGAAGGAGAAGGGCTGC	8		vpiRNA6980963	2377	2395	sense	TTGGTGGGAGTCGTGACGC	2
vpiRNA1995454	2877	2901	sense	GCTGGAAGTTGAAGACTATGGCTTT	8		vpiRNA4041622	3737	3757	antisense	TCAAGAGTAGTCCAGCTGCAA	2
vpiRNA1775758	1797	1819	sense	GAGGATGGACAAACTACAGCTCA	8		vpiRNA2176378	7294	7314	antisense	CTTTGGATCATAGGGTATTGG	2
vpiRNA1201318	384	407	sense	CAGGAGACGCAGAACTGCAGGCAT	8		vpiRNA0136450	5349	5369	sense	AAATTACAACCTGATCATCAT	2
vpiRNA1253715	8030	8047	sense	CCACGGTAGAAGCAGGAC	8		vpiRNA2112053	6633	6653	sense	CTGCATAATCACGGCTAGTAT	2
vpiRNA0298403	1020	1038	sense	AAGCTGTGTGACGACGATG	8		vpiRNA2033678	8318	8338	antisense	CTACATCTGGCTCGTAAGTGG	2
vpiRNA0392525	8595	8617	sense	AATGACAGACACGACTCCATTTG	8		vpiRNA0472037	5475	5495	antisense	AATGGGTCTCTGCTTCCCGGA	2
vpiRNA1901098	4489	4513	sense	GCATGGTACCTGTGGGAAGTGAAGA	8		vpiRNA6544881	4427	4447	sense	TTAGAACAGGATTGCTGGTGA	2
vpiRNA0614462	198	217	sense	ACTTGGAATGCTGCAGGGAC	8		vpiRNA6599148	4867	4887	sense	TTCAAAACCAACGCCGGAACC	2
vpiRNA2981168	9812	9831	sense	TGCGAGAGACGGCCTGTTTG	8		vpiRNA2213064	755	774	sense	GAACTGAAACATGGATGTCA	2
vpiRNA2841987	7317	7341	sense	TGAAAAGCAGTTGGGACAAGTAATG	8		vpiRNA0767686	154	171	sense	AGAAACCGCGTGTCGACT	2
vpiRNA1656181	9091	9107	sense	GAAGGAGAAGGGCTGCA	8		vpiRNA5930407	5369	5389	sense	TGGACGAAGCCCATTTCACAG	2
vpiRNA0216290	2456	2479	sense	AACTGAAGTGTGGCAGTGGGATTT	8		vpiRNA2172359	4180	4200	antisense	CTTTAGGAGTGAACTGGCCAA	2
vpiRNA1213267	6510	6529	sense	CAGTGAACTGCCGGAGACCC	8		vpiRNA2152229	1512	1532	sense	CTTCAATGAGATGGTGTTGCT	2
vpiRNA0688172	4709	4732	sense	AGAGGATTGAACCATCATGGGCGG	8		vpiRNA0808721	624	643	sense	AGACATAGATTGTTGGTGCA	2
vpiRNA1201902	983	1008	sense	CAGGAGGAAGCTGGGTTGACATAGTC	8		vpiRNA0076637	9634	9654	sense	AAAGACATACAACAATGGGAA	2
vpiRNA1989430	1794	1813	sense	GCTGAGGATGGACAAACTAC	8		vpiRNA0081964	352	372	sense	AAAGAGATTGGAAGGATGCTG	2
vpiRNA2026296	6611	6634	sense	GGAAGATGACCCTGGGAATGTGCT	8		vpiRNA1781957	902	922	antisense	CGACAGCTGTCAGTAAGATGA	2
vpiRNA2347688	3383	3403	sense	TAAGATACAGAGGTGAGGACG	8		vpiRNA6176467	7538	7558	antisense	TGGTTGTGTTCTTCATGATGG	2
vpiRNA3020115	9667	9687	sense	TGGAACGATTGGACACAAGTG	8		vpiRNA0849914	9364	9384	sense	AGAGGTAGTGGACAAGTTGGT	2
vpiRNA1745681	387	407	sense	GAGACGCAGAACTGCAGGCAT	8		vpiRNA6118555	7926	7946	sense	TGGGTGGAATCTAGTACGTCT	2
vpiRNA2240436	3395	3413	sense	GTGAGGACGGATGCTGGTA	8		vpiRNA1496249	5861	5881	antisense	CACTAGAGTGGGTCACTGGCA	2
vpiRNA1676567	203	224	sense	GAATGCTGCAGGGACGAGGACC	8		vpiRNA1116492	5554	5574	sense	AGTTCTGGACATGAGTGGGTC	2
vpiRNA0791709	385	406	sense	AGGAGACGCAGAACTGCAGGCA	8		vpiRNA1482064	7338	7359	antisense	CACGCAGAGGACTAGGAGCATT	2
vpiRNA0392522	8595	8614	sense	AATGACAGACACGACTCCAT	8		vpiRNA1022370	2258	2278	antisense	AGGCAGCCCCATAGATTGCTC	2
vpiRNA2190805	8035	8057	sense	GTAGAAGCAGGACGAACACTCAG	8		vpiRNA2007125	5199	5219	sense	CGTGGCAGCTGAAATGGAGGA	2
vpiRNA1816648	9166	9188	sense	GATGACACCGCAGGATGGGACAC	8		vpiRNA6944584	4613	4635	sense	TTGGATATTCCCAGATCGGAGCC	2
vpiRNA3023934	4574	4598	sense	TGGAAGATGGAGCCTATAGAATCAA	8		vpiRNA6015012	7575	7595	sense	TGGCAACATAGGAGAGACGCT	2
vpiRNA0922730	2074	2090	sense	ATAGGAGTAGAGCCGGG	8		vpiRNA5134222	7637	7657	antisense	TCTTGTAGATCTGGAATTCAC	2
vpiRNA1648414	8038	8057	sense	GAAGCAGGACGAACACTCAG	8		vpiRNA6542852	4080	4102	antisense	TTAGAAAAATAGCTGTTGGATTG	2
vpiRNA1505854	2567	2591	sense	CTCATGAAGAGGGCATTTGTGGAAT	8		vpiRNA1087203	4506	4519	sense	AGTGAAGAAACAAC	2
vpiRNA2106382	5587	5609	sense	GGGAAGACTGTTTGGTTCGTTCC	8		vpiRNA1287313	7890	7910	antisense	ATGGGTTCTTCATGTCCTGGT	2
vpiRNA1256252	5795	5814	sense	CCAGACGCTGCATGAAACCA	8		vpiRNA1377405	956	981	sense	CAAATAGAGACTTTGTAGAAGGGGTT	2
vpiRNA1300535	3458	3479	antisense	CCGGCTGTGACCAAGGAGTTGA	8		vpiRNA6939066	4916	4936	antisense	TTGGAGATCCTGAGGTTCCAG	2
vpiRNA3253549	4620	4641	sense	TTCCCAGATCGGAGCCGGAGTT	8		vpiRNA1960935	10337	10357	antisense	CGGGGCTCACAGGTAGCATAG	2
vpiRNA2018548	4561	4581	sense	GGAAAGGCTGAACTGGAAGAT	8		vpiRNA1933985	3402	3419	sense	CGGATGCTGGTACGGGAT	2
vpiRNA1545200	10655	10676	antisense	CTGGAATGATGCTGAGGAGACA	8		vpiRNA1814787	8325	8351	sense	CGAGCCAGATGTAGACCTCGGAAGCGG	2
vpiRNA1545377	6264	6283	sense	CTGGACAAAAGAAGGGGAAA	8		vpiRNA0790488	2037	2057	sense	AGAAGCAGAACCTCCATTCGG	2
vpiRNA2104441	4560	4582	sense	GGGAAAGGCTGAACTGGAAGATG	8		vpiRNA1570899	1750	1770	antisense	CAGTAAGTTTCCTGATGACAT	2
vpiRNA0260154	353	371	sense	AAGAGATTGGAAGGATGCT	8		vpiRNA1328591	4062	4082	sense	ATTGACGATCAAGGGTCTCAA	2
vpiRNA1900590	6934	6956	sense	GCATGGACGCTGTATGCTGTGGC	8		vpiRNA0473197	10103	10123	sense	AATGGTGCGGCTCATTGATTG	2
vpiRNA2916814	1796	1819	sense	TGAGGATGGACAAACTACAGCTCA	8		vpiRNA0980287	1865	1885	sense	AGGAAATAGCAGAAACACAAC	2
vpiRNA0580478	2370	2391	sense	ACTAGTATTGGTGGGAGTCGTG	8		vpiRNA1807486	9814	9833	sense	CGAGAGACGGCCTGTTTGGG	2
vpiRNA0784508	3547	3566	sense	AGGACCCGAGTAGGAACGAA	8		vpiRNA3526141	7500	7520	sense	TAGAGGGAGTTACTTGGCCGG	2
vpiRNA3017188	6257	6279	sense	TGGAAATCTGGACAAAAGAAGGG	8		vpiRNA2373530	8839	8859	sense	GAGGCTGTTGAAGATAGTAGG	2
vpiRNA0872060	9087	9112	sense	AGTGGAAGGAGAAGGGCTGCACAAGC	8		vpiRNA0565931	4432	4452	sense	ACAGGATTGCTGGTGATCTCA	2
vpiRNA1168517	6471	6495	sense	CACGGCTGAAGCAGGTGGAAGGGCG	8		vpiRNA5878115	9730	9750	antisense	TGGAACTACAAGTACGCGGCC	2
vpiRNA1157614	728	747	sense	CACATGTGGGAATGGGACTG	8		vpiRNA2255007	2881	2901	sense	GAAGTTGAAGACTATGGCTTT	2
vpiRNA1268996	8029	8052	sense	CCCACGGTAGAAGCAGGACGAACA	8		vpiRNA6860693	4097	4117	antisense	TTCTTGAAAGGGTTGTTAGAA	2
vpiRNA1115529	7557	7578	sense	CAACACGAGAAGGGGAACTGGC	8		vpiRNA2088071	6037	6057	antisense	CTCTGGTTCGAACATGCTAGG	2
vpiRNA1695679	5561	5581	sense	GACATGAGTGGGTCACGGATT	8		vpiRNA5136349	471	491	antisense	TCTTGTCTACTGACGATCATG	2
vpiRNA0571785	4256	4281	sense	ACGTGCTCACTGGACGATCGGCCGAT	8		vpiRNA0666803	10480	10500	sense	ACGCATGGCGTAGTGGACTAG	2
vpiRNA2352608	1103	1127	sense	TAAGGAAGTACTGTATAGAGGCAAA	8		vpiRNA5562510	2138	2158	sense	TGATTGAGACAACAATGAGGG	2
vpiRNA1300537	3455	3479	antisense	CCGGCTGTGACCAAGGAGTTGACCA	8		vpiRNA0473338	9686	9706	antisense	AATGGTGTGAACAGAAGGGCA	2
vpiRNA2153850	8529	8552	sense	GGTGAACGGAGTGGTCAGACTGCT	8		vpiRNA1014994	1798	1815	sense	AGGATGGACAAACTACAG	2
vpiRNA1358514	8651	8674	sense	CGAGAACCCAAGAACCGAAAGAAG	8		vpiRNA2608333	10696	10722	sense	GGAATGGTGCTGTTGAATCAACAGGTT	2
vpiRNA0299085	3235	3257	sense	AAGCTTGAGATGGACTTTGATTT	8		vpiRNA2283303	625	644	sense	GACATAGATTGTTGGTGCAA	2
vpiRNA0995298	2570	2589	sense	ATGAAGAGGGCATTTGTGGA	8		vpiRNA6875773	4094	4114	antisense	TTGAAAGGGTTGTTAGAAAAA	2
vpiRNA2098957	4566	4592	sense	GGCTGAACTGGAAGATGGAGCCTATAG	8		vpiRNA2118320	4916	4936	sense	CTGGAACCTCAGGATCTCCAA	2
vpiRNA1595151	7318	7341	sense	GAAAAGCAGTTGGGACAAGTAATG	8		vpiRNA6491857	2844	2863	antisense	TGTTTGTGTTGGGGCATTCT	2
vpiRNA0464689	3389	3409	sense	ACAGAGGTGAGGACGGATGCT	8		vpiRNA0714171	5860	5880	antisense	ACTAGAGTGGGTCACTGGCAT	2
vpiRNA0152571	7558	7576	sense	AACACGAGAAGGGGAACTG	8		vpiRNA3404605	4421	4441	sense	TACTCATTAGAACAGGATTGC	2
vpiRNA0985026	6262	6280	sense	ATCTGGACAAAAGAAGGGG	8		vpiRNA3489635	9200	9226	sense	TAGAAGACCTAAAAAATGAAGAAATGG	2
vpiRNA1777585	5443	5462	sense	GAGGCAGCTGGGATTTTCAT	8		vpiRNA4827477	5548	5571	sense	TCGTGGAGTTCTGGACATGAGTGG	2
vpiRNA1111648	956	979	sense	CAAATAGAGACTTTGTAGAAGGGG	8		vpiRNA2884477	1975	1995	sense	GTTTTAGGTCGCCTGATTACA	2
vpiRNA1677279	9973	9994	sense	GAATGGATGACAACGGAAGACA	8		vpiRNA1454678	6680	6699	sense	CACACTGGATAGCAGCTTCA	2
vpiRNA0470536	383	408	sense	ACAGGAGACGCAGAACTGCAGGCATG	8		vpiRNA0776228	1011	1031	sense	AGAACATGGAAGCTGTGTGAC	2
vpiRNA1154865	2484	2510	sense	CACAGACAACGTGCACACATGGACAGA	8		vpiRNA1660976	6299	6318	sense	CCAGATGGTTGGATGCCAGG	2
vpiRNA1779292	8839	8864	sense	GAGGCTGTTGAAGATAGTAGGTTTTG	8		vpiRNA5937912	635	655	antisense	TGGACGTAGAGTTGCACCAAC	2
vpiRNA1653409	1863	1883	sense	GAAGGAAATAGCAGAAACACA	8		vpiRNA1647425	5717	5735	sense	CCAATGATTGGGACTTCGT	2
vpiRNA1664146	1107	1132	sense	GAAGTACTGTATAGAGGCAAAGCTGA	8		vpiRNA2332561	964	984	sense	GACTTTGTAGAAGGGGTTTCA	2
vpiRNA1163969	7560	7579	sense	CACGAGAAGGGGAACTGGCA	8		vpiRNA0805447	2487	2508	sense	AGACAACGTGCACACATGGACA	2
vpiRNA1576604	4096	4115	antisense	CTTGAAAGGGTTGTTAGAAA	8		vpiRNA6681455	719	739	antisense	TTCCCACATGTGGAACGAGTG	2
vpiRNA1187301	2862	2883	sense	CAGAGCTTGGAATTCGCTGGAA	8		vpiRNA1912069	9986	10010	sense	CGGAAGACATGCTGACAGTCTGGAA	2
vpiRNA1545199	10656	10676	antisense	CTGGAATGATGCTGAGGAGAC	8		vpiRNA6513940	4004	4024	antisense	TTAAGAACAGTGGGGAAACGG	2
vpiRNA1747730	9815	9832	sense	GAGAGACGGCCTGTTTGG	8		vpiRNA5369051	8120	8140	antisense	TGACTGAGGGCATGTATGGGT	2
vpiRNA1656183	9091	9109	sense	GAAGGAGAAGGGCTGCACA	8		vpiRNA0394174	7796	7813	sense	AAGTAGTGGACCTCGGTT	2
vpiRNA2381382	3388	3411	sense	TACAGAGGTGAGGACGGATGCTGG	8		vpiRNA2816998	3395	3415	sense	GTGAGGACGGATGCTGGTACG	2
vpiRNA2829074	9041	9062	sense	TCTTGAATGAAGATCACTGGTT	8		vpiRNA6393195	8568	8588	antisense	TGTGTCACCATGGGGACGACG	2
vpiRNA1984455	369	390	sense	GCTGAACATCTTGAACAGGAGA	8		vpiRNA1259067	7372	7391	sense	ATGATGAGGACTACATGGGC	2
vpiRNA0025072	2985	3005	sense	AAAAGACAACAGAGCCGTCCA	8		vpiRNA6560556	4057	4077	sense	TTAGCATTGACGATCAAGGGT	2
vpiRNA0614463	198	218	sense	ACTTGGAATGCTGCAGGGACG	8		vpiRNA5917625	1226	1246	sense	TGGACAGAGGATGGGGAAATG	2
vpiRNA2028298	10577	10594	sense	GGAAGGACTAGAGGTTAG	8		vpiRNA2094868	4568	4587	sense	CTGAACTGGAAGATGGAGCC	2
vpiRNA1257205	4623	4641	sense	CCAGATCGGAGCCGGAGTT	8		vpiRNA6669633	9932	9952	sense	TTCCAACAAGTAGAACAACCT	2
vpiRNA0312300	4778	4797	sense	AAGGAGAATGGAAGGAAGGA	8		vpiRNA2814149	9878	9898	sense	GTGACCTCAGGCTGGCGGCTA	2
vpiRNA2030696	2880	2904	sense	GGAAGTTGAAGACTATGGCTTTGGA	8		vpiRNA2084389	2240	2260	sense	CTCTCCACCAAGTTTTCGGAG	2
vpiRNA1712967	389	410	sense	GACGCAGAACTGCAGGCATGAT	8		vpiRNA0549431	1078	1098	sense	ACAGAAGCCAAACAACCTGCC	2
vpiRNA0835954	3231	3253	sense	AGGTAAGCTTGAGATGGACTTTG	8		vpiRNA2855934	3017	3037	sense	GTTATTGGATAGAAAGTGCAC	2
vpiRNA0094776	2701	2726	sense	AAAGGAATCATGCAGGCAGGAAAACG	8		vpiRNA1287845	8991	9011	sense	ATGGTACATGTGGCTTGGAGC	2
vpiRNA0847485	4842	4860	antisense	AGGTTTTGTTTGGACGGCT	8		vpiRNA2121768	4265	4285	sense	CTGGACGATCGGCCGATTTGG	2
vpiRNA1989431	1794	1814	sense	GCTGAGGATGGACAAACTACA	8		vpiRNA1506074	7027	7047	antisense	CACTGTGGCTTGGTTGGCAAT	2
vpiRNA0796810	7821	7842	sense	AGGAGGCTGGTCATACTATTGT	8		vpiRNA7207953	4934	4950	antisense	TTTTTTGTCGATGATTG	2
vpiRNA2868903	8847	8866	sense	TGAAGATAGTAGGTTTTGGG	8		vpiRNA6847220	10664	10684	antisense	TTCTGTGCCTGGAATGATGCT	2
vpiRNA1124387	7653	7677	sense	CAAGAAAAGTGGAATCCAGGAAGTG	8		vpiRNA1270295	3895	3915	sense	ATGGAAAAGTATCAATTGGCA	2
vpiRNA0164872	8266	8288	sense	AACATGATTTCAAGGATGTTGAT	7		vpiRNA4577822	5070	5090	sense	TCGAAAGAGAAAATTGACCAT	2
vpiRNA1177102	197	221	sense	CACTTGGAATGCTGCAGGGACGAGG	7		vpiRNA1531622	4624	4644	sense	CAGATCGGAGCCGGAGTTTAC	2
vpiRNA1937167	9813	9832	sense	GCGAGAGACGGCCTGTTTGG	7		vpiRNA0104584	1199	1219	sense	AAAGGTTCGTCTGCAAACACT	2
vpiRNA1677282	9973	9996	sense	GAATGGATGACAACGGAAGACATG	7		vpiRNA4991797	9412	9432	antisense	TCTGATTAGTTGGGCTTCCAT	2
vpiRNA3024866	1017	1039	sense	TGGAAGCTGTGTGACGACGATGG	7		vpiRNA1022123	607	627	sense	AGGCAGAATGAACCAGAAGAC	2
vpiRNA2070387	8832	8853	sense	GGCACGTGAGGCTGTTGAAGAT	7		vpiRNA1552997	7193	7212	sense	CAGGACTCCAAGCAAAAGCA	2
vpiRNA0680039	5433	5453	sense	AGAGATGGGTGAGGCAGCTGG	7		vpiRNA2255266	5752	5772	antisense	GAAGTTGGCACCCATTTCTGA	2
vpiRNA1731110	3282	3306	sense	GACTGAGGACTGTGGAAATAGAGGA	7		vpiRNA2225069	622	642	sense	GAAGACATAGATTGTTGGTGC	2
vpiRNA1187299	2862	2881	sense	CAGAGCTTGGAATTCGCTGG	7		vpiRNA1919807	3477	3497	sense	CGGACATGGGCAGATTGACAA	2
vpiRNA0644807	8037	8058	sense	AGAAGCAGGACGAACACTCAGA	7		vpiRNA0767687	154	174	sense	AGAAACCGCGTGTCGACTGTA	2
vpiRNA1909924	7191	7214	sense	GCCAGGACTCCAAGCAAAAGCAAC	7		vpiRNA0733578	8118	8138	antisense	ACTGAGGGCATGTATGGGTTG	2
vpiRNA1576608	4093	4115	antisense	CTTGAAAGGGTTGTTAGAAAAAT	7		vpiRNA0304702	10097	10117	sense	AAGACCAATGGTGCGGCTCAT	2
vpiRNA0554485	3670	3690	sense	ACGGATGACATAGGTATGGGC	7		vpiRNA0892315	9153	9173	sense	AGCAATGTATGCCGATGACAC	2
vpiRNA1019786	9666	9687	sense	ATGGAACGATTGGACACAAGTG	7		vpiRNA0479804	2635	2655	antisense	AATGTGATTCAATTCTGGTGT	2
vpiRNA2430316	1111	1130	sense	TACTGTATAGAGGCAAAGCT	7		vpiRNA0772852	9219	9239	sense	AGAAATGGTAACAAACCACAT	2
vpiRNA0587695	6145	6170	antisense	ACTCTGTAGGCCAACCAGACTGGTAG	7		vpiRNA1681524	7135	7155	sense	CCCATAACTCTCACAGCAGCT	2
vpiRNA0789045	3287	3306	sense	AGGACTGTGGAAATAGAGGA	7		vpiRNA5250246	2571	2591	sense	TGAAGAGGGCATTTGTGGAAT	2
vpiRNA2796122	5955	5978	sense	TCTGGAAAATGATGAAGACTGTGC	7		vpiRNA0030061	8692	8712	sense	AAAATCACGGCAGAGTGGCTT	2
vpiRNA1606518	4562	4585	sense	GAAAGGCTGAACTGGAAGATGGAG	7		vpiRNA1425744	9938	9965	sense	CAAGTAGAACAACCTGGTCCATACACGC	2
vpiRNA2019297	6258	6279	sense	GGAAATCTGGACAAAAGAAGGG	7		vpiRNA1104467	3273	3293	sense	AGTGGTGGTGACTGAGGACTG	2
vpiRNA1909359	8328	8354	sense	GCCAGATGTAGACCTCGGAAGCGGAAC	7		vpiRNA0915840	4059	4079	sense	AGCATTGACGATCAAGGGTCT	2
vpiRNA0691368	3391	3409	sense	AGAGGTGAGGACGGATGCT	7		vpiRNA0846640	6136	6156	sense	AGAGGAGACCTACCAGTCTGG	2
vpiRNA0950654	4153	4174	sense	ATCATGGCAGTCGGGATGGTGA	7		vpiRNA1894405	1588	1608	antisense	CGCTCCGGGCAGCCATGGCAA	2
vpiRNA1514091	6862	6882	sense	CTCGGATTGGGAAGCATTACA	7		vpiRNA2626069	985	1005	sense	GGAGGAAGCTGGGTTGACATA	2
vpiRNA3100281	9928	9949	sense	TGGGTTCCAACAAGTAGAACAA	7		vpiRNA0012146	7253	7273	sense	AAAACCCAACTGTCGATGGAA	2
vpiRNA1776547	4710	4735	sense	GAGGATTGAACCATCATGGGCGGACG	7		vpiRNA1305193	6291	6311	sense	ATTAAAACCCAGATGGTTGGA	2
vpiRNA0554667	3401	3423	sense	ACGGATGCTGGTACGGGATGGAA	7		vpiRNA0871060	4578	4600	sense	AGATGGAGCCTATAGAATCAAGC	2
vpiRNA0868865	1787	1806	sense	AGTGCAGGCTGAGGATGGAC	7		vpiRNA0846376	7334	7354	antisense	AGAGGACTAGGAGCATTACTT	2
vpiRNA2677138	4929	4953	antisense	TCCTTTTTTGTCGATGATTGGAGAT	7		vpiRNA1283950	10484	10503	sense	ATGGCGTAGTGGACTAGCGG	2
vpiRNA0233818	6853	6871	sense	AAGAAAGATCTCGGATTGG	7		vpiRNA0037940	8422	8442	sense	AAACAAGAGCATGAAACATCA	2
vpiRNA1209780	4838	4861	antisense	CAGGTTTTGTTTGGACGGCTCTTG	7		vpiRNA6964973	3514	3534	sense	TTGGGAATGGCATTGTTCCTG	2
vpiRNA1637226	622	641	sense	GAAGACATAGATTGTTGGTG	7		vpiRNA0733485	3283	3303	sense	ACTGAGGACTGTGGAAATAGA	2
vpiRNA0648585	4776	4797	sense	AGAAGGAGAATGGAAGGAAGGA	7		vpiRNA6877888	4715	4735	sense	TTGAACCATCATGGGCGGACG	2
vpiRNA0018782	6847	6867	sense	AAAACGAAGAAAGATCTCGGA	7		vpiRNA0504970	8500	8520	sense	ACAAAACAAACTGGATCAGCA	2
vpiRNA2144806	8034	8056	sense	GGTAGAAGCAGGACGAACACTCA	7		vpiRNA0505816	3579	3599	antisense	ACAAAAGAAACTGCAACTAGT	2
vpiRNA2018549	4561	4582	sense	GGAAAGGCTGAACTGGAAGATG	7		vpiRNA4028914	6185	6205	sense	TCAACTACGCAGACAGAAGGT	2
vpiRNA2718868	6863	6886	sense	TCGGATTGGGAAGCATTACAACCC	7		vpiRNA1022472	5444	5464	sense	AGGCAGCTGGGATTTTCATGA	2
vpiRNA1664147	1107	1133	sense	GAAGTACTGTATAGAGGCAAAGCTGAC	7		vpiRNA1765357	6851	6871	sense	CGAAGAAAGATCTCGGATTGG	2
vpiRNA0301060	8163	8181	sense	AAGGAAATATGGAGGAGCC	7		vpiRNA0303491	26	46	sense	AAGACAGATTCTTTGAGGGAG	2
vpiRNA0786595	3398	3419	sense	AGGACGGATGCTGGTACGGGAT	7		vpiRNA6883248	2522	2542	antisense	TTGAAGGGGATTCTGGTTGGA	2
vpiRNA1141296	1785	1803	sense	CAAGTGCAGGCTGAGGATG	7		vpiRNA6528848	2222	2242	sense	TTACATCTATAGGAAAGGCTC	2
vpiRNA0344424	5397	5418	sense	AAGTATAGCGGCTAGAGGATAC	7		vpiRNA1157023	959	984	sense	ATAGAGACTTTGTAGAAGGGGTTTCA	2
vpiRNA1127891	5706	5728	sense	CAAGACTAGAACCAATGATTGGG	7		vpiRNA1161366	7008	7028	antisense	ATAGCTGTTAGGGACACGTTC	2
vpiRNA1544690	4767	4788	sense	CTGGAAGCTAGAAGGAGAATGG	7		vpiRNA2225233	9988	10008	sense	GAAGACATGCTGACAGTCTGG	2
vpiRNA1232272	1015	1039	sense	CATGGAAGCTGTGTGACGACGATGG	7		vpiRNA1594157	10622	10642	sense	CATATTGACGCTGGGAAAGAC	2
vpiRNA2245185	1788	1808	sense	GTGCAGGCTGAGGATGGACAA	7		vpiRNA6544882	4427	4449	sense	TTAGAACAGGATTGCTGGTGATC	2
vpiRNA0152572	7558	7577	sense	AACACGAGAAGGGGAACTGG	7		vpiRNA1445886	1608	1628	antisense	CAATTTGATCCTTGTGTGTCC	2
vpiRNA2021532	9668	9689	sense	GGAACGATTGGACACAAGTGCC	7		vpiRNA1577990	4247	4267	antisense	CAGTGAGCACGTAGCACACAG	2
vpiRNA1399895	9733	9756	sense	CGCGTACTTGTAGTTCCATGCAGA	7		vpiRNA2224307	10042	10062	sense	GAAGACAAAACTCCAGTGGAA	2
vpiRNA2070390	8832	8856	sense	GGCACGTGAGGCTGTTGAAGATAGT	7		vpiRNA2898916	2984	3004	sense	TAAAAGACAACAGAGCCGTCC	2
vpiRNA0599809	4287	4308	sense	ACTGGAGAGAGCCGCCGATGTC	7		vpiRNA6564207	9629	9649	sense	TTAGGAAAGACATACAACAAT	2
vpiRNA2305652	510	535	sense	GTTTAAAACAGAGGATGGTGTGAACA	7		vpiRNA3008086	8064	8084	sense	TAACTTAGTGGAAAATTGGTT	2
vpiRNA1884909	9175	9193	sense	GCAGGATGGGACACAAGAA	7		vpiRNA4735748	6863	6882	sense	TCGGATTGGGAAGCATTACA	2
vpiRNA0570934	9876	9901	sense	ACGTGACCTCAGGCTGGCGGCTAATG	7		vpiRNA1001429	3287	3307	sense	AGGACTGTGGAAATAGAGGAC	2
vpiRNA1253718	8030	8050	sense	CCACGGTAGAAGCAGGACGAA	7		vpiRNA0184135	5715	5735	sense	AACCAATGATTGGGACTTCGT	2
vpiRNA2049797	4759	4779	sense	GGAGGAGGCTGGAAGCTAGAA	7		vpiRNA0718212	7835	7855	sense	ACTATTGTGGGGGACTAAAGA	2
vpiRNA2163798	3276	3294	sense	GGTGGTGACTGAGGACTGT	7		vpiRNA7058557	8126	8146	antisense	TTTCTATGACTGAGGGCATGT	2
vpiRNA2042975	386	411	sense	GGAGACGCAGAACTGCAGGCATGATC	7		vpiRNA4049537	5771	5791	sense	TCAAGGCTGAGAGGGTTATAG	2
vpiRNA0749477	5109	5133	sense	AGCGGGAAAGACGAAGAGATACCTT	7		vpiRNA2049549	5384	5404	antisense	CTATACTTGCTGGGTCTGTGA	2
vpiRNA1496664	2371	2395	sense	CTAGTATTGGTGGGAGTCGTGACGC	7		vpiRNA0867720	9762	9778	sense	AGATGAACTGATTGGTA	2
vpiRNA1416896	3477	3492	sense	CGGACATGGGCAGATT	7		vpiRNA1456047	9871	9890	sense	CACAGACGTGACCTCAGGCT	2
vpiRNA0688171	4709	4731	sense	AGAGGATTGAACCATCATGGGCG	7		vpiRNA6503937	10368	10388	sense	TTAAAAGAAGTCAGGCCATTA	2
vpiRNA0950652	4153	4172	sense	ATCATGGCAGTCGGGATGGT	7		vpiRNA2991070	4718	4738	antisense	TAACGTCCGCCCATGATGGTT	2
vpiRNA0104877	7795	7814	sense	AAAGTAGTGGACCTCGGTTG	7		vpiRNA2837265	4558	4582	sense	GTGGGAAAGGCTGAACTGGAAGATG	2
vpiRNA2035649	5560	5581	sense	GGACATGAGTGGGTCACGGATT	7		vpiRNA1634765	2580	2600	sense	CATTTGTGGAATCCGCTCAGT	2
vpiRNA2032399	202	221	sense	GGAATGCTGCAGGGACGAGG	7		vpiRNA0289466	8769	8789	sense	AAGAAAGGTGAGAAGCAATGC	2
vpiRNA1791760	4992	5010	sense	GAGTGGAGCATATGTGAGT	7		vpiRNA3144647	8159	8179	sense	TACAAAGGAAATATGGAGGAG	2
vpiRNA1777583	5443	5460	sense	GAGGCAGCTGGGATTTTC	7		vpiRNA2832105	9551	9571	sense	GTGGAGATGATTGTGTTGTGA	2
vpiRNA0220245	4571	4589	sense	AACTGGAAGATGGAGCCTA	7		vpiRNA1534041	3487	3507	sense	CAGATTGACAACTTTTCACTA	2
vpiRNA2018546	4561	4579	sense	GGAAAGGCTGAACTGGAAG	7		vpiRNA0225275	2416	2436	antisense	AACGCAACCACTATCGGCCTG	2
vpiRNA2608344	4154	4172	sense	TCATGGCAGTCGGGATGGT	7		vpiRNA1410622	9659	9678	sense	CAAGAGGATGGAACGATTGG	2
vpiRNA0789048	3287	3310	sense	AGGACTGTGGAAATAGAGGACCCT	7		vpiRNA0501600	1607	1627	antisense	AATTTGATCCTTGTGTGTCCG	2
vpiRNA1655709	10578	10597	sense	GAAGGACTAGAGGTTAGAGG	7		vpiRNA0302090	2987	3007	sense	AAGACAACAGAGCCGTCCATG	2
vpiRNA1503583	10571	10595	sense	CTCACTGGAAGGACTAGAGGTTAGA	7		vpiRNA1634626	10374	10394	antisense	CATTTGTAATGGCCTGACTTC	2
vpiRNA1653408	1863	1882	sense	GAAGGAAATAGCAGAAACAC	7		vpiRNA2137428	6147	6167	antisense	CTGTAGGCCAACCAGACTGGT	2
vpiRNA1197985	348	370	sense	CAGGAAAGAGATTGGAAGGATGC	7		vpiRNA6929952	8615	8636	sense	TTGGACAACAGCGCGTTTTTAA	2
vpiRNA1429181	4043	4068	sense	CGGATTGGATACCATTAGCATTGACG	7		vpiRNA5647841	2711	2731	sense	TGCAGGCAGGAAAACGATCTC	2
vpiRNA1875351	7335	7356	antisense	GCAGAGGACTAGGAGCATTACT	7		vpiRNA2541392	9474	9494	antisense	GCGATTTCTTCTGTGACTGTC	2
vpiRNA1233198	10034	10053	sense	CATGGATGGAAGACAAAACT	7		vpiRNA1439303	1515	1535	sense	CAATGAGATGGTGTTGCTGCA	2
vpiRNA1815607	5965	5983	sense	GATGAAGACTGTGCACACT	7		vpiRNA0823373	5530	5550	sense	AGAGAAATCCCTGAACGTTCG	2
vpiRNA0804311	9663	9689	sense	AGGATGGAACGATTGGACACAAGTGCC	7		vpiRNA2755364	9736	9756	sense	GTACTTGTAGTTCCATGCAGA	2
vpiRNA0396600	5962	5982	sense	AATGATGAAGACTGTGCACAC	7		vpiRNA1613707	5788	5808	antisense	CATGCAGCGTCTGGGGTCTAT	2
vpiRNA1505853	2567	2590	sense	CTCATGAAGAGGGCATTTGTGGAA	7		vpiRNA5401296	2272	2292	antisense	TGAGACCCCACTGAAGGCAGC	2
vpiRNA1497510	5153	5174	sense	CTATAAAACGGGGCCTGAGGAC	7		vpiRNA1014995	1798	1816	sense	AGGATGGACAAACTACAGC	2
vpiRNA1228849	2569	2589	sense	CATGAAGAGGGCATTTGTGGA	7		vpiRNA1678322	8657	8677	sense	CCCAAGAACCGAAAGAAGGCA	2
vpiRNA1664143	1107	1129	sense	GAAGTACTGTATAGAGGCAAAGC	7		vpiRNA6503812	226	243	sense	TTAAAACTGTTCATGGCC	2
vpiRNA1978798	3543	3566	sense	GCTCAGGACCCGAGTAGGAACGAA	7		vpiRNA2340820	387	412	sense	GAGACGCAGAACTGCAGGCATGATCA	2
vpiRNA0442665	7652	7677	sense	ACAAGAAAAGTGGAATCCAGGAAGTG	7		vpiRNA1061617	8857	8877	sense	AGGTTTTGGGAGCTGGTTGAC	2
vpiRNA1329911	9077	9095	sense	CCTTGAGTGGAGTGGAAGG	7		vpiRNA6152283	3714	3732	antisense	TGGTCTGACTTTGAAGGCT	2
vpiRNA3130228	8334	8357	sense	TGTAGACCTCGGAAGCGGAACCCG	7		vpiRNA1681693	2997	3017	antisense	CCCATATCGGCATGGACGGCT	2
vpiRNA3395043	8861	8880	sense	TTTGGGAGCTGGTTGACAAG	7		vpiRNA6611493	9027	9047	antisense	TTCAAGAATCCTAGGGCTTCA	2
vpiRNA0733994	8327	8355	sense	AGCCAGATGTAGACCTCGGAAGCGGAACC	7		vpiRNA2852696	7508	7533	sense	GTTACTTGGCCGGAGCTGGACTTCTC	2
vpiRNA0253238	9725	9746	sense	AAGACGGCCGCGTACTTGTAGT	7		vpiRNA1716366	5134	5152	sense	CCGGCCATAGTCAGAGAGG	2
vpiRNA0146182	4120	4138	sense	AACAAGAAAAGGAGCTGGC	7		vpiRNA7182203	8127	8147	antisense	TTTTCTATGACTGAGGGCATG	2
vpiRNA1653411	1863	1885	sense	GAAGGAAATAGCAGAAACACAAC	7		vpiRNA3554320	6458	6478	sense	TAGCAGTGCTGCACACGGCTG	2
vpiRNA3026388	2879	2902	sense	TGGAAGTTGAAGACTATGGCTTTG	7		vpiRNA0402786	7673	7692	sense	AAGTGGATAGAACCTTAGCA	2
vpiRNA1275238	5461	5480	antisense	CCCGGAGGAGTGGCTGTCAT	7		vpiRNA2245985	6432	6452	sense	GAAGGCAAGAGACGCACTGGA	2
vpiRNA0979665	3227	3253	sense	ATCTAGGTAAGCTTGAGATGGACTTTG	7		vpiRNA0996148	3216	3235	sense	AGGACCATGGCATCTAGGTA	2
vpiRNA0343952	7796	7816	sense	AAGTAGTGGACCTCGGTTGCG	7		vpiRNA1208204	7249	7269	antisense	ATCGACAGTTGGGTTTTTCAT	2
vpiRNA0041492	10691	10710	sense	AAAATGGAATGGTGCTGTTG	7		vpiRNA1927853	7957	7977	antisense	CGGAGTGAAGAAAACGTCAAC	2
vpiRNA2875876	2459	2479	sense	TGAAGTGTGGCAGTGGGATTT	7		vpiRNA1255046	8216	8236	sense	ATGAGATGTACTGGGTATCCA	2
vpiRNA1337062	6048	6069	sense	CGAACCAGAGCGTGAAAAGGTG	7		vpiRNA2168510	3465	3485	sense	CTTGGTCACAGCCGGACATGG	2
vpiRNA1486290	1102	1125	sense	CTAAGGAAGTACTGTATAGAGGCA	7		vpiRNA2846592	5256	5276	antisense	GTGTGCTCAGCTCTGATGGCT	2
vpiRNA1747729	9815	9831	sense	GAGAGACGGCCTGTTTG	7		vpiRNA0739395	2607	2627	sense	ACTGGAAAATCTGATGTGGAA	2
vpiRNA0824750	285	307	sense	AGGGATACTGAAGAGATGGGGAA	7		vpiRNA5263053	1914	1934	sense	TGAAGGGGACGGTTCTCCATG	2
vpiRNA1875353	7333	7356	antisense	GCAGAGGACTAGGAGCATTACTTG	7		vpiRNA0530615	3205	3225	sense	ACACAAACAGCAGGACCATGG	2
vpiRNA1610158	6259	6279	sense	GAAATCTGGACAAAAGAAGGG	7		vpiRNA1289661	1222	1242	sense	ATGGTGGACAGAGGATGGGGA	2
vpiRNA1251893	3269	3293	sense	CCACAGTGGTGGTGACTGAGGACTG	7		vpiRNA2811930	1861	1881	sense	GTGAAGGAAATAGCAGAAACA	2
vpiRNA1631737	6852	6872	sense	GAAGAAAGATCTCGGATTGGG	7		vpiRNA0419954	5017	5037	antisense	AATACTTTTTTCAGTCTGGGC	2
vpiRNA0791703	385	400	sense	AGGAGACGCAGAACTG	7		vpiRNA0876632	3488	3508	sense	AGATTGACAACTTTTCACTAG	2
vpiRNA1182263	776	794	sense	CAGAAGGGGCCTGGAAACA	7		vpiRNA1449227	9250	9270	sense	CACAAGAAACTAGCCGAGGCC	2
vpiRNA2051286	7822	7845	sense	GGAGGCTGGTCATACTATTGTGGG	7		vpiRNA2016136	3544	3564	antisense	CGTTCCTACTCGGGTCCTGAG	2
vpiRNA1469380	9877	9897	sense	CGTGACCTCAGGCTGGCGGCT	7		vpiRNA0421670	3298	3318	sense	AATAGAGGACCCTCTTTAAGA	2
vpiRNA1533649	1795	1815	sense	CTGAGGATGGACAAACTACAG	7		vpiRNA2397190	2331	2351	sense	GATAGGAATGAATTCACGCAG	2
vpiRNA3174796	1024	1048	sense	TGTGTGACGACGATGGCAAAAAACA	7		vpiRNA2077771	6862	6882	sense	CTCGGATTGGGAAGCATTACA	2
vpiRNA0493173	3825	3845	sense	ACCAGAGACCATTCTTGAACT	7		vpiRNA0834254	4884	4904	antisense	AGAGATACGGCACCTATGGTT	2
vpiRNA2079168	7190	7215	sense	GGCCAGGACTCCAAGCAAAAGCAACC	7		vpiRNA1937106	4043	4068	sense	CGGATTGGATACCATTAGCATTGACG	2
vpiRNA1937117	149	172	sense	GCGAGAGAAACCGCGTGTCGACTG	7		vpiRNA0492639	804	824	sense	AATTGAAACTTGGATCTTGAG	2
vpiRNA2237515	9878	9897	sense	GTGACCTCAGGCTGGCGGCT	7		vpiRNA1108523	6664	6685	antisense	AGTGTGGCTGTATTTGTGCGTA	2
vpiRNA0402399	10693	10711	sense	AATGGAATGGTGCTGTTGA	7		vpiRNA1270825	3969	3989	sense	ATGGAAAGTGAGTTGCACAAT	2
vpiRNA1163974	7560	7584	sense	CACGAGAAGGGGAACTGGCAACATA	7		vpiRNA1675001	223	243	sense	CCATTAAAACTGTTCATGGCC	2
vpiRNA0858678	2373	2393	sense	AGTATTGGTGGGAGTCGTGAC	7		vpiRNA6348728	9907	9926	antisense	TGTGATGGGACTGCCGAGCA	2
vpiRNA0329893	7566	7587	sense	AAGGGGAACTGGCAACATAGGA	7		vpiRNA3861664	4756	4776	sense	TATGGAGGAGGCTGGAAGCTA	2
vpiRNA2200155	8855	8874	sense	GTAGGTTTTGGGAGCTGGTT	7		vpiRNA1022488	2714	2734	sense	AGGCAGGAAAACGATCTCTGC	2
vpiRNA0099650	4563	4586	sense	AAAGGCTGAACTGGAAGATGGAGC	7		vpiRNA0361132	4128	4148	sense	AAGGAGCTGGCCACTAAATGA	2
vpiRNA2209540	5704	5729	sense	GTCAAGACTAGAACCAATGATTGGGA	7		vpiRNA0535210	877	892	sense	ACACATTTCCAAAGAG	2
vpiRNA2238797	6548	6569	antisense	GTGACTGTAGCCAGAAGTGTCA	7		vpiRNA1193228	4752	4772	sense	ATCATATGGAGGAGGCTGGAA	2
vpiRNA1731142	8119	8139	antisense	GACTGAGGGCATGTATGGGTT	7		vpiRNA0490829	9769	9789	antisense	AATTCGGGCTCTACCAATCAG	2
vpiRNA3021860	4283	4302	sense	TGGAACTGGAGAGAGCCGCC	7		vpiRNA6660827	5790	5810	antisense	TTCATGCAGCGTCTGGGGTCT	2
vpiRNA2962524	1789	1810	sense	TGCAGGCTGAGGATGGACAAAC	7		vpiRNA0809462	1969	1989	sense	AGACATGTTTTAGGTCGCCTG	2
vpiRNA2124456	7568	7593	sense	GGGGAACTGGCAACATAGGAGAGACG	7		vpiRNA2736356	5339	5359	antisense	GGTTGTAATTTGGCACTCTAA	2
vpiRNA0343949	7796	7813	sense	AAGTAGTGGACCTCGGTT	7		vpiRNA0009266	8502	8522	sense	AAAACAAACTGGATCAGCATC	2
vpiRNA0604418	9503	9524	sense	ACTGGTTAGCAAGAGTAGGGCG	7		vpiRNA6101558	3994	4014	antisense	TGGGGAAACGGACACCACTGC	2
vpiRNA2259668	7675	7697	sense	GTGGATAGAACCTTAGCAAAAGA	7		vpiRNA5312638	9168	9187	sense	TGACACCGCAGGATGGGACA	2
vpiRNA1185275	9873	9897	sense	CAGACGTGACCTCAGGCTGGCGGCT	7		vpiRNA1045753	6601	6621	sense	AGGGGTATAGGGAAGATGACC	2
vpiRNA2139193	7927	7948	sense	GGGTGGAATCTAGTACGTCTTC	7		vpiRNA1668053	10054	10074	sense	CCAGTGGAATCATGGGAGGAA	2
vpiRNA1244737	8023	8048	sense	CCAAATCCCACGGTAGAAGCAGGACG	7		vpiRNA0306956	9725	9745	sense	AAGACGGCCGCGTACTTGTAG	2
vpiRNA1607374	7794	7819	sense	GAAAGTAGTGGACCTCGGTTGCGGCA	7		vpiRNA0552657	9872	9892	sense	ACAGACGTGACCTCAGGCTGG	2
vpiRNA0118962	8025	8045	sense	AAATCCCACGGTAGAAGCAGG	7		vpiRNA1560731	768	788	antisense	CAGGCCCCTTCTGATGACATC	2
vpiRNA1791761	4992	5011	sense	GAGTGGAGCATATGTGAGTG	7		vpiRNA4243853	3827	3847	antisense	TCAGTTCAAGAATGGTCTCTG	2
vpiRNA1136306	4988	5009	sense	CAAGGAGTGGAGCATATGTGAG	7		vpiRNA2861814	5555	5575	sense	GTTCTGGACATGAGTGGGTCA	2
vpiRNA1169147	8031	8052	sense	CACGGTAGAAGCAGGACGAACA	7		vpiRNA5007884	7352	7372	sense	TCTGCGTGACTCAAGTGTTGA	2
vpiRNA0705790	8331	8354	sense	AGATGTAGACCTCGGAAGCGGAAC	7		vpiRNA4931460	7753	7773	antisense	TCTCTCGACGAACCATCTCAG	2
vpiRNA0470529	383	399	sense	ACAGGAGACGCAGAACT	7		vpiRNA1091390	10556	10576	antisense	AGTGAGACTACAGCTTCATCT	2
vpiRNA0404305	9974	9999	sense	AATGGATGACAACGGAAGACATGCTG	7		vpiRNA3054729	3860	3880	antisense	TAAGGACCATCATGCCCAAGG	2
vpiRNA0220951	4286	4305	sense	AACTGGAGAGAGCCGCCGAT	7		vpiRNA1393966	9983	10009	sense	CAACGGAAGACATGCTGACAGTCTGGA	2
vpiRNA0298407	1020	1042	sense	AAGCTGTGTGACGACGATGGCAA	7		vpiRNA1096162	1787	1807	sense	AGTGCAGGCTGAGGATGGACA	2
vpiRNA2425615	290	308	sense	TACTGAAGAGATGGGGAAC	7		vpiRNA0404705	7364	7379	sense	AAGTGTTGATGATGAG	2
vpiRNA2796579	10004	10023	sense	TCTGGAACAGGGTGTGGATT	7		vpiRNA0589857	3601	3621	sense	ACATTGATCACAGGGAACATG	2
vpiRNA1361087	9814	9832	sense	CGAGAGACGGCCTGTTTGG	7		vpiRNA1092548	5664	5690	sense	AGTGATACAACTCAGTAGGAAGACCTT	2
vpiRNA0220251	4571	4597	sense	AACTGGAAGATGGAGCCTATAGAATCA	7		vpiRNA1360057	9289	9309	sense	CAAAACAAGGTGGTGCGTGTG	2
vpiRNA2116084	286	307	sense	GGGATACTGAAGAGATGGGGAA	7		vpiRNA1108997	7044	7064	sense	AGTGTTAATGGGTCTTGGGAA	2
vpiRNA3024869	1017	1042	sense	TGGAAGCTGTGTGACGACGATGGCAA	7		vpiRNA2013011	10366	10386	sense	CGTTAAAAGAAGTCAGGCCAT	2
vpiRNA0159553	382	407	sense	AACAGGAGACGCAGAACTGCAGGCAT	7		vpiRNA0374334	5773	5793	sense	AAGGCTGAGAGGGTTATAGAC	2
vpiRNA1871020	392	414	sense	GCAGAACTGCAGGCATGATCATT	7		vpiRNA2419492	3673	3693	sense	GATGACATAGGTATGGGCGTG	2
vpiRNA2064956	5577	5597	sense	GGATTTTAAAGGGAAGACTGT	7		vpiRNA0272357	4571	4591	sense	AACTGGAAGATGGAGCCTATA	2
vpiRNA2038164	3399	3416	sense	GGACGGATGCTGGTACGG	7		vpiRNA1564422	1370	1390	sense	CAGGGGAAGAGCATGCAGTCG	2
vpiRNA0817702	4565	4584	sense	AGGCTGAACTGGAAGATGGA	7		vpiRNA2218241	7545	7565	sense	GAAGAACACAACCAACACGAG	2
vpiRNA1690848	1228	1251	sense	GACAGAGGATGGGGAAATGGATGT	7		vpiRNA2052495	5318	5338	sense	CTATGAGGCTGCTATCACCAG	2
vpiRNA1469382	9877	9899	sense	CGTGACCTCAGGCTGGCGGCTAA	7		vpiRNA2228018	5968	5988	sense	GAAGACTGTGCACACTGGAAA	2
vpiRNA1717652	3669	3690	sense	GACGGATGACATAGGTATGGGC	7		vpiRNA1741014	10657	10677	antisense	CCTGGAATGATGCTGAGGAGA	2
vpiRNA2026401	4575	4595	sense	GGAAGATGGAGCCTATAGAAT	7		vpiRNA1293444	8333	8351	sense	ATGTAGACCTCGGAAGCGG	2
vpiRNA2305653	510	536	sense	GTTTAAAACAGAGGATGGTGTGAACAT	7		vpiRNA1418471	5622	5642	antisense	CAAGCTGCTATATCATTTCCT	2
vpiRNA0180266	6849	6869	sense	AACGAAGAAAGATCTCGGATT	7		vpiRNA1522820	2812	2833	sense	CAGACCTTTCTCATTGATGGCC	2
vpiRNA0455455	5273	5292	sense	ACACCGGGCGGGAGATTGTG	7		vpiRNA5867017	6257	6277	sense	TGGAAATCTGGACAAAAGAAG	2
vpiRNA0082918	9362	9383	sense	AAAGAGGTAGTGGACAAGTTGG	7		vpiRNA1671668	4720	4740	sense	CCATCATGGGCGGACGTTAAG	2
vpiRNA1025454	4757	4774	sense	ATGGAGGAGGCTGGAAGC	7		vpiRNA1639462	8598	8618	antisense	CCAAATGGAGTCGTGTCTGTC	2
vpiRNA1449479	8033	8054	sense	CGGTAGAAGCAGGACGAACACT	7		vpiRNA0585421	1014	1033	sense	ACATGGAAGCTGTGTGACGA	2
vpiRNA0862902	6150	6171	sense	AGTCTGGTTGGCCTACAGAGTG	7		vpiRNA0228121	8611	8631	antisense	AACGCGCTGTTGTCCAAATGG	2
vpiRNA0842745	6254	6278	sense	AGGTGGAAATCTGGACAAAAGAAGG	7		vpiRNA3608236	8742	8762	sense	TAGGATGTGCACTAGAGAAGA	2
vpiRNA1871018	392	412	sense	GCAGAACTGCAGGCATGATCA	7		vpiRNA3762513	4364	4384	sense	TATCAGAAGATGGTAGCATGT	2
vpiRNA2265479	3655	3676	sense	GTGGGCGCTACTATGACGGATG	7		vpiRNA3015569	4003	4023	antisense	TAAGAACAGTGGGGAAACGGA	2
vpiRNA0798126	3507	3528	sense	AGGAGTCTTGGGAATGGCATTG	7		vpiRNA2865940	2676	2695	sense	GTTGACTATTATGACAGGAG	2
vpiRNA2430319	1111	1133	sense	TACTGTATAGAGGCAAAGCTGAC	7		vpiRNA4859430	63	83	antisense	TCTAATTAAAAAACTGTTAGA	2
vpiRNA1652929	1019	1037	sense	GAAGCTGTGTGACGACGAT	7		vpiRNA3936821	10624	10644	sense	TATTGACGCTGGGAAAGACCA	2
vpiRNA2515607	4756	4774	sense	TATGGAGGAGGCTGGAAGC	7		vpiRNA3578612	9630	9650	sense	TAGGAAAGACATACAACAATG	2
vpiRNA1187300	2862	2882	sense	CAGAGCTTGGAATTCGCTGGA	7		vpiRNA1634552	3929	3949	antisense	CATTTGGGACGCACAAGATAG	2
vpiRNA0686693	7708	7726	sense	AGAGGAGAAACGGACCATC	7		vpiRNA1050862	3231	3251	sense	AGGTAAGCTTGAGATGGACTT	2
vpiRNA0104878	7795	7815	sense	AAAGTAGTGGACCTCGGTTGC	7		vpiRNA1358471	4944	4964	sense	CAAAAAAGGAAAAGTTGTGGG	2
vpiRNA3395044	8861	8881	sense	TTTGGGAGCTGGTTGACAAGG	7		vpiRNA2886963	1027	1047	antisense	GTTTTTTGCCATCGTCGTCAC	2
vpiRNA2211265	7339	7361	antisense	GTCACGCAGAGGACTAGGAGCAT	7		vpiRNA2630054	3508	3527	sense	GGAGTCTTGGGAATGGCATT	2
vpiRNA2916011	3396	3415	sense	TGAGGACGGATGCTGGTACG	7		vpiRNA0806767	749	769	sense	AGACACGAACTGAAACATGGA	2
vpiRNA1739806	461	482	sense	GAGAACCACACATGATCGTCAG	7		vpiRNA2838386	8475	8495	sense	GTGGGCTTACCATGGCAGCTA	2
vpiRNA2106015	7569	7587	sense	GGGAACTGGCAACATAGGA	7		vpiRNA2618727	9094	9114	sense	GGAGAAGGGCTGCACAAGCTA	2
vpiRNA3328275	6238	6259	sense	TTGGAAGAAAATGTGGAGGTGG	7		vpiRNA1457689	684	704	sense	CACAGGAGAACACAGAAGAGA	2
vpiRNA3160031	8747	8770	sense	TGTGCACTAGAGAAGAATTCACAA	7		vpiRNA3651797	9113	9133	sense	TAGGTTACATTTTAAGAGACG	2
vpiRNA2059286	9977	10002	sense	GGATGACAACGGAAGACATGCTGACA	7		vpiRNA1655905	6742	6762	sense	CCAGAAAAGCAGAGAACACCC	2
vpiRNA0918322	959	981	sense	ATAGAGACTTTGTAGAAGGGGTT	7		vpiRNA1521840	9429	9449	sense	CAGACAGATGGAGGGAGAAGG	2
vpiRNA2096298	4149	4170	sense	GGCTATCATGGCAGTCGGGATG	7		vpiRNA2431896	9665	9690	sense	GATGGAACGATTGGACACAAGTGCCC	2
vpiRNA2144802	8034	8052	sense	GGTAGAAGCAGGACGAACA	7		vpiRNA0643773	753	773	sense	ACGAACTGAAACATGGATGTC	2
vpiRNA0989812	6235	6259	sense	ATCTTGGAAGAAAATGTGGAGGTGG	7		vpiRNA2580499	4522	4542	sense	GCTGGAGTATTGTGGGATGTC	2
vpiRNA0953609	8027	8047	sense	ATCCCACGGTAGAAGCAGGAC	7		vpiRNA1328222	4338	4358	antisense	ATTGACAGGATTGGACTGCTT	2
vpiRNA0088885	7320	7341	sense	AAAGCAGTTGGGACAAGTAATG	7		vpiRNA6397918	3090	3109	antisense	TGTGTGACTTTGGCCAGTGG	2
vpiRNA0476121	3271	3297	sense	ACAGTGGTGGTGACTGAGGACTGTGGA	7		vpiRNA1384701	7557	7577	sense	CAACACGAGAAGGGGAACTGG	2
vpiRNA1251659	9870	9893	sense	CCACAGACGTGACCTCAGGCTGGC	7		vpiRNA6620346	1513	1533	sense	TTCAATGAGATGGTGTTGCTG	2
vpiRNA1025452	4757	4772	sense	ATGGAGGAGGCTGGAA	7		vpiRNA0167593	2860	2880	sense	AACAGAGCTTGGAATTCGCTG	2
vpiRNA1576732	378	398	sense	CTTGAACAGGAGACGCAGAAC	7		vpiRNA1482062	7340	7359	antisense	CACGCAGAGGACTAGGAGCA	2
vpiRNA1995455	2877	2902	sense	GCTGGAAGTTGAAGACTATGGCTTTG	7		vpiRNA1412270	3348	3368	antisense	CAAGATCGGCAGCACCATTCT	2
vpiRNA2147136	9367	9387	sense	GGTAGTGGACAAGTTGGTACC	7		vpiRNA1461391	9235	9255	sense	CACATGGAAGGAGAACACAAG	2
vpiRNA3298916	9469	9489	antisense	TTCTTCTGTGACTGTCAGGTG	7		vpiRNA4884012	2227	2247	sense	TCTATAGGAAAGGCTCTCCAC	2
vpiRNA0488426	7555	7579	sense	ACCAACACGAGAAGGGGAACTGGCA	7		vpiRNA1323236	192	212	sense	ATTCTCACTTGGAATGCTGCA	2
vpiRNA1974363	4253	4276	sense	GCTACGTGCTCACTGGACGATCGG	7		vpiRNA1125931	2983	3003	sense	ATAAAAGACAACAGAGCCGTC	2
vpiRNA0400709	204	222	sense	AATGCTGCAGGGACGAGGA	7		vpiRNA0996115	3858	3878	antisense	AGGACCATCATGCCCAAGGCT	2
vpiRNA1266673	2050	2071	sense	CCATTCGGAGACAGCTACATCA	7		vpiRNA0151132	8423	8443	sense	AACAAGAGCATGAAACATCAT	2
vpiRNA0791707	385	404	sense	AGGAGACGCAGAACTGCAGG	7		vpiRNA0131248	2564	2584	antisense	AAATGCCCTCTTCATGAGCTT	2
vpiRNA1295166	3476	3497	sense	CCGGACATGGGCAGATTGACAA	7		vpiRNA2232775	4315	4335	sense	GAAGATCAGGCAGAGATATCA	2
vpiRNA1607370	7794	7814	sense	GAAAGTAGTGGACCTCGGTTG	7		vpiRNA2041168	10298	10318	sense	CTAGAAGTCAGGTCGGATTAA	2
vpiRNA3130224	8334	8353	sense	TGTAGACCTCGGAAGCGGAA	7		vpiRNA0280291	663	683	sense	AACTTATGGGACGTGTACCAC	2
vpiRNA0806750	4711	4737	sense	AGGATTGAACCATCATGGGCGGACGTT	7		vpiRNA0859386	3385	3405	sense	AGATACAGAGGTGAGGACGGA	2
vpiRNA1129190	9512	9531	sense	CAAGAGTAGGGCGCGAAAGG	7		vpiRNA1840903	7266	7286	sense	CGATGGAATAACAGTGATTGA	2
vpiRNA3025087	10576	10595	sense	TGGAAGGACTAGAGGTTAGA	7		vpiRNA0749478	3290	3310	sense	ACTGTGGAAATAGAGGACCCT	2
vpiRNA2155883	3394	3414	sense	GGTGAGGACGGATGCTGGTAC	7		vpiRNA7012769	8632	8652	sense	TTTAAAGAAAAAGTGGACACG	2
vpiRNA2060611	365	390	sense	GGATGCTGAACATCTTGAACAGGAGA	7		vpiRNA2673594	4566	4590	sense	GGCTGAACTGGAAGATGGAGCCTAT	2
vpiRNA0678310	5146	5164	sense	AGAGAGGCTATAAAACGGG	7		vpiRNA5321105	5687	5707	antisense	TGACATACTCAGAATCAAAGG	2
vpiRNA1856988	6436	6455	sense	GCAAGAGACGCACTGGACAA	7		vpiRNA1302487	6043	6063	sense	ATGTTCGAACCAGAGCGTGAA	2
vpiRNA0470531	383	401	sense	ACAGGAGACGCAGAACTGC	7		vpiRNA2137923	1113	1133	sense	CTGTATAGAGGCAAAGCTGAC	2
vpiRNA2025365	5588	5609	sense	GGAAGACTGTTTGGTTCGTTCC	7		vpiRNA2123185	4288	4308	sense	CTGGAGAGAGCCGCCGATGTC	2
vpiRNA0216289	2456	2478	sense	AACTGAAGTGTGGCAGTGGGATT	7		vpiRNA3869268	3012	3032	sense	TATGGGTTATTGGATAGAAAG	2
vpiRNA1190425	8330	8354	sense	CAGATGTAGACCTCGGAAGCGGAAC	7		vpiRNA1587425	3667	3687	antisense	CATACCTATGTCATCCGTCAT	2
vpiRNA1724760	9875	9896	sense	GACGTGACCTCAGGCTGGCGGC	7		vpiRNA0608669	7256	7276	sense	ACCCAACTGTCGATGGAATAA	2
vpiRNA2498824	4152	4173	sense	TATCATGGCAGTCGGGATGGTG	7		vpiRNA1402368	4122	4142	sense	CAAGAAAAGGAGCTGGCCACT	2
vpiRNA1027232	10207	10226	antisense	ATGGATGGCATGTAATCTGT	7		vpiRNA5015992	10004	10024	sense	TCTGGAACAGGGTGTGGATTC	2
vpiRNA1409760	1389	1414	sense	CGGAAATGACACAGGAAAACATGGCA	7		vpiRNA1579945	7043	7063	sense	CAGTGTTAATGGGTCTTGGGA	2
vpiRNA2253686	8823	8843	sense	GTGGAAGTCGGCACGTGAGGC	7		vpiRNA2365626	10644	10663	antisense	GAGGAGACAGCAGGATCTCT	2
vpiRNA1543569	10005	10022	sense	CTGGAACAGGGTGTGGAT	7		vpiRNA3472406	5015	5035	antisense	TACTTTTTTCAGTCTGGGCTA	2
vpiRNA1787748	3554	3577	sense	GAGTAGGAACGAAACATGCAATAC	7		vpiRNA0867721	9762	9782	sense	AGATGAACTGATTGGTAGAGC	2
vpiRNA3209993	4985	5010	sense	TTACAAGGAGTGGAGCATATGTGAGT	7		vpiRNA0179389	762	782	sense	AACATGGATGTCATCAGAAGG	2
vpiRNA2041077	460	482	sense	GGAGAACCACACATGATCGTCAG	7		vpiRNA4036712	4111	4131	sense	TCAAGAACCAACAAGAAAAGG	2
vpiRNA2437854	4428	4446	sense	TAGAACAGGATTGCTGGTG	7		vpiRNA2567867	2732	2752	antisense	GCTCAGTGGGCTGGGGCTGCA	2
vpiRNA2190807	8035	8059	sense	GTAGAAGCAGGACGAACACTCAGAG	7		vpiRNA1985899	4238	4258	antisense	CGTAGCACACAGTGAGGAGCC	2
vpiRNA1778842	4147	4173	sense	GAGGCTATCATGGCAGTCGGGATGGTG	7		vpiRNA0155694	2148	2168	sense	AACAATGAGGGGAGCGAAGAG	2
vpiRNA2073925	4158	4175	sense	GGCAGTCGGGATGGTGAG	7		vpiRNA1061412	8370	8390	antisense	AGGTTTGGTATCTCACTTTCA	2
vpiRNA1259496	7192	7213	sense	CCAGGACTCCAAGCAAAAGCAA	7		vpiRNA6059509	4312	4332	sense	TGGGAAGATCAGGCAGAGATA	2
vpiRNA1129000	9659	9681	sense	CAAGAGGATGGAACGATTGGACA	7		vpiRNA1519894	610	630	sense	CAGAATGAACCAGAAGACATA	2
vpiRNA1771236	3286	3305	sense	GAGGACTGTGGAAATAGAGG	7		vpiRNA5893327	2879	2899	sense	TGGAAGTTGAAGACTATGGCT	2
vpiRNA1182127	6430	6451	sense	CAGAAGGCAAGAGACGCACTGG	7		vpiRNA1566454	10328	10348	antisense	CAGGTAGCATAGTTTTTTCCG	2
vpiRNA1770373	3397	3418	sense	GAGGACGGATGCTGGTACGGGA	7		vpiRNA0557581	8586	8606	sense	ACAGATGGCAATGACAGACAC	2
vpiRNA1202280	10256	10274	sense	CAGGAGTCCTGTGGTAGAA	7		vpiRNA1342231	252	272	antisense	ATTGTTAGGAAACGAAGGAAC	2
vpiRNA0263346	9660	9678	sense	AAGAGGATGGAACGATTGG	7		vpiRNA1068896	1109	1129	sense	AGTACTGTATAGAGGCAAAGC	2
vpiRNA1268988	8029	8044	sense	CCCACGGTAGAAGCAG	7		vpiRNA1241433	7249	7269	sense	ATGAAAAACCCAACTGTCGAT	2
vpiRNA1182264	776	795	sense	CAGAAGGGGCCTGGAAACAT	7		vpiRNA1520169	3347	3367	sense	CAGAATGGTGCTGCCGATCTT	2
vpiRNA1543002	5956	5975	sense	CTGGAAAATGATGAAGACTG	7		vpiRNA2148895	1764	1784	sense	CTTACTGTTCACAGGACATCT	2
vpiRNA2588739	3545	3566	sense	TCAGGACCCGAGTAGGAACGAA	7		vpiRNA1511397	1874	1894	sense	CAGAAACACAACATGGAACAA	2
vpiRNA1245231	9934	9956	sense	CCAACAAGTAGAACAACCTGGTC	7		vpiRNA0096736	1312	1332	sense	AAAGGAAAAGTCGTGCAACCA	2
vpiRNA0281152	7321	7341	sense	AAGCAGTTGGGACAAGTAATG	7		vpiRNA3507238	5789	5810	sense	TAGACCCCAGACGCTGCATGAA	2
vpiRNA2352054	3234	3255	sense	TAAGCTTGAGATGGACTTTGAT	6		vpiRNA2441128	768	788	sense	GATGTCATCAGAAGGGGCCTG	2
vpiRNA0873815	7674	7698	sense	AGTGGATAGAACCTTAGCAAAAGAA	6		vpiRNA1749684	4686	4706	antisense	CCTTTATGCATTAGAACAGCG	2
vpiRNA1871017	392	411	sense	GCAGAACTGCAGGCATGATC	6		vpiRNA1259066	7372	7389	sense	ATGATGAGGACTACATGG	2
vpiRNA1603384	9723	9747	sense	GAAAGACGGCCGCGTACTTGTAGTT	6		vpiRNA2107522	1739	1759	antisense	CTGATGACATCTGGATTTCTG	2
vpiRNA2263917	4558	4581	sense	GTGGGAAAGGCTGAACTGGAAGAT	6		vpiRNA2898917	2984	3005	sense	TAAAAGACAACAGAGCCGTCCA	2
vpiRNA2868390	1185	1205	sense	TGAAGAGCAGGACAAAAGGTT	6		vpiRNA2110317	3569	3589	antisense	CTGCAACTAGTAGTATTGCAT	2
vpiRNA1847748	5578	5603	sense	GATTTTAAAGGGAAGACTGTTTGGTT	6		vpiRNA4294769	6422	6446	sense	TCATGACTCAGAAGGCAAGAGACGC	2
vpiRNA1712968	389	411	sense	GACGCAGAACTGCAGGCATGATC	6		vpiRNA1003082	9093	9113	sense	AGGAGAAGGGCTGCACAAGCT	2
vpiRNA2063626	4712	4735	sense	GGATTGAACCATCATGGGCGGACG	6		vpiRNA6431674	9992	10012	antisense	TGTTCCAGACTGTCAGCATGT	2
vpiRNA1169144	8031	8049	sense	CACGGTAGAAGCAGGACGA	6		vpiRNA2973317	9490	9510	antisense	TAACCAGTTTTGCACGGCGAT	2
vpiRNA2573054	4262	4281	sense	TCACTGGACGATCGGCCGAT	6		vpiRNA5804497	8549	8569	sense	TGCTGACAAAACCTTGGGACG	2
vpiRNA2030092	8825	8844	sense	GGAAGTCGGCACGTGAGGCT	6		vpiRNA3151624	5669	5689	sense	TACAACTCAGTAGGAAGACCT	2
vpiRNA0804187	364	390	sense	AGGATGCTGAACATCTTGAACAGGAGA	6		vpiRNA3887833	612	630	antisense	TATGTCTTCTGGTTCATTC	2
vpiRNA0260782	1376	1397	sense	AAGAGCATGCAGTCGGAAATGA	6		vpiRNA0472039	7050	7070	sense	AATGGGTCTTGGGAAAGGATG	2
vpiRNA1265664	10467	10490	sense	CCATGGAAGCTGTACGCATGGCGT	6		vpiRNA0308324	5707	5727	sense	AAGACTAGAACCAATGATTGG	2
vpiRNA3329413	200	216	sense	TTGGAATGCTGCAGGGA	6		vpiRNA6502172	1029	1048	antisense	TGTTTTTTGCCATCGTCGTC	2
vpiRNA2263915	4558	4579	sense	GTGGGAAAGGCTGAACTGGAAG	6		vpiRNA1555068	10256	10276	sense	CAGGAGTCCTGTGGTAGAAGG	2
vpiRNA1201898	983	1004	sense	CAGGAGGAAGCTGGGTTGACAT	6		vpiRNA2641452	4712	4732	sense	GGATTGAACCATCATGGGCGG	2
vpiRNA0511443	5275	5289	sense	ACCGGGCGGGAGATT	6		vpiRNA1153599	3025	3045	sense	ATAGAAAGTGCACTCAATGAC	2
vpiRNA1784448	3392	3414	sense	GAGGTGAGGACGGATGCTGGTAC	6		vpiRNA2389633	4386	4410	sense	GATAAAAAACGAAGAGGAAGAACAA	2
vpiRNA2155877	3394	3410	sense	GGTGAGGACGGATGCTG	6		vpiRNA1476925	5182	5202	antisense	CACGACTCTAGTGGGGGCCAG	2
vpiRNA1496098	3229	3253	sense	CTAGGTAAGCTTGAGATGGACTTTG	6		vpiRNA0518546	7652	7672	sense	ACAAGAAAAGTGGAATCCAGG	2
vpiRNA0873667	9082	9102	sense	AGTGGAGTGGAAGGAGAAGGG	6		vpiRNA4371316	9535	9555	antisense	TCCACTGATGGCCATTCTTGA	2
vpiRNA1109795	2700	2718	sense	CAAAGGAATCATGCAGGCA	6		vpiRNA2053291	4871	4891	antisense	CTATGGTTCCGGCGTTGGTTT	2
vpiRNA1474137	5549	5575	sense	CGTGGAGTTCTGGACATGAGTGGGTCA	6		vpiRNA2058818	7381	7401	antisense	CTCACACAGAGCCCATGTAGT	2
vpiRNA2633018	8028	8050	sense	TCCCACGGTAGAAGCAGGACGAA	6		vpiRNA1597086	5259	5279	sense	CATCAGAGCTGAGCACACCGG	2
vpiRNA1617544	463	482	sense	GAACCACACATGATCGTCAG	6		vpiRNA0990562	1821	1841	sense	AGGAATGTCATACTCTATGTG	2
vpiRNA1115097	9935	9960	sense	CAACAAGTAGAACAACCTGGTCCATA	6		vpiRNA2474027	8593	8613	sense	GCAATGACAGACACGACTCCA	2
vpiRNA0263348	9660	9680	sense	AAGAGGATGGAACGATTGGAC	6		vpiRNA1642778	8658	8678	sense	CCAAGAACCGAAAGAAGGCAC	2
vpiRNA0921149	5401	5424	sense	ATAGCGGCTAGAGGATACATCTCA	6		vpiRNA6395541	861	881	antisense	TGTGTCGTTCCTATGGTGTAT	2
vpiRNA2056523	7677	7698	sense	GGATAGAACCTTAGCAAAAGAA	6		vpiRNA2138647	2395	2415	sense	CTGTATTTGGGAGTTATGGTG	2
vpiRNA1180139	393	411	sense	CAGAACTGCAGGCATGATC	6		vpiRNA0065837	1761	1781	sense	AAACTTACTGTTCACAGGACA	2
vpiRNA2125654	1918	1941	sense	GGGGACGGTTCTCCATGTAAGATC	6		vpiRNA3896036	2017	2037	antisense	TATGTTGACTGGGCTATCTTT	2
vpiRNA1965660	9734	9756	sense	GCGTACTTGTAGTTCCATGCAGA	6		vpiRNA0980610	5622	5642	sense	AGGAAATGATATAGCAGCTTG	2
vpiRNA0851343	1109	1134	sense	AGTACTGTATAGAGGCAAAGCTGACC	6		vpiRNA4405987	1219	1239	sense	TCCATGGTGGACAGAGGATGG	2
vpiRNA3328276	6238	6260	sense	TTGGAAGAAAATGTGGAGGTGGA	6		vpiRNA6101507	7628	7648	sense	TGGGGAAAAGTGAATTCCAGA	2
vpiRNA1188153	6305	6328	antisense	CAGAGTAGATCCTGGCATCCAACC	6		vpiRNA1684948	2833	2853	sense	CCCGAAACAGCAGAATGCCCC	2
vpiRNA2124457	7568	7594	sense	GGGGAACTGGCAACATAGGAGAGACGC	6		vpiRNA6037932	7960	7980	antisense	TGGCGGAGTGAAGAAAACGTC	2
vpiRNA1885971	1790	1811	sense	GCAGGCTGAGGATGGACAAACT	6		vpiRNA2117352	5956	5975	sense	CTGGAAAATGATGAAGACTG	2
vpiRNA1190375	5825	5843	sense	CAGATGGTGAAGAGCGGGT	6		vpiRNA2404513	5345	5364	antisense	GATCAGGTTGTAATTTGGCA	2
vpiRNA3178487	4983	5003	sense	TGTTACAAGGAGTGGAGCATA	6		vpiRNA2931646	6341	6363	sense	TAAAGGAATTCAAGGAGTTTGCA	2
vpiRNA1775755	1797	1816	sense	GAGGATGGACAAACTACAGC	6		vpiRNA5818583	5377	5397	antisense	TGCTGGGTCTGTGAAATGGGC	2
vpiRNA1200189	3546	3566	sense	CAGGACCCGAGTAGGAACGAA	6		vpiRNA1014996	1798	1817	sense	AGGATGGACAAACTACAGCT	2
vpiRNA2445748	960	983	sense	TAGAGACTTTGTAGAAGGGGTTTC	6		vpiRNA0186951	4718	4738	sense	AACCATCATGGGCGGACGTTA	2
vpiRNA2106016	7569	7588	sense	GGGAACTGGCAACATAGGAG	6		vpiRNA2830564	6121	6141	sense	GTGGACCTAATGAGAAGAGGA	2
vpiRNA1580467	6237	6257	sense	CTTGGAAGAAAATGTGGAGGT	6		vpiRNA0602101	3825	3845	sense	ACCAGAGACCATTCTTGAACT	2
vpiRNA0607181	3290	3310	sense	ACTGTGGAAATAGAGGACCCT	6		vpiRNA6945619	2201	2221	sense	TTGGATCCCTGGGAGGAGTGT	2
vpiRNA2283258	5785	5809	sense	GTTATAGACCCCAGACGCTGCATGA	6		vpiRNA1529186	1902	1922	sense	CAGAGTACAATATGAAGGGGA	2
vpiRNA2863275	6513	6531	sense	TGAACTGCCGGAGACCCTG	6		vpiRNA3895908	7906	7925	antisense	TATGTTGACATGGGGATGGG	2
vpiRNA0168194	464	483	sense	AACCACACATGATCGTCAGT	6		vpiRNA0932475	1136	1156	antisense	AGCGAGAATCTGTTGTTGTGT	2
vpiRNA1187226	5262	5283	sense	CAGAGCTGAGCACACCGGGCGG	6		vpiRNA0313352	9126	9146	sense	AAGAGACGTGAGCAAGAAAGA	2
vpiRNA1107857	7298	7318	antisense	CAAACTTTGGATCATAGGGTA	6		vpiRNA0187988	7255	7275	sense	AACCCAACTGTCGATGGAATA	2
vpiRNA1775955	1232	1251	sense	GAGGATGGGGAAATGGATGT	6		vpiRNA4907159	4274	4294	antisense	TCTCCAGTTCCAAATCGGCCG	2
vpiRNA3052980	7676	7697	sense	TGGATAGAACCTTAGCAAAAGA	6		vpiRNA2087308	5954	5979	sense	CTCTGGAAAATGATGAAGACTGTGCA	2
vpiRNA0028270	7319	7339	sense	AAAAGCAGTTGGGACAAGTAA	6		vpiRNA0115799	1542	1562	sense	AAATAAAGCTTGGCTGGTGCA	2
vpiRNA3024993	4786	4806	sense	TGGAAGGAAGGAGAAGAAGTC	6		vpiRNA1615000	9993	10013	sense	CATGCTGACAGTCTGGAACAG	2
vpiRNA1156460	3270	3295	sense	CACAGTGGTGGTGACTGAGGACTGTG	6		vpiRNA1249280	8596	8616	sense	ATGACAGACACGACTCCATTT	2
vpiRNA1045621	8746	8765	sense	ATGTGCACTAGAGAAGAATT	6		vpiRNA0374270	4564	4582	sense	AAGGCTGAACTGGAAGATG	2
vpiRNA2933435	5964	5983	sense	TGATGAAGACTGTGCACACT	6		vpiRNA0280485	5767	5786	sense	AACTTCAAGGCTGAGAGGGT	2
vpiRNA0315268	4989	5009	sense	AAGGAGTGGAGCATATGTGAG	6		vpiRNA5522856	5964	5984	sense	TGATGAAGACTGTGCACACTG	2
vpiRNA2875878	2459	2481	sense	TGAAGTGTGGCAGTGGGATTTTC	6		vpiRNA2595492	3991	4011	antisense	GGAAACGGACACCACTGCCAA	2
vpiRNA1004594	2152	2172	sense	ATGAGGGGAGCGAAGAGAATG	6		vpiRNA0552023	3188	3208	sense	ACAGACCAGGCTACCATACAC	2
vpiRNA3227486	5786	5806	sense	TTATAGACCCCAGACGCTGCA	6		vpiRNA1940650	8699	8719	sense	CGGCAGAGTGGCTTTGGAAAG	2
vpiRNA0298404	1020	1039	sense	AAGCTGTGTGACGACGATGG	6		vpiRNA0665931	390	412	sense	ACGCAGAACTGCAGGCATGATCA	2
vpiRNA2104483	7792	7812	sense	GGGAAAGTAGTGGACCTCGGT	6		vpiRNA6289178	8566	8586	antisense	TGTCACCATGGGGACGACGTC	2
vpiRNA1136124	9793	9813	sense	CAAGGAGCTGGGTGGTCTTTG	6		vpiRNA2159577	9467	9487	antisense	CTTCTGTGACTGTCAGGTGCT	2
vpiRNA2255777	15	33	sense	GTGGACCGACAAAGACAGA	6		vpiRNA5290407	9447	9467	antisense	TGAATGCTTTTGAAGACTCCT	2
vpiRNA0589959	291	314	sense	ACTGAAGAGATGGGGAACAATTAA	6		vpiRNA0480191	7416	7436	antisense	AATGTGGAGATAGGCCCGGTC	2
vpiRNA2028364	9090	9113	sense	GGAAGGAGAAGGGCTGCACAAGCT	6		vpiRNA2047485	2354	2374	antisense	CTAGTGACACAGACAGTGAGG	2
vpiRNA2251031	3293	3311	sense	GTGGAAATAGAGGACCCTC	6		vpiRNA1124651	2949	2969	antisense	AGTTTTGAGTCGCAGAATACA	2
vpiRNA2159249	6255	6277	sense	GGTGGAAATCTGGACAAAAGAAG	6		vpiRNA0538541	9288	9308	antisense	ACACGCACCACCTTGTTTTGG	2
vpiRNA2253393	9088	9111	sense	GTGGAAGGAGAAGGGCTGCACAAG	6		vpiRNA1849182	4278	4298	sense	CGATTTGGAACTGGAGAGAGC	2
vpiRNA1784799	6253	6277	sense	GAGGTGGAAATCTGGACAAAAGAAG	6		vpiRNA2460621	5578	5598	sense	GATTTTAAAGGGAAGACTGTT	2
vpiRNA0394416	1516	1539	sense	AATGAGATGGTGTTGCTGCAAATG	6		vpiRNA0022372	7319	7341	sense	AAAAGCAGTTGGGACAAGTAATG	2
vpiRNA2201729	10489	10511	sense	GTAGTGGACTAGCGGTTAGAGGA	6		vpiRNA1660974	6299	6316	sense	CCAGATGGTTGGATGCCA	2
vpiRNA0798125	3507	3527	sense	AGGAGTCTTGGGAATGGCATT	6		vpiRNA2773151	10489	10509	sense	GTAGTGGACTAGCGGTTAGAG	2
vpiRNA1029139	4156	4173	sense	ATGGCAGTCGGGATGGTG	6		vpiRNA2365983	9149	9176	sense	GAGGAGCAATGTATGCCGATGACACCGC	2
vpiRNA1787745	3554	3574	sense	GAGTAGGAACGAAACATGCAA	6		vpiRNA3418964	290	309	sense	TACTGAAGAGATGGGGAACA	2
vpiRNA1146609	8594	8617	sense	CAATGACAGACACGACTCCATTTG	6		vpiRNA5624772	8749	8769	sense	TGCACTAGAGAAGAATTCACA	2
vpiRNA0125505	5961	5980	sense	AAATGATGAAGACTGTGCAC	6		vpiRNA0421514	958	978	sense	AATAGAGACTTTGTAGAAGGG	2
vpiRNA1544546	4573	4591	sense	CTGGAAGATGGAGCCTATA	6		vpiRNA0996283	3547	3567	sense	AGGACCCGAGTAGGAACGAAA	2
vpiRNA0456087	7559	7577	sense	ACACGAGAAGGGGAACTGG	6		vpiRNA2828215	9088	9108	sense	GTGGAAGGAGAAGGGCTGCAC	2
vpiRNA1369067	3553	3571	sense	CGAGTAGGAACGAAACATG	6		vpiRNA4335876	3150	3170	sense	TCCAAAGAATTTCGCTGGACC	2
vpiRNA0945328	774	797	sense	ATCAGAAGGGGCCTGGAAACATGC	6		vpiRNA2285461	3600	3620	sense	GACATTGATCACAGGGAACAT	2
vpiRNA1544756	10575	10595	sense	CTGGAAGGACTAGAGGTTAGA	6		vpiRNA2513664	920	940	antisense	GCATTGTCATTGAAGGAGCGA	2
vpiRNA1677281	9973	9995	sense	GAATGGATGACAACGGAAGACAT	6		vpiRNA5535319	1427	1447	antisense	TGATGGAACTCTGTGGTGTTA	2
vpiRNA0305078	1104	1128	sense	AAGGAAGTACTGTATAGAGGCAAAG	6		vpiRNA6588819	4683	4703	antisense	TTATGCATTAGAACAGCGCCG	2
vpiRNA0165144	1013	1040	sense	AACATGGAAGCTGTGTGACGACGATGGC	6		vpiRNA2306983	389	409	sense	GACGCAGAACTGCAGGCATGA	2
vpiRNA3063583	1955	1977	sense	TGGATTTGGAAAAAAGACATGTT	6		vpiRNA1529696	8702	8722	sense	CAGAGTGGCTTTGGAAAGAAC	2
vpiRNA1532160	3706	3728	antisense	CTGACTTTGAAGGCTGCTAGTAG	6		vpiRNA1671632	7538	7558	sense	CCATCATGAAGAACACAACCA	2
vpiRNA0872058	9087	9110	sense	AGTGGAAGGAGAAGGGCTGCACAA	6		vpiRNA1651035	2244	2263	sense	CCACCAAGTTTTCGGAGCAA	2
vpiRNA2245190	1788	1814	sense	GTGCAGGCTGAGGATGGACAAACTACA	6		vpiRNA0171268	1676	1696	sense	AACAGGATGTTGTTGTTTTGG	2
vpiRNA0483087	9236	9256	sense	ACATGGAAGGAGAACACAAGA	6		vpiRNA1406171	9025	9045	antisense	CAAGAATCCTAGGGCTTCAAA	2
vpiRNA1109799	2700	2722	sense	CAAAGGAATCATGCAGGCAGGAA	6		vpiRNA1005835	4129	4149	sense	AGGAGCTGGCCACTAAATGAG	2
vpiRNA3302769	7316	7339	sense	TTGAAAAGCAGTTGGGACAAGTAA	6		vpiRNA6348531	1429	1449	antisense	TGTGATGGAACTCTGTGGTGT	2
vpiRNA1745676	6440	6464	sense	GAGACGCACTGGACAACTTAGCAGT	6		vpiRNA1247938	9971	9991	sense	ATGAATGGATGACAACGGAAG	2
vpiRNA2159869	7928	7947	sense	GGTGGAATCTAGTACGTCTT	6		vpiRNA1579893	6666	6686	antisense	CAGTGTGGCTGTATTTGTGCG	2
vpiRNA1163921	8649	8675	sense	CACGAGAACCCAAGAACCGAAAGAAGG	6		vpiRNA2417579	10557	10582	sense	GATGAAGCTGTAGTCTCACTGGAAGG	2
vpiRNA0687991	1231	1253	sense	AGAGGATGGGGAAATGGATGTGG	6		vpiRNA1677111	3866	3886	antisense	CCATTTTAAGGACCATCATGC	2
vpiRNA2437545	9942	9966	sense	TAGAACAACCTGGTCCATACACGCC	6		vpiRNA6065094	9181	9208	sense	TGGGACACAAGAATCACACTAGAAGACC	2
vpiRNA0164869	8266	8284	sense	AACATGATTTCAAGGATGT	6		vpiRNA1941156	6502	6522	antisense	CGGCAGTTCACTGAGAGCATG	2
vpiRNA0949209	4752	4773	sense	ATCATATGGAGGAGGCTGGAAG	6		vpiRNA0560966	3472	3489	sense	ACAGCCGGACATGGGCAG	2
vpiRNA2253684	8823	8841	sense	GTGGAAGTCGGCACGTGAG	6		vpiRNA0793311	9096	9116	sense	AGAAGGGCTGCACAAGCTAGG	2
vpiRNA0299084	3235	3256	sense	AAGCTTGAGATGGACTTTGATT	6		vpiRNA1060718	5340	5360	antisense	AGGTTGTAATTTGGCACTCTA	2
vpiRNA2256800	10492	10509	sense	GTGGACTAGCGGTTAGAG	6		vpiRNA1406422	9536	9556	sense	CAAGAATGGCCATCAGTGGAG	2
vpiRNA1909361	8328	8356	sense	GCCAGATGTAGACCTCGGAAGCGGAACCC	6		vpiRNA0019644	1966	1986	sense	AAAAGACATGTTTTAGGTCGC	2
vpiRNA0629739	462	483	sense	AGAACCACACATGATCGTCAGT	6		vpiRNA6023313	4157	4177	sense	TGGCAGTCGGGATGGTGAGCA	2
vpiRNA1500117	2021	2038	antisense	CTATGTTGACTGGGCTAT	6		vpiRNA1273004	3048	3068	sense	ATGGAAGATAGAGAAAGCCTC	2
vpiRNA0864053	6511	6531	sense	AGTGAACTGCCGGAGACCCTG	6		vpiRNA2459985	4279	4299	sense	GATTTGGAACTGGAGAGAGCC	2
vpiRNA0769771	349	371	sense	AGGAAAGAGATTGGAAGGATGCT	6		vpiRNA0837832	188	208	sense	AGAGATTCTCACTTGGAATGC	2
vpiRNA0118969	8025	8052	sense	AAATCCCACGGTAGAAGCAGGACGAACA	6		vpiRNA0455189	8301	8321	sense	AATGAGACACAAGAAAGCCAC	2
vpiRNA1745684	387	411	sense	GAGACGCAGAACTGCAGGCATGATC	6		vpiRNA1277914	4580	4600	sense	ATGGAGCCTATAGAATCAAGC	2
vpiRNA0395179	2151	2175	sense	AATGAGGGGAGCGAAGAGAATGGCC	6		vpiRNA0946067	2976	2996	sense	AGCGGCCATAAAAGACAACAG	2
vpiRNA1607369	7794	7813	sense	GAAAGTAGTGGACCTCGGTT	6		vpiRNA6588674	8090	8110	antisense	TTATGCAAAATTGGGTGTTGT	2
vpiRNA1205461	1791	1814	sense	CAGGCTGAGGATGGACAAACTACA	6		vpiRNA0034070	6995	7015	sense	AAAATTCCTCAGTGAACGTGT	2
vpiRNA2116079	286	303	sense	GGGATACTGAAGAGATGG	6		vpiRNA0740437	6447	6467	sense	ACTGGACAACTTAGCAGTGCT	2
vpiRNA0787746	7378	7404	sense	AGGACTACATGGGCTCTGTGTGAGGCT	6		vpiRNA0341179	1126	1146	sense	AAGCTGACCAACACAACAACA	2
vpiRNA0949210	4752	4774	sense	ATCATATGGAGGAGGCTGGAAGC	6		vpiRNA2103939	5267	5287	sense	CTGAGCACACCGGGCGGGAGA	2
vpiRNA0266244	3384	3403	sense	AAGATACAGAGGTGAGGACG	6		vpiRNA0686044	4480	4500	sense	ACGGCAGCAGCATGGTACCTG	2
vpiRNA2342680	8064	8084	sense	TAACTTAGTGGAAAATTGGTT	6		vpiRNA5474958	2951	2971	antisense	TGAGTTTTGAGTCGCAGAATA	2
vpiRNA1935867	2957	2982	sense	GCGACTCAAAACTCATGTCAGCGGCC	6		vpiRNA6597679	1255	1275	sense	TTATTTGGAAAAGGAGGCATT	2
vpiRNA1167347	5574	5595	sense	CACGGATTTTAAAGGGAAGACT	6		vpiRNA0731544	4413	4433	sense	ACTGACCATACTCATTAGAAC	2
vpiRNA1770368	3397	3413	sense	GAGGACGGATGCTGGTA	6		vpiRNA2866117	2014	2034	antisense	GTTGACTGGGCTATCTTTTTC	2
vpiRNA0460380	6397	6414	sense	ACAGAAATGGGTAGGCTT	6		vpiRNA4130406	3502	3522	sense	TCACTAGGAGTCTTGGGAATG	2
vpiRNA1668190	2881	2902	sense	GAAGTTGAAGACTATGGCTTTG	6		vpiRNA3222947	8995	9015	sense	TACATGTGGCTTGGAGCACGC	2
vpiRNA3403859	5580	5598	sense	TTTTAAAGGGAAGACTGTT	6		vpiRNA0975275	1531	1551	antisense	AGCTTTATTTTCCATTTGCAG	2
vpiRNA0313798	9794	9810	sense	AAGGAGCTGGGTGGTCT	6		vpiRNA1607432	7248	7268	sense	CATGAAAAACCCAACTGTCGA	2
vpiRNA1900912	10482	10505	sense	GCATGGCGTAGTGGACTAGCGGTT	6		vpiRNA2134079	9504	9524	sense	CTGGTTAGCAAGAGTAGGGCG	2
vpiRNA0913660	289	314	sense	ATACTGAAGAGATGGGGAACAATTAA	6		vpiRNA3465122	9923	9943	antisense	TACTTGTTGGAACCCAATGTG	2
vpiRNA0082672	4707	4733	sense	AAAGAGGATTGAACCATCATGGGCGGA	6		vpiRNA1578066	2341	2361	antisense	CAGTGAGGTGCTGCGTGAATT	2
vpiRNA2606232	2568	2589	sense	TCATGAAGAGGGCATTTGTGGA	6		vpiRNA0020933	7705	7725	sense	AAAAGAGGAGAAACGGACCAT	2
vpiRNA0281153	7321	7342	sense	AAGCAGTTGGGACAAGTAATGC	6		vpiRNA0987625	1105	1127	sense	AGGAAGTACTGTATAGAGGCAAA	2
vpiRNA2615553	9933	9953	sense	TCCAACAAGTAGAACAACCTG	6		vpiRNA0913918	6933	6953	sense	AGCATGGACGCTGTATGCTGT	2
vpiRNA1791889	9081	9101	sense	GAGTGGAGTGGAAGGAGAAGG	6		vpiRNA7035166	4866	4886	sense	TTTCAAAACCAACGCCGGAAC	2
vpiRNA1724757	9875	9893	sense	GACGTGACCTCAGGCTGGC	6		vpiRNA6155556	8579	8599	sense	TGGTGACACAGATGGCAATGA	2
vpiRNA1248777	9792	9811	sense	CCAAGGAGCTGGGTGGTCTT	6		vpiRNA1451350	7419	7439	antisense	CACAATGTGGAGATAGGCCCG	2
vpiRNA0805217	8743	8761	sense	AGGATGTGCACTAGAGAAG	6		vpiRNA3686315	8069	8089	sense	TAGTGGAAAATTGGTTGAACA	2
vpiRNA2595678	6509	6530	sense	TCAGTGAACTGCCGGAGACCCT	6		vpiRNA0850483	3391	3411	sense	AGAGGTGAGGACGGATGCTGG	2
vpiRNA2259209	9083	9102	sense	GTGGAGTGGAAGGAGAAGGG	6		vpiRNA1421353	6351	6371	sense	CAAGGAGTTTGCAGCTGGAAG	2
vpiRNA1585234	3624	3642	sense	CTTTAGAGACCTGGGAAGA	6		vpiRNA1623883	224	244	sense	CATTAAAACTGTTCATGGCCC	2
vpiRNA3024737	4768	4792	sense	TGGAAGCTAGAAGGAGAATGGAAGG	6		vpiRNA0767683	154	166	sense	AGAAACCGCGTGT	2
vpiRNA0687195	7819	7843	sense	AGAGGAGGCTGGTCATACTATTGTG	6		vpiRNA1259065	7372	7388	sense	ATGATGAGGACTACATG	2
vpiRNA2028359	9090	9105	sense	GGAAGGAGAAGGGCTG	6		vpiRNA2226521	7928	7948	antisense	GAAGACGTACTAGATTCCACC	2
vpiRNA1545379	6264	6285	sense	CTGGACAAAAGAAGGGGAAAGG	6		vpiRNA2974122	3000	3020	antisense	TAACCCATATCGGCATGGACG	2
vpiRNA1603379	9723	9742	sense	GAAAGACGGCCGCGTACTTG	6		vpiRNA2160900	378	398	sense	CTTGAACAGGAGACGCAGAAC	2
vpiRNA1640589	5589	5608	sense	GAAGACTGTTTGGTTCGTTC	6		vpiRNA6085076	8016	8032	antisense	TGGGATTTGGTGACGAC	2
vpiRNA0634268	394	410	sense	AGAACTGCAGGCATGAT	6		vpiRNA6540535	1765	1785	sense	TTACTGTTCACAGGACATCTC	2
vpiRNA2425620	290	313	sense	TACTGAAGAGATGGGGAACAATTA	6		vpiRNA1437627	615	635	antisense	CAATCTATGTCTTCTGGTTCA	2
vpiRNA1656184	9091	9110	sense	GAAGGAGAAGGGCTGCACAA	6		vpiRNA5168445	10288	10308	sense	TGAAACAAGGCTAGAAGTCAG	2
vpiRNA2653112	3457	3480	antisense	TCCGGCTGTGACCAAGGAGTTGAC	6		vpiRNA2030001	9424	9444	sense	CTAATCAGACAGATGGAGGGA	2
vpiRNA1232267	10468	10490	sense	CATGGAAGCTGTACGCATGGCGT	6		vpiRNA1102724	3074	3094	antisense	AGTGGCAGCTTTTAACTTCGA	2
vpiRNA1577403	9042	9062	sense	CTTGAATGAAGATCACTGGTT	6		vpiRNA7130178	8861	8882	sense	TTTGGGAGCTGGTTGACAAGGA	2
vpiRNA0315271	4989	5012	sense	AAGGAGTGGAGCATATGTGAGTGC	6		vpiRNA5789529	4259	4279	sense	TGCTCACTGGACGATCGGCCG	2
vpiRNA3323194	9811	9829	sense	TTGCGAGAGACGGCCTGTT	6		vpiRNA1029499	7791	7815	sense	AGGGAAAGTAGTGGACCTCGGTTGC	2
vpiRNA0533089	8650	8677	sense	ACGAGAACCCAAGAACCGAAAGAAGGCA	6		vpiRNA6503813	226	244	sense	TTAAAACTGTTCATGGCCC	2
vpiRNA1665548	8826	8844	sense	GAAGTCGGCACGTGAGGCT	6		vpiRNA2285033	1970	1990	sense	GACATGTTTTAGGTCGCCTGA	2
vpiRNA2543623	955	980	sense	TCAAATAGAGACTTTGTAGAAGGGGT	6		vpiRNA2382138	6306	6326	antisense	GAGTAGATCCTGGCATCCAAC	2
vpiRNA0369632	958	979	sense	AATAGAGACTTTGTAGAAGGGG	6		vpiRNA1452351	7379	7399	antisense	CACACAGAGCCCATGTAGTCC	2
vpiRNA1901427	4671	4692	sense	GCATGTCACACGCGGCGCTGTT	6		vpiRNA1731767	1780	1800	antisense	CCTCAGCCTGCACTTGAGATG	2
vpiRNA0533524	7561	7579	sense	ACGAGAAGGGGAACTGGCA	6		vpiRNA1529271	6307	6328	antisense	CAGAGTAGATCCTGGCATCCAA	2
vpiRNA1019787	9666	9688	sense	ATGGAACGATTGGACACAAGTGC	6		vpiRNA5262487	3702	3721	antisense	TGAAGGCTGCTAGTAGGGCA	2
vpiRNA2962525	1789	1811	sense	TGCAGGCTGAGGATGGACAAACT	6		vpiRNA1256305	2152	2172	sense	ATGAGGGGAGCGAAGAGAATG	2
vpiRNA0157060	5823	5844	sense	AACAGATGGTGAAGAGCGGGTG	6		vpiRNA5963980	4524	4544	sense	TGGAGTATTGTGGGATGTCCC	2
vpiRNA3328277	6238	6261	sense	TTGGAAGAAAATGTGGAGGTGGAA	6		vpiRNA6380563	10265	10285	sense	TGTGGTAGAAGGCAAAACTAA	2
vpiRNA1776548	4710	4736	sense	GAGGATTGAACCATCATGGGCGGACGT	6		vpiRNA5125400	6587	6607	sense	TCTTGATGAGCGGAAGGGGTA	2
vpiRNA1995261	4766	4786	sense	GCTGGAAGCTAGAAGGAGAAT	6		vpiRNA2238666	8038	8057	sense	GAAGCAGGACGAACACTCAG	2
vpiRNA0691371	3391	3412	sense	AGAGGTGAGGACGGATGCTGGT	6		vpiRNA1543448	6173	6193	sense	CAGCTGAAGGCATCAACTACG	2
vpiRNA0148792	9936	9960	sense	AACAAGTAGAACAACCTGGTCCATA	6		vpiRNA5981280	2202	2222	sense	TGGATCCCTGGGAGGAGTGTT	2
vpiRNA2245183	1788	1806	sense	GTGCAGGCTGAGGATGGAC	6		vpiRNA3520614	960	979	sense	TAGAGACTTTGTAGAAGGGG	2
vpiRNA3302771	7316	7341	sense	TTGAAAAGCAGTTGGGACAAGTAATG	6		vpiRNA5149412	9808	9828	sense	TCTTTGCGAGAGACGGCCTGT	2
vpiRNA3113790	9505	9526	sense	TGGTTAGCAAGAGTAGGGCGCG	6		vpiRNA7002488	5869	5889	antisense	TTGTGCTGCACTAGAGTGGGT	2
vpiRNA2030694	2880	2902	sense	GGAAGTTGAAGACTATGGCTTTG	6		vpiRNA0766841	6243	6263	sense	AGAAAATGTGGAGGTGGAAAT	2
vpiRNA0682119	2082	2102	sense	AGAGCCGGGACAATTGAAGCT	6		vpiRNA1611003	2274	2294	antisense	CATGAGACCCCACTGAAGGCA	2
vpiRNA1909923	7191	7213	sense	GCCAGGACTCCAAGCAAAAGCAA	6		vpiRNA0593886	8022	8042	sense	ACCAAATCCCACGGTAGAAGC	2
vpiRNA2259207	9083	9100	sense	GTGGAGTGGAAGGAGAAG	6		vpiRNA2841780	10441	10461	sense	GTGTAAAAAATCTGGGAGGCC	2
vpiRNA2373179	5353	5374	sense	TACAACCTGATCATCATGGACG	6		vpiRNA3673260	2372	2393	sense	TAGTATTGGTGGGAGTCGTGAC	2
vpiRNA0590528	2457	2479	sense	ACTGAAGTGTGGCAGTGGGATTT	6		vpiRNA6955052	7014	7034	antisense	TTGGCAATAGCTGTTAGGGAC	2
vpiRNA0195295	457	481	sense	AACGGAGAACCACACATGATCGTCA	6		vpiRNA0841794	6054	6073	sense	AGAGCGTGAAAAGGTGGATG	2
vpiRNA1182266	776	797	sense	CAGAAGGGGCCTGGAAACATGC	6		vpiRNA0322018	3349	3367	antisense	AAGATCGGCAGCACCATTC	2
vpiRNA3025129	9089	9113	sense	TGGAAGGAGAAGGGCTGCACAAGCT	6		vpiRNA0537887	7559	7579	sense	ACACGAGAAGGGGAACTGGCA	2
vpiRNA1889781	4159	4178	sense	GCAGTCGGGATGGTGAGCAT	6		vpiRNA0710350	9726	9746	antisense	ACTACAAGTACGCGGCCGTCT	2
vpiRNA2005092	1022	1041	sense	GCTGTGTGACGACGATGGCA	6		vpiRNA1369231	9008	9028	antisense	CAAACTCTAAGAAGCGTGCTC	2
vpiRNA1405082	2876	2901	sense	CGCTGGAAGTTGAAGACTATGGCTTT	6		vpiRNA1323987	2828	2848	antisense	ATTCTGCTGTTTCGGGGCCAT	2
vpiRNA2098954	4566	4589	sense	GGCTGAACTGGAAGATGGAGCCTA	6		vpiRNA2643254	5577	5597	sense	GGATTTTAAAGGGAAGACTGT	2
vpiRNA0387907	6261	6279	sense	AATCTGGACAAAAGAAGGG	6		vpiRNA6944583	4613	4633	sense	TTGGATATTCCCAGATCGGAG	2
vpiRNA1684883	9981	10005	sense	GACAACGGAAGACATGCTGACAGTC	6		vpiRNA4213857	982	1002	sense	TCAGGAGGAAGCTGGGTTGAC	2
vpiRNA1429827	5576	5596	sense	CGGATTTTAAAGGGAAGACTG	6		vpiRNA0099548	4127	4147	sense	AAAGGAGCTGGCCACTAAATG	2
vpiRNA1712972	389	415	sense	GACGCAGAACTGCAGGCATGATCATTA	6		vpiRNA0343875	1532	1552	antisense	AAGCTTTATTTTCCATTTGCA	2
vpiRNA0266246	3384	3405	sense	AAGATACAGAGGTGAGGACGGA	6		vpiRNA4746254	4273	4293	sense	TCGGCCGATTTGGAACTGGAG	2
vpiRNA1791487	9086	9105	sense	GAGTGGAAGGAGAAGGGCTG	6		vpiRNA0743032	7573	7593	sense	ACTGGCAACATAGGAGAGACG	2
vpiRNA1920874	3475	3499	sense	GCCGGACATGGGCAGATTGACAACT	6		vpiRNA0315973	5834	5854	sense	AAGAGCGGGTGATCCTGGCAG	2
vpiRNA2016436	5958	5977	sense	GGAAAATGATGAAGACTGTG	6		vpiRNA1579422	3995	4015	sense	CAGTGGTGTCCGTTTCCCCAC	2
vpiRNA3022575	6239	6261	sense	TGGAAGAAAATGTGGAGGTGGAA	6		vpiRNA6147836	204	225	antisense	TGGTCCTCGTCCCTGCAGCATT	2
vpiRNA1884908	9175	9192	sense	GCAGGATGGGACACAAGA	6		vpiRNA0378939	6600	6620	sense	AAGGGGTATAGGGAAGATGAC	2
vpiRNA1204257	4321	4340	sense	CAGGCAGAGATATCAGGAAG	6		vpiRNA0128705	1182	1202	sense	AAATGAAGAGCAGGACAAAAG	2
vpiRNA2203485	5399	5422	sense	GTATAGCGGCTAGAGGATACATCT	6		vpiRNA5637655	2714	2735	antisense	TGCAGAGATCGTTTTCCTGCCT	2
vpiRNA1201311	384	400	sense	CAGGAGACGCAGAACTG	6		vpiRNA3519964	3627	3647	sense	TAGAGACCTGGGAAGAGTGAT	2
vpiRNA1065868	2052	2071	sense	ATTCGGAGACAGCTACATCA	6		vpiRNA1178688	3971	3991	antisense	ATATTGTGCAACTCACTTTCC	2
vpiRNA2096214	5151	5175	sense	GGCTATAAAACGGGGCCTGAGGACA	6		vpiRNA1452997	5272	5292	sense	CACACCGGGCGGGAGATTGTG	2
vpiRNA3250707	9932	9955	sense	TTCCAACAAGTAGAACAACCTGGT	6		vpiRNA1402378	7653	7673	sense	CAAGAAAAGTGGAATCCAGGA	2
vpiRNA1174077	8808	8827	sense	CACTGATGAGAACAAGTGGA	6		vpiRNA6967365	10121	10141	sense	TTGGGCTAACAAGCAGGGCCA	2
vpiRNA1190429	8330	8357	sense	CAGATGTAGACCTCGGAAGCGGAACCCG	6		vpiRNA5084969	2096	2116	antisense	TCTTAAACCAGTTGAGCTTCA	2
vpiRNA0253239	9725	9747	sense	AAGACGGCCGCGTACTTGTAGTT	6		vpiRNA0304806	4846	4866	antisense	AAGACCAGGTTTTGTTTGGAC	2
vpiRNA1696209	3479	3501	sense	GACATGGGCAGATTGACAACTTT	6		vpiRNA1104468	3273	3294	sense	AGTGGTGGTGACTGAGGACTGT	2
vpiRNA0088883	7320	7339	sense	AAAGCAGTTGGGACAAGTAA	6		vpiRNA0162716	8049	8069	sense	AACACTCAGAGTCCTTAACTT	2
vpiRNA0196241	8533	8552	sense	AACGGAGTGGTCAGACTGCT	6		vpiRNA6967828	10084	10104	sense	TTGGGGAAAAGAGAAGACCAA	2
vpiRNA0729429	7322	7342	sense	AGCAGTTGGGACAAGTAATGC	6		vpiRNA0321553	708	728	sense	AAGATCAGTGGCACTCGTTCC	2
vpiRNA1398039	4681	4702	sense	CGCGGCGCTGTTCTAATGCATA	6		vpiRNA6285699	7076	7096	sense	TGTCAAAGATGGACATCGGAG	2
vpiRNA0379491	8026	8048	sense	AATCCCACGGTAGAAGCAGGACG	6		vpiRNA5233821	6513	6533	sense	TGAACTGCCGGAGACCCTGGA	2
vpiRNA0918320	959	979	sense	ATAGAGACTTTGTAGAAGGGG	6		vpiRNA0022270	6746	6766	sense	AAAAGCAGAGAACACCCCAAG	2
vpiRNA1486287	1102	1122	sense	CTAAGGAAGTACTGTATAGAG	6		vpiRNA4545893	5603	5625	antisense	TCCTGCTTTTATACTTGGAACGA	2
vpiRNA1995263	4766	4788	sense	GCTGGAAGCTAGAAGGAGAATGG	6		vpiRNA1225239	4252	4273	antisense	ATCGTCCAGTGAGCACGTAGCA	2
vpiRNA1000174	3667	3689	sense	ATGACGGATGACATAGGTATGGG	6		vpiRNA2280899	901	921	antisense	GACAGCTGTCAGTAAGATGAA	2
vpiRNA1607371	7794	7815	sense	GAAAGTAGTGGACCTCGGTTGC	6		vpiRNA2164090	6588	6608	sense	CTTGATGAGCGGAAGGGGTAT	2
vpiRNA0146186	4120	4142	sense	AACAAGAAAAGGAGCTGGCCACT	6		vpiRNA3646894	1979	1999	sense	TAGGTCGCCTGATTACAGTCA	2
vpiRNA0731704	6933	6956	sense	AGCATGGACGCTGTATGCTGTGGC	6		vpiRNA3099319	9425	9445	sense	TAATCAGACAGATGGAGGGAG	2
vpiRNA0157739	3210	3228	sense	AACAGCAGGACCATGGCAT	6		vpiRNA0759633	9738	9757	sense	ACTTGTAGTTCCATGCAGAA	2
vpiRNA0157056	5823	5840	sense	AACAGATGGTGAAGAGCG	6		vpiRNA2128488	8312	8332	antisense	CTGGCTCGTAAGTGGCTTTCT	2
vpiRNA1155488	3471	3493	sense	CACAGCCGGACATGGGCAGATTG	6		vpiRNA1752127	2237	2257	antisense	CGAAAACTTGGTGGAGAGCCT	2
vpiRNA1474918	4557	4580	sense	CGTGGGAAAGGCTGAACTGGAAGA	6		vpiRNA0091755	7320	7340	sense	AAAGCAGTTGGGACAAGTAAT	2
vpiRNA1532163	3702	3728	antisense	CTGACTTTGAAGGCTGCTAGTAGGGCA	6		vpiRNA3229246	9118	9138	sense	TACATTTTAAGAGACGTGAGC	2
vpiRNA2294508	8845	8864	sense	GTTGAAGATAGTAGGTTTTG	6		vpiRNA1554668	983	1003	sense	CAGGAGGAAGCTGGGTTGACA	2
vpiRNA1187700	1230	1252	sense	CAGAGGATGGGGAAATGGATGTG	6		vpiRNA1517381	1079	1099	sense	CAGAAGCCAAACAACCTGCCA	2
vpiRNA0263345	9660	9677	sense	AAGAGGATGGAACGATTG	6		vpiRNA4374456	2558	2578	sense	TCCAGAAAGCTCATGAAGAGG	2
vpiRNA2263918	4558	4582	sense	GTGGGAAAGGCTGAACTGGAAGATG	6		vpiRNA0768499	8681	8701	sense	AGAAACTAATGAAAATCACGG	2
vpiRNA1794272	5553	5573	sense	GAGTTCTGGACATGAGTGGGT	6		vpiRNA2840658	9298	9318	sense	GTGGTGCGTGTGCAAAGACCA	2
vpiRNA1775724	9662	9688	sense	GAGGATGGAACGATTGGACACAAGTGC	6		vpiRNA1575156	9476	9496	sense	CAGTCACAGAAGAAATCGCCG	2
vpiRNA3391181	4281	4302	sense	TTTGGAACTGGAGAGAGCCGCC	6		vpiRNA0822116	963	982	sense	AGACTTTGTAGAAGGGGTTT	2
vpiRNA0933063	4755	4772	sense	ATATGGAGGAGGCTGGAA	6		vpiRNA2193510	4562	4582	sense	GAAAGGCTGAACTGGAAGATG	2
vpiRNA1648416	8038	8059	sense	GAAGCAGGACGAACACTCAGAG	6		vpiRNA0382379	5113	5133	antisense	AAGGTATCTCTTCGTCTTTCC	2
vpiRNA3403860	5580	5602	sense	TTTTAAAGGGAAGACTGTTTGGT	6		vpiRNA1577329	6510	6530	sense	CAGTGAACTGCCGGAGACCCT	2
vpiRNA2189888	9736	9760	sense	GTACTTGTAGTTCCATGCAGAAACC	6		vpiRNA2273109	9981	10001	sense	GACAACGGAAGACATGCTGAC	2
vpiRNA0824749	285	306	sense	AGGGATACTGAAGAGATGGGGA	6		vpiRNA6160442	1223	1243	sense	TGGTGGACAGAGGATGGGGAA	2
vpiRNA1676565	203	222	sense	GAATGCTGCAGGGACGAGGA	6		vpiRNA6902459	7369	7389	sense	TTGATGATGAGGACTACATGG	2
vpiRNA1520822	5954	5977	sense	CTCTGGAAAATGATGAAGACTGTG	6		vpiRNA4291862	6407	6427	antisense	TCATGAAAGTTGGAAGCCTAC	2
vpiRNA1197986	348	371	sense	CAGGAAAGAGATTGGAAGGATGCT	6		vpiRNA1433399	7010	7030	antisense	CAATAGCTGTTAGGGACACGT	2
vpiRNA1575977	9469	9487	antisense	CTTCTGTGACTGTCAGGTG	6		vpiRNA5735621	10513	10533	antisense	TGCGATTTGTAAGGGAGGGGT	2
vpiRNA1332038	6116	6138	sense	CCTTTGTGGACCTAATGAGAAGA	6		vpiRNA1754060	8203	8223	sense	CGAAACTCCACACATGAGATG	2
vpiRNA1386368	7338	7357	antisense	CGCAGAGGACTAGGAGCATT	6		vpiRNA2115335	6681	6694	antisense	CTGCTATCCAGTGT	2
vpiRNA1268995	8029	8051	sense	CCCACGGTAGAAGCAGGACGAAC	6		vpiRNA6213716	676	696	sense	TGTACCACCACAGGAGAACAC	2
vpiRNA2259671	7675	7700	sense	GTGGATAGAACCTTAGCAAAAGAAGG	6		vpiRNA0714160	5191	5211	sense	ACTAGAGTCGTGGCAGCTGAA	2
vpiRNA1824068	3404	3420	sense	GATGCTGGTACGGGATG	6		vpiRNA5994126	766	786	sense	TGGATGTCATCAGAAGGGGCC	2
vpiRNA2962520	1789	1806	sense	TGCAGGCTGAGGATGGAC	6		vpiRNA2182834	7318	7338	sense	GAAAAGCAGTTGGGACAAGTA	2
vpiRNA0705282	5435	5453	sense	AGATGGGTGAGGCAGCTGG	6		vpiRNA0097895	6342	6362	sense	AAAGGAATTCAAGGAGTTTGC	2
vpiRNA1496659	2371	2390	sense	CTAGTATTGGTGGGAGTCGT	6		vpiRNA3237696	3824	3845	sense	TACCAGAGACCATTCTTGAACT	2
vpiRNA3395042	8861	8879	sense	TTTGGGAGCTGGTTGACAA	6		vpiRNA5921954	5559	5578	sense	TGGACATGAGTGGGTCACGG	2
vpiRNA0353603	7673	7699	sense	AAGTGGATAGAACCTTAGCAAAAGAAG	6		vpiRNA2606152	2880	2900	sense	GGAAGTTGAAGACTATGGCTT	2
vpiRNA0220246	4571	4590	sense	AACTGGAAGATGGAGCCTAT	6		vpiRNA4338694	8599	8619	antisense	TCCAAATGGAGTCGTGTCTGT	2
vpiRNA0462296	2485	2510	sense	ACAGACAACGTGCACACATGGACAGA	6		vpiRNA2495428	1191	1211	sense	GCAGGACAAAAGGTTCGTCTG	2
vpiRNA1641618	1375	1396	sense	GAAGAGCATGCAGTCGGAAATG	6		vpiRNA5942044	9390	9410	sense	TGGACTCAATACTTTCACCAA	2
vpiRNA0798419	4990	5010	sense	AGGAGTGGAGCATATGTGAGT	6		vpiRNA6505243	2094	2114	antisense	TTAAACCAGTTGAGCTTCAAT	2
vpiRNA2381380	3388	3410	sense	TACAGAGGTGAGGACGGATGCTG	6		vpiRNA1289577	10104	10124	sense	ATGGTGCGGCTCATTGATTGG	2
vpiRNA0950649	4153	4169	sense	ATCATGGCAGTCGGGAT	6		vpiRNA5270555	5754	5773	antisense	TGAAGTTGGCACCCATTTCT	2
vpiRNA1775721	9662	9685	sense	GAGGATGGAACGATTGGACACAAG	6		vpiRNA2172793	4685	4705	antisense	CTTTATGCATTAGAACAGCGC	2
vpiRNA0759299	5265	5285	sense	AGCTGAGCACACCGGGCGGGA	6		vpiRNA2664257	9475	9495	antisense	GGCGATTTCTTCTGTGACTGT	2
vpiRNA0676938	961	986	sense	AGAGACTTTGTAGAAGGGGTTTCAGG	6		vpiRNA0408923	4955	4975	sense	AAGTTGTGGGTCTTTATGGTA	2
vpiRNA2962528	1789	1814	sense	TGCAGGCTGAGGATGGACAAACTACA	6		vpiRNA0546507	1632	1652	sense	ACAGAAAGAGACATTGGTCAC	2
vpiRNA2104489	7792	7819	sense	GGGAAAGTAGTGGACCTCGGTTGCGGCA	6		vpiRNA1618795	8526	8546	sense	CATGGTGAACGGAGTGGTCAG	2
vpiRNA0791713	385	410	sense	AGGAGACGCAGAACTGCAGGCATGAT	6		vpiRNA1370317	7298	7318	antisense	CAAACTTTGGATCATAGGGTA	2
vpiRNA1206993	1370	1387	sense	CAGGGGAAGAGCATGCAG	6		vpiRNA0477693	1824	1844	sense	AATGTCATACTCTATGTGCAC	2
vpiRNA2245182	1788	1805	sense	GTGCAGGCTGAGGATGGA	6		vpiRNA5123328	3752	3772	sense	TCTTGAGAAAGTTGACCTCCA	1
vpiRNA1824697	9665	9690	sense	GATGGAACGATTGGACACAAGTGCCC	6		vpiRNA4093751	3470	3484	sense	TCACAGCCGGACATG	1
vpiRNA1792255	5566	5580	sense	GAGTGGGTCACGGAT	6		vpiRNA3507236	5789	5808	sense	TAGACCCCAGACGCTGCATG	1
vpiRNA0243735	8947	8969	sense	AAGAAGCTAGGGGAGTTCGGCAA	6		vpiRNA0178943	8266	8285	sense	AACATGATTTCAAGGATGTT	1
vpiRNA0676062	6439	6460	sense	AGAGACGCACTGGACAACTTAG	6		vpiRNA3693958	9743	9763	sense	TAGTTCCATGCAGAAACCAAG	1
vpiRNA1020704	1016	1035	sense	ATGGAAGCTGTGTGACGACG	6		vpiRNA0585720	763	783	sense	ACATGGATGTCATCAGAAGGG	1
vpiRNA0692537	6305	6327	antisense	AGAGTAGATCCTGGCATCCAACC	6		vpiRNA1593550	8988	9009	sense	CATATGGTACATGTGGCTTGGA	1
vpiRNA1875350	7336	7356	antisense	GCAGAGGACTAGGAGCATTAC	6		vpiRNA2238743	4337	4357	sense	GAAGCAGTCCAATCCTGTCAA	1
vpiRNA2841986	7317	7339	sense	TGAAAAGCAGTTGGGACAAGTAA	6		vpiRNA1584094	2982	3001	sense	CATAAAAGACAACAGAGCCG	1
vpiRNA0099652	4563	4588	sense	AAAGGCTGAACTGGAAGATGGAGCCT	6		vpiRNA1577841	3914	3934	sense	CAGTGACTATCATGGCTATCT	1
vpiRNA1520820	5954	5975	sense	CTCTGGAAAATGATGAAGACTG	6		vpiRNA0154676	1890	1910	sense	AACAATAGTTATCAGAGTACA	1
vpiRNA1833845	8745	8767	sense	GATGTGCACTAGAGAAGAATTCA	6		vpiRNA6211856	156	176	antisense	TGTACAGTCGACACGCGGTTT	1
vpiRNA1259497	7192	7215	sense	CCAGGACTCCAAGCAAAAGCAACC	6		vpiRNA1640221	7556	7582	sense	CCAACACGAGAAGGGGAACTGGCAACA	1
vpiRNA1823840	366	389	sense	GATGCTGAACATCTTGAACAGGAG	6		vpiRNA1185687	6394	6413	sense	ATCACAGAAATGGGTAGGCT	1
vpiRNA1544757	10575	10596	sense	CTGGAAGGACTAGAGGTTAGAG	6		vpiRNA0621853	6089	6109	sense	ACCGCTTGAGAGGAGAAGCAA	1
vpiRNA2254191	7929	7947	sense	GTGGAATCTAGTACGTCTT	6		vpiRNA1511070	1331	1351	sense	CAGAAAACTTGGAATACACCA	1
vpiRNA0829898	7567	7588	sense	AGGGGAACTGGCAACATAGGAG	6		vpiRNA1487133	9478	9498	antisense	CACGGCGATTTCTTCTGTGAC	1
vpiRNA3168272	732	749	sense	TGTGGGAATGGGACTGGA	6		vpiRNA5405759	2933	2953	sense	TGAGAGAAAAGCAGGATGTAT	1
vpiRNA1261429	4842	4862	antisense	CCAGGTTTTGTTTGGACGGCT	6		vpiRNA6567935	4730	4750	antisense	TTAGGTCTTTCTTAACGTCCG	1
vpiRNA1337061	6048	6068	sense	CGAACCAGAGCGTGAAAAGGT	6		vpiRNA6828196	7529	7557	sense	TTCTCTTTTCCATCATGAAGAACACAACC	1
vpiRNA2054443	7505	7528	sense	GGAGTTACTTGGCCGGAGCTGGAC	6		vpiRNA0674438	9985	10005	sense	ACGGAAGACATGCTGACAGTC	1
vpiRNA1578765	6588	6612	sense	CTTGATGAGCGGAAGGGGTATAGGG	6		vpiRNA2888876	9209	9238	sense	TAAAAAATGAAGAAATGGTAACAAACCACA	1
vpiRNA0404300	9974	9994	sense	AATGGATGACAACGGAAGACA	6		vpiRNA0096961	4702	4722	sense	AAAGGAAAGAGGATTGAACCA	1
vpiRNA1995451	2877	2898	sense	GCTGGAAGTTGAAGACTATGGC	6		vpiRNA3884566	3666	3681	antisense	TATGTCATCCGTCATA	1
vpiRNA0817921	1792	1815	sense	AGGCTGAGGATGGACAAACTACAG	6		vpiRNA5647842	2711	2732	sense	TGCAGGCAGGAAAACGATCTCT	1
vpiRNA1020708	1016	1040	sense	ATGGAAGCTGTGTGACGACGATGGC	6		vpiRNA1674003	6921	6939	antisense	CCATGCTGATGCGGGACGT	1
vpiRNA1330390	10338	10364	antisense	CCTTGGACGGGGCTCACAGGTAGCATA	6		vpiRNA1450041	1163	1183	sense	CACAAGGAGAACCCAGCCTAA	1
vpiRNA2606237	2568	2594	sense	TCATGAAGAGGGCATTTGTGGAATCCG	6		vpiRNA3808652	3697	3717	sense	TATCTTGCCCTACTAGCAGCC	1
vpiRNA1112024	8024	8044	sense	CAAATCCCACGGTAGAAGCAG	6		vpiRNA2108196	5245	5264	antisense	CTGATGGCTGGGGTTTGGTA	1
vpiRNA1972129	3381	3405	sense	GCTAAGATACAGAGGTGAGGACGGA	6		vpiRNA6842702	6727	6747	antisense	TTCTGGTTCTGGAATAAGCAA	1
vpiRNA1545378	6264	6284	sense	CTGGACAAAAGAAGGGGAAAG	6		vpiRNA1278687	1203	1223	antisense	ATGGAGTGTTTGCAGACGAAC	1
vpiRNA2098947	4566	4583	sense	GGCTGAACTGGAAGATGG	6		vpiRNA0916861	4174	4194	sense	AGCATTTTGGCCAGTTCACTC	1
vpiRNA1142170	7363	7384	sense	CAAGTGTTGATGATGAGGACTA	6		vpiRNA2011212	9304	9324	sense	CGTGTGCAAAGACCAACACCA	1
vpiRNA1545921	5558	5578	sense	CTGGACATGAGTGGGTCACGG	6		vpiRNA0303865	9635	9655	sense	AAGACATACAACAATGGGAAC	1
vpiRNA1640588	5589	5607	sense	GAAGACTGTTTGGTTCGTT	6		vpiRNA3869194	7924	7944	sense	TATGGGTGGAATCTAGTACGT	1
vpiRNA0818955	8840	8860	sense	AGGCTGTTGAAGATAGTAGGT	6		vpiRNA1662859	7509	7526	antisense	CCAGCTCCGGCCAAGTAA	1
vpiRNA1115095	9935	9956	sense	CAACAAGTAGAACAACCTGGTC	6		vpiRNA2479466	8833	8857	sense	GCACGTGAGGCTGTTGAAGATAGTA	1
vpiRNA0594336	8809	8832	sense	ACTGATGAGAACAAGTGGAAGTCG	6		vpiRNA1615587	9731	9752	antisense	CATGGAACTACAAGTACGCGGC	1
vpiRNA0279699	8039	8060	sense	AAGCAGGACGAACACTCAGAGT	6		vpiRNA4047123	3222	3242	antisense	TCAAGCTTACCTAGATGCCAT	1
vpiRNA3113788	9505	9524	sense	TGGTTAGCAAGAGTAGGGCG	6		vpiRNA1705753	9173	9192	sense	CCGCAGGATGGGACACAAGA	1
vpiRNA0263905	2573	2593	sense	AAGAGGGCATTTGTGGAATCC	6		vpiRNA1456886	1719	1739	sense	CACAGCACTCACAGGGGCCAC	1
vpiRNA2255783	15	37	sense	GTGGACCGACAAAGACAGATTCT	6		vpiRNA1196881	3006	3026	antisense	ATCCAATAACCCATATCGGCA	1
vpiRNA2962518	1789	1805	sense	TGCAGGCTGAGGATGGA	6		vpiRNA4238228	6509	6528	sense	TCAGTGAACTGCCGGAGACC	1
vpiRNA0500691	4554	4580	sense	ACCCGTGGGAAAGGCTGAACTGGAAGA	6		vpiRNA1457068	3471	3489	sense	CACAGCCGGACATGGGCAG	1
vpiRNA0533088	8650	8676	sense	ACGAGAACCCAAGAACCGAAAGAAGGC	6		vpiRNA5462060	6411	6431	antisense	TGAGTCATGAAAGTTGGAAGC	1
vpiRNA2464227	3506	3526	sense	TAGGAGTCTTGGGAATGGCAT	6		vpiRNA5137547	2591	2607	antisense	TCTTGTTACTGAGCGGA	1
vpiRNA1677284	9973	9998	sense	GAATGGATGACAACGGAAGACATGCT	6		vpiRNA1660983	8329	8351	sense	CCAGATGTAGACCTCGGAAGCGG	1
vpiRNA1200810	7193	7212	sense	CAGGACTCCAAGCAAAAGCA	6		vpiRNA5321506	3675	3695	sense	TGACATAGGTATGGGCGTGAC	1
vpiRNA2962523	1789	1809	sense	TGCAGGCTGAGGATGGACAAA	6		vpiRNA6764684	8962	8983	sense	TTCGGCAAGGCAAAAGGCAGCA	1
vpiRNA2093050	6492	6518	sense	GGCGTACAATCATGCTCTCAGTGAACT	6		vpiRNA0716877	2407	2427	antisense	ACTATCGGCCTGCACCATAAC	1
vpiRNA1648413	8038	8056	sense	GAAGCAGGACGAACACTCA	6		vpiRNA5203813	380	401	sense	TGAACAGGAGACGCAGAACTGC	1
vpiRNA2061348	1234	1256	sense	GGATGGGGAAATGGATGTGGATT	6		vpiRNA1899919	2393	2413	sense	CGCTGTATTTGGGAGTTATGG	1
vpiRNA3028515	201	226	sense	TGGAATGCTGCAGGGACGAGGACCAT	6		vpiRNA2229485	1375	1395	sense	GAAGAGCATGCAGTCGGAAAT	1
vpiRNA1499386	8124	8143	antisense	CTATGACTGAGGGCATGTAT	6		vpiRNA2119700	2878	2898	sense	CTGGAAGTTGAAGACTATGGC	1
vpiRNA1816584	9978	10002	sense	GATGACAACGGAAGACATGCTGACA	6		vpiRNA1170403	4363	4383	sense	ATATCAGAAGATGGTAGCATG	1
vpiRNA0591423	4413	4438	sense	ACTGACCATACTCATTAGAACAGGAT	6		vpiRNA6054709	7059	7079	sense	TGGGAAAGGATGGCCATTGTC	1
vpiRNA0705458	5826	5842	sense	AGATGGTGAAGAGCGGG	6		vpiRNA3631606	9518	9538	sense	TAGGGCGCGAAAGGTTATCAA	1
vpiRNA1469378	9877	9895	sense	CGTGACCTCAGGCTGGCGG	6		vpiRNA0024856	4602	4622	sense	AAAAGGGATTCTTGGATATTC	1
vpiRNA2796581	10004	10025	sense	TCTGGAACAGGGTGTGGATTCA	6		vpiRNA0022370	7319	7338	sense	AAAAGCAGTTGGGACAAGTA	1
vpiRNA2106380	5587	5607	sense	GGGAAGACTGTTTGGTTCGTT	6		vpiRNA2204450	8265	8283	sense	GAACATGATTTCAAGGATG	1
vpiRNA1775757	1797	1818	sense	GAGGATGGACAAACTACAGCTC	6		vpiRNA6889730	5083	5103	sense	TTGACCATCATGGACCTCCAC	1
vpiRNA1870045	4035	4053	sense	GCAGAAAGCGGATTGGATA	6		vpiRNA0583723	9969	9989	sense	ACATGAATGGATGACAACGGA	1
vpiRNA1503580	10571	10592	sense	CTCACTGGAAGGACTAGAGGTT	6		vpiRNA6601872	9009	9030	antisense	TTCAAACTCTAAGAAGCGTGCT	1
vpiRNA1515852	7807	7831	sense	CTCGGTTGCGGCAGAGGAGGCTGGT	6		vpiRNA6898460	9079	9099	sense	TTGAGTGGAGTGGAAGGAGAA	1
vpiRNA1781502	2154	2175	sense	GAGGGGAGCGAAGAGAATGGCC	6		vpiRNA3656846	8856	8876	sense	TAGGTTTTGGGAGCTGGTTGA	1
vpiRNA0257838	6438	6463	sense	AAGAGACGCACTGGACAACTTAGCAG	6		vpiRNA1358343	10612	10632	sense	CAAAAAACAGCATATTGACGC	1
vpiRNA2327486	5583	5602	sense	TAAAGGGAAGACTGTTTGGT	6		vpiRNA2133430	1555	1575	sense	CTGGTGCACAGGCAATGGTTC	1
vpiRNA0858681	2373	2396	sense	AGTATTGGTGGGAGTCGTGACGCT	6		vpiRNA1454679	6680	6700	sense	CACACTGGATAGCAGCTTCAA	1
vpiRNA1884491	10255	10276	sense	GCAGGAGTCCTGTGGTAGAAGG	6		vpiRNA6300098	3462	3482	antisense	TGTCCGGCTGTGACCAAGGAG	1
vpiRNA2615552	9933	9952	sense	TCCAACAAGTAGAACAACCT	6		vpiRNA4935169	6736	6756	antisense	TCTCTGCTTTTCTGGTTCTGG	1
vpiRNA0873817	7674	7700	sense	AGTGGATAGAACCTTAGCAAAAGAAGG	6		vpiRNA1378113	8024	8043	sense	CAAATCCCACGGTAGAAGCA	1
vpiRNA0391110	1183	1205	sense	AATGAAGAGCAGGACAAAAGGTT	6		vpiRNA0394175	7796	7814	sense	AAGTAGTGGACCTCGGTTG	1
vpiRNA2374979	4986	5009	sense	TACAAGGAGTGGAGCATATGTGAG	6		vpiRNA2119731	6719	6739	antisense	CTGGAATAAGCAAAACTATGA	1
vpiRNA0949208	4752	4772	sense	ATCATATGGAGGAGGCTGGAA	6		vpiRNA1271142	9693	9711	antisense	ATGGAAATGGTGTGAACAG	1
vpiRNA2025516	1374	1395	sense	GGAAGAGCATGCAGTCGGAAAT	6		vpiRNA7192026	8860	8880	sense	TTTTGGGAGCTGGTTGACAAG	1
vpiRNA1791892	9081	9104	sense	GAGTGGAGTGGAAGGAGAAGGGCT	6		vpiRNA0744703	7164	7184	sense	ACTGGTAGCACATTATGCCAT	1
vpiRNA0798420	4990	5011	sense	AGGAGTGGAGCATATGTGAGTG	6		vpiRNA2858716	1572	1592	sense	GTTCCTAGACCTGCCGTTGCC	1
vpiRNA2110916	7845	7868	sense	GGGACTAAAGAATGTAAGAGAAGT	5		vpiRNA4433123	9424	9444	antisense	TCCCTCCATCTGTCTGATTAG	1
vpiRNA0688173	4709	4733	sense	AGAGGATTGAACCATCATGGGCGGA	5		vpiRNA2422137	8812	8832	sense	GATGAGAACAAGTGGAAGTCG	1
vpiRNA3307804	3701	3722	antisense	TTGAAGGCTGCTAGTAGGGCAA	5		vpiRNA1591214	2073	2090	sense	CATAGGAGTAGAGCCGGG	1
vpiRNA0817701	4565	4583	sense	AGGCTGAACTGGAAGATGG	5		vpiRNA4329017	2649	2669	antisense	TCATTTTCTGATAGAATGTGA	1
vpiRNA3204630	9124	9146	sense	TTAAGAGACGTGAGCAAGAAAGA	5		vpiRNA2541428	10512	10532	antisense	GCGATTTGTAAGGGAGGGGTC	1
vpiRNA1643964	4315	4338	sense	GAAGATCAGGCAGAGATATCAGGA	5		vpiRNA6354273	1824	1845	antisense	TGTGCACATAGAGTATGACATT	1
vpiRNA0555513	5575	5595	sense	ACGGATTTTAAAGGGAAGACT	5		vpiRNA3054730	3859	3880	antisense	TAAGGACCATCATGCCCAAGGC	1
vpiRNA2026297	6611	6635	sense	GGAAGATGACCCTGGGAATGTGCTG	5		vpiRNA2764266	6304	6324	antisense	GTAGATCCTGGCATCCAACCA	1
vpiRNA0872695	7800	7822	sense	AGTGGACCTCGGTTGCGGCAGAG	5		vpiRNA2273110	9981	10006	sense	GACAACGGAAGACATGCTGACAGTCT	1
vpiRNA1660278	7789	7812	sense	GAAGGGAAAGTAGTGGACCTCGGT	5		vpiRNA1002520	7710	7729	sense	AGGAGAAACGGACCATCACG	1
vpiRNA0435590	10462	10485	sense	ACAAACCATGGAAGCTGTACGCAT	5		vpiRNA0848202	10251	10271	sense	AGAGGCAGGAGTCCTGTGGTA	1
vpiRNA2251131	6256	6278	sense	GTGGAAATCTGGACAAAAGAAGG	5		vpiRNA1574268	274	294	antisense	CAGTATCCCTGCTGTTGGTGG	1
vpiRNA2189886	9736	9757	sense	GTACTTGTAGTTCCATGCAGAA	5		vpiRNA6564182	249	268	antisense	TTAGGAAACGAAGGAACGCC	1
vpiRNA2096299	4149	4171	sense	GGCTATCATGGCAGTCGGGATGG	5		vpiRNA0665930	390	410	sense	ACGCAGAACTGCAGGCATGAT	1
vpiRNA2037408	4267	4285	sense	GGACGATCGGCCGATTTGG	5		vpiRNA2491687	3486	3506	sense	GCAGATTGACAACTTTTCACT	1
vpiRNA0690823	9364	9385	sense	AGAGGTAGTGGACAAGTTGGTA	5		vpiRNA0966533	7135	7155	antisense	AGCTGCTGTGAGAGTTATGGG	1
vpiRNA0255980	5969	5993	sense	AAGACTGTGCACACTGGAAAGAAGC	5		vpiRNA1383113	4119	4139	sense	CAACAAGAAAAGGAGCTGGCC	1
vpiRNA3031310	6449	6472	sense	TGGACAACTTAGCAGTGCTGCACA	5		vpiRNA6947028	813	835	sense	TTGGATCTTGAGACATCCAGGCT	1
vpiRNA1200174	3215	3232	sense	CAGGACCATGGCATCTAG	5		vpiRNA5393654	6131	6150	sense	TGAGAAGAGGAGACCTACCA	1
vpiRNA2606235	2568	2592	sense	TCATGAAGAGGGCATTTGTGGAATC	5		vpiRNA5089794	905	925	sense	TCTTACTGACAGCTGTCGCTC	1
vpiRNA1025455	4757	4775	sense	ATGGAGGAGGCTGGAAGCT	5		vpiRNA5019824	6263	6286	sense	TCTGGACAAAAGAAGGGGAAAGGA	1
vpiRNA0402083	4784	4805	sense	AATGGAAGGAAGGAGAAGAAGT	5		vpiRNA1364328	8085	8105	antisense	CAAAATTGGGTGTTGTTGTTC	1
vpiRNA1824693	9665	9686	sense	GATGGAACGATTGGACACAAGT	5		vpiRNA5381095	10287	10307	antisense	TGACTTCTAGCCTTGTTTCAT	1
vpiRNA2294449	2884	2902	sense	GTTGAAGACTATGGCTTTG	5		vpiRNA3766569	9342	9362	sense	TATCATATCGAGAAGAGACCA	1
vpiRNA3154999	8002	8021	sense	TGTGACATAGGGGAGTCGTC	5		vpiRNA0304770	10638	10658	sense	AAGACCAGAGATCCTGCTGTC	1
vpiRNA0779042	2703	2722	sense	AGGAATCATGCAGGCAGGAA	5		vpiRNA6997949	8602	8622	antisense	TTGTCCAAATGGAGTCGTGTC	1
vpiRNA2159252	6255	6280	sense	GGTGGAAATCTGGACAAAAGAAGGGG	5		vpiRNA3440945	1111	1135	sense	TACTGTATAGAGGCAAAGCTGACCA	1
vpiRNA1233408	4155	4175	sense	CATGGCAGTCGGGATGGTGAG	5		vpiRNA3167265	3204	3229	sense	TACACAAACAGCAGGACCATGGCATC	1
vpiRNA0580483	2370	2395	sense	ACTAGTATTGGTGGGAGTCGTGACGC	5		vpiRNA2789832	1381	1398	antisense	GTCATTTCCGACTGCATG	1
vpiRNA1597159	5959	5980	sense	GAAAATGATGAAGACTGTGCAC	5		vpiRNA1402088	4940	4960	antisense	CAACTTTTCCTTTTTTGTCGA	1
vpiRNA3304571	379	405	sense	TTGAACAGGAGACGCAGAACTGCAGGC	5		vpiRNA1545641	6823	6843	antisense	CAGGAAACCCATCTCGTTTGC	1
vpiRNA3063582	1955	1976	sense	TGGATTTGGAAAAAAGACATGT	5		vpiRNA2203593	4001	4020	antisense	GAACAGTGGGGAAACGGACA	1
vpiRNA1665547	8826	8843	sense	GAAGTCGGCACGTGAGGC	5		vpiRNA1385841	2991	3011	sense	CAACAGAGCCGTCCATGCCGA	1
vpiRNA1206320	284	305	sense	CAGGGATACTGAAGAGATGGGG	5		vpiRNA1245792	9047	9067	sense	ATGAAGATCACTGGTTCTCCA	1
vpiRNA1165484	7338	7359	antisense	CACGCAGAGGACTAGGAGCATT	5		vpiRNA2987055	456	476	sense	TAACGGAGAACCACACATGAT	1
vpiRNA1533651	1795	1816	sense	CTGAGGATGGACAAACTACAGC	5		vpiRNA4421926	4296	4316	antisense	TCCCATTTGACATCGGCGGCT	1
vpiRNA2253390	9088	9108	sense	GTGGAAGGAGAAGGGCTGCAC	5		vpiRNA6416884	4084	4104	antisense	TGTTAGAAAAATAGCTGTTGG	1
vpiRNA1369070	3553	3574	sense	CGAGTAGGAACGAAACATGCAA	5		vpiRNA2656439	7190	7210	sense	GGCCAGGACTCCAAGCAAAAG	1
vpiRNA1266671	2050	2069	sense	CCATTCGGAGACAGCTACAT	5		vpiRNA4422053	9815	9835	antisense	TCCCCAAACAGGCCGTCTCTC	1
vpiRNA2113859	2157	2177	sense	GGGAGCGAAGAGAATGGCCAT	5		vpiRNA2131460	1156	1178	antisense	CTGGGTTCTCCTTGTGTTGGGCA	1
vpiRNA1610159	6259	6280	sense	GAAATCTGGACAAAAGAAGGGG	5		vpiRNA6520271	209	229	antisense	TTAATGGTCCTCGTCCCTGCA	1
vpiRNA1502476	1783	1803	sense	CTCAAGTGCAGGCTGAGGATG	5		vpiRNA2604430	7440	7460	sense	GGAAGGAAATCCAGGGAGGTT	1
vpiRNA1576738	378	403	sense	CTTGAACAGGAGACGCAGAACTGCAG	5		vpiRNA0518491	4943	4961	antisense	ACAACTTTTCCTTTTTTGT	1
vpiRNA2581070	5144	5165	sense	TCAGAGAGGCTATAAAACGGGG	5		vpiRNA2824999	10702	10723	sense	GTGCTGTTGAATCAACAGGTTC	1
vpiRNA2472411	3230	3250	sense	TAGGTAAGCTTGAGATGGACT	5		vpiRNA0954667	5991	6011	sense	AGCTAAAATGCTCCTAGATAA	1
vpiRNA3029839	2869	2893	sense	TGGAATTCGCTGGAAGTTGAAGACT	5		vpiRNA0177216	6901	6921	sense	AACATCCTGGACATAGATCTA	1
vpiRNA0465811	5824	5844	sense	ACAGATGGTGAAGAGCGGGTG	5		vpiRNA0970176	1021	1043	sense	AGCTGTGTGACGACGATGGCAAA	1
vpiRNA2124453	7568	7590	sense	GGGGAACTGGCAACATAGGAGAG	5		vpiRNA4793429	7808	7834	sense	TCGGTTGCGGCAGAGGAGGCTGGTCAT	1
vpiRNA2577973	4366	4386	sense	TCAGAAGATGGTAGCATGTCG	5		vpiRNA1610478	6423	6442	sense	CATGACTCAGAAGGCAAGAG	1
vpiRNA2675445	10342	10365	antisense	TCCTTGGACGGGGCTCACAGGTAG	5		vpiRNA1037670	1924	1944	antisense	AGGGATCTTACATGGAGAACC	1
vpiRNA1187305	2862	2887	sense	CAGAGCTTGGAATTCGCTGGAAGTTG	5		vpiRNA6000886	8176	8196	antisense	TGGATTCCTCACTAAGGCTCC	1
vpiRNA2106014	7569	7586	sense	GGGAACTGGCAACATAGG	5		vpiRNA1260282	9702	9722	antisense	ATGATTAACTCATGGAAATGG	1
vpiRNA0671904	5970	5993	sense	AGACTGTGCACACTGGAAAGAAGC	5		vpiRNA6524460	4985	5004	sense	TTACAAGGAGTGGAGCATAT	1
vpiRNA2189570	1110	1131	sense	GTACTGTATAGAGGCAAAGCTG	5		vpiRNA1046119	975	995	sense	AGGGGTTTCAGGAGGAAGCTG	1
vpiRNA1992173	207	227	sense	GCTGCAGGGACGAGGACCATT	5		vpiRNA6915865	4438	4458	sense	TTGCTGGTGATCTCAGGACTT	1
vpiRNA1731111	3282	3307	sense	GACTGAGGACTGTGGAAATAGAGGAC	5		vpiRNA7042019	980	1000	sense	TTTCAGGAGGAAGCTGGGTTG	1
vpiRNA1095780	5579	5601	sense	ATTTTAAAGGGAAGACTGTTTGG	5		vpiRNA5864825	3970	3992	sense	TGGAAAGTGAGTTGCACAATATT	1
vpiRNA1604114	6855	6879	sense	GAAAGATCTCGGATTGGGAAGCATT	5		vpiRNA2104854	8118	8137	antisense	CTGAGGGCATGTATGGGTTG	1
vpiRNA1875348	7338	7356	antisense	GCAGAGGACTAGGAGCATT	5		vpiRNA0564474	1774	1793	sense	ACAGGACATCTCAAGTGCAG	1
vpiRNA0672869	963	983	sense	AGACTTTGTAGAAGGGGTTTC	5		vpiRNA6022313	5201	5221	sense	TGGCAGCTGAAATGGAGGAAG	1
vpiRNA0491237	682	704	sense	ACCACAGGAGAACACAGAAGAGA	5		vpiRNA1626741	5312	5332	sense	CATTCACTATGAGGCTGCTAT	1
vpiRNA1528875	2458	2479	sense	CTGAAGTGTGGCAGTGGGATTT	5		vpiRNA2739022	4842	4859	antisense	GGTTTTGTTTGGACGGCT	1
vpiRNA1221975	4754	4772	sense	CATATGGAGGAGGCTGGAA	5		vpiRNA2570572	5247	5267	antisense	GCTCTGATGGCTGGGGTTTGG	1
vpiRNA0542563	7339	7358	antisense	ACGCAGAGGACTAGGAGCAT	5		vpiRNA4094415	1772	1792	sense	TCACAGGACATCTCAAGTGCA	1
vpiRNA0939294	954	980	sense	ATCAAATAGAGACTTTGTAGAAGGGGT	5		vpiRNA2159430	605	625	antisense	CTTCTGGTTCATTCTGCCTGA	1
vpiRNA0590525	2457	2475	sense	ACTGAAGTGTGGCAGTGGG	5		vpiRNA1677022	8611	8631	sense	CCATTTGGACAACAGCGCGTT	1
vpiRNA0804355	1798	1817	sense	AGGATGGACAAACTACAGCT	5		vpiRNA6988164	1037	1054	antisense	TTGGTTTGTTTTTTGCCA	1
vpiRNA1129194	9512	9535	sense	CAAGAGTAGGGCGCGAAAGGTTAT	5		vpiRNA5014545	3331	3351	sense	TCTGGAAAACTCATAACAGAA	1
vpiRNA0325239	4564	4586	sense	AAGGCTGAACTGGAAGATGGAGC	5		vpiRNA0828801	9355	9380	sense	AGAGACCAAAGAGGTAGTGGACAAGT	1
vpiRNA0905672	3387	3409	sense	ATACAGAGGTGAGGACGGATGCT	5		vpiRNA6348729	9905	9926	antisense	TGTGATGGGACTGCCGAGCAAA	1
vpiRNA1183835	2486	2509	sense	CAGACAACGTGCACACATGGACAG	5		vpiRNA0998649	3398	3415	sense	AGGACGGATGCTGGTACG	1
vpiRNA1153619	467	485	sense	CACACATGATCGTCAGTAG	5		vpiRNA0459346	5962	5982	sense	AATGATGAAGACTGTGCACAC	1
vpiRNA0725910	8040	8058	sense	AGCAGGACGAACACTCAGA	5		vpiRNA0415991	6672	6692	sense	AATACAGCCACACTGGATAGC	1
vpiRNA0918323	959	982	sense	ATAGAGACTTTGTAGAAGGGGTTT	5		vpiRNA0297865	1703	1723	sense	AAGAAGGGGCCATGCACACAG	1
vpiRNA0687988	1231	1250	sense	AGAGGATGGGGAAATGGATG	5		vpiRNA6015011	7575	7594	sense	TGGCAACATAGGAGAGACGC	1
vpiRNA1416901	3477	3497	sense	CGGACATGGGCAGATTGACAA	5		vpiRNA2089592	1171	1191	antisense	CTCTTCATTTAGGCTGGGTTC	1
vpiRNA1603662	351	371	sense	GAAAGAGATTGGAAGGATGCT	5		vpiRNA3916103	6685	6705	antisense	TATTATTGAAGCTGCTATCCA	1
vpiRNA1429831	5576	5599	sense	CGGATTTTAAAGGGAAGACTGTTT	5		vpiRNA6419238	249	270	antisense	TGTTAGGAAACGAAGGAACGCC	1
vpiRNA0022607	9500	9526	sense	AAAACTGGTTAGCAAGAGTAGGGCGCG	5		vpiRNA0979876	2232	2252	sense	AGGAAAGGCTCTCCACCAAGT	1
vpiRNA2873509	3701	3721	antisense	TGAAGGCTGCTAGTAGGGCAA	5		vpiRNA0749272	5972	5994	sense	ACTGTGCACACTGGAAAGAAGCT	1
vpiRNA2059284	9977	10000	sense	GGATGACAACGGAAGACATGCTGA	5		vpiRNA5894047	7269	7289	sense	TGGAATAACAGTGATTGACCT	1
vpiRNA1871023	392	417	sense	GCAGAACTGCAGGCATGATCATTATG	5		vpiRNA2599842	9668	9688	sense	GGAACGATTGGACACAAGTGC	1
vpiRNA1045622	8746	8766	sense	ATGTGCACTAGAGAAGAATTC	5		vpiRNA0533656	1397	1417	sense	ACACAGGAAAACATGGCAAGG	1
vpiRNA3052461	1627	1646	sense	TGGATACAGAAAGAGACATT	5		vpiRNA2830563	6121	6140	sense	GTGGACCTAATGAGAAGAGG	1
vpiRNA0614467	198	222	sense	ACTTGGAATGCTGCAGGGACGAGGA	5		vpiRNA7205437	71	91	sense	TTTTTTAATTAGAGAGCAGAT	1
vpiRNA1773493	4760	4782	sense	GAGGAGGCTGGAAGCTAGAAGGA	5		vpiRNA0582387	2224	2241	sense	ACATCTATAGGAAAGGCT	1
vpiRNA0945219	4365	4384	sense	ATCAGAAGATGGTAGCATGT	5		vpiRNA0465660	1536	1556	sense	AATGGAAAATAAAGCTTGGCT	1
vpiRNA2030090	8825	8842	sense	GGAAGTCGGCACGTGAGG	5		vpiRNA5156979	2001	2021	antisense	TCTTTTTCTGTTACGATTGGG	1
vpiRNA2101686	8841	8864	sense	GGCTGTTGAAGATAGTAGGTTTTG	5		vpiRNA3867593	667	687	sense	TATGGGACGTGTACCACCACA	1
vpiRNA1771243	3286	3312	sense	GAGGACTGTGGAAATAGAGGACCCTCT	5		vpiRNA2242652	1863	1886	sense	GAAGGAAATAGCAGAAACACAACA	1
vpiRNA1472334	4257	4281	sense	CGTGCTCACTGGACGATCGGCCGAT	5		vpiRNA3946721	2375	2395	sense	TATTGGTGGGAGTCGTGACGC	1
vpiRNA1496660	2371	2391	sense	CTAGTATTGGTGGGAGTCGTG	5		vpiRNA5811089	6464	6483	sense	TGCTGCACACGGCTGAAGCA	1
vpiRNA1823843	366	392	sense	GATGCTGAACATCTTGAACAGGAGACG	5		vpiRNA2227029	2887	2907	sense	GAAGACTATGGCTTTGGAGTA	1
vpiRNA2523350	2021	2037	antisense	TATGTTGACTGGGCTAT	5		vpiRNA1003655	385	407	sense	AGGAGACGCAGAACTGCAGGCAT	1
vpiRNA0579950	3504	3527	sense	ACTAGGAGTCTTGGGAATGGCATT	5		vpiRNA2567750	3543	3564	sense	GCTCAGGACCCGAGTAGGAACG	1
vpiRNA1576605	4095	4115	antisense	CTTGAAAGGGTTGTTAGAAAA	5		vpiRNA2552188	5110	5129	sense	GCGGGAAAGACGAAGAGATA	1
vpiRNA1771493	7709	7735	sense	GAGGAGAAACGGACCATCACGCTGTGT	5		vpiRNA7005388	255	271	antisense	TTGTTAGGAAACGAAGG	1
vpiRNA1503584	10571	10596	sense	CTCACTGGAAGGACTAGAGGTTAGAG	5		vpiRNA1360390	4869	4890	sense	CAAAACCAACGCCGGAACCATA	1
vpiRNA3227488	5786	5808	sense	TTATAGACCCCAGACGCTGCATG	5		vpiRNA1268013	3541	3557	sense	ATGCTCAGGACCCGAGT	1
vpiRNA0220952	4286	4307	sense	AACTGGAGAGAGCCGCCGATGT	5		vpiRNA2314525	10339	10359	antisense	GACGGGGCTCACAGGTAGCAT	1
vpiRNA2115186	2382	2401	sense	GGGAGTCGTGACGCTGTATT	5		vpiRNA1667818	10558	10578	antisense	CCAGTGAGACTACAGCTTCAT	1
vpiRNA2381383	3388	3412	sense	TACAGAGGTGAGGACGGATGCTGGT	5		vpiRNA1612840	2692	2712	antisense	CATGATTCCTTTGATGTCTCC	1
vpiRNA0220247	4571	4591	sense	AACTGGAAGATGGAGCCTATA	5		vpiRNA3633154	8954	8974	sense	TAGGGGAGTTCGGCAAGGCAA	1
vpiRNA2871796	1862	1883	sense	TGAAGGAAATAGCAGAAACACA	5		vpiRNA1654572	9531	9554	antisense	CCACTGATGGCCATTCTTGATAAC	1
vpiRNA2070389	8832	8855	sense	GGCACGTGAGGCTGTTGAAGATAG	5		vpiRNA1020447	8969	8989	sense	AGGCAAAAGGCAGCAGAGCCA	1
vpiRNA0795809	984	1007	sense	AGGAGGAAGCTGGGTTGACATAGT	5		vpiRNA3491556	8036	8057	sense	TAGAAGCAGGACGAACACTCAG	1
vpiRNA0687992	1231	1255	sense	AGAGGATGGGGAAATGGATGTGGAT	5		vpiRNA5811090	6464	6484	sense	TGCTGCACACGGCTGAAGCAG	1
vpiRNA2093390	10486	10504	sense	GGCGTAGTGGACTAGCGGT	5		vpiRNA2086341	5129	5149	antisense	CTCTGACTATGGCCGGAAGGT	1
vpiRNA0082917	9362	9382	sense	AAAGAGGTAGTGGACAAGTTG	5		vpiRNA1553766	2690	2710	sense	CAGGAGACATCAAAGGAATCA	1
vpiRNA0780265	6344	6363	sense	AGGAATTCAAGGAGTTTGCA	5		vpiRNA2575082	5266	5286	sense	GCTGAGCACACCGGGCGGGAG	1
vpiRNA1308788	4556	4580	sense	CCGTGGGAAAGGCTGAACTGGAAGA	5		vpiRNA2704706	1982	2003	antisense	GGGTTGACTGTAATCAGGCGAC	1
vpiRNA0797979	10257	10271	sense	AGGAGTCCTGTGGTA	5		vpiRNA0473210	10698	10722	sense	AATGGTGCTGTTGAATCAACAGGTT	1
vpiRNA1528873	2458	2477	sense	CTGAAGTGTGGCAGTGGGAT	5		vpiRNA2146391	2843	2864	antisense	CTGTTTGTGTTGGGGCATTCTG	1
vpiRNA1717753	3400	3425	sense	GACGGATGCTGGTACGGGATGGAAAT	5		vpiRNA5064322	6179	6201	antisense	TCTGTCTGCGTAGTTGATGCCTT	1
vpiRNA1514093	6862	6885	sense	CTCGGATTGGGAAGCATTACAACC	5		vpiRNA2397191	2331	2352	sense	GATAGGAATGAATTCACGCAGC	1
vpiRNA2338366	456	479	sense	TAACGGAGAACCACACATGATCGT	5		vpiRNA0133868	9104	9124	antisense	AAATGTAACCTAGCTTGTGCA	1
vpiRNA0673361	5530	5551	sense	AGAGAAATCCCTGAACGTTCGT	5		vpiRNA1056275	4728	4748	antisense	AGGTCTTTCTTAACGTCCGCC	1
vpiRNA1712971	389	414	sense	GACGCAGAACTGCAGGCATGATCATT	5		vpiRNA2683269	3924	3944	antisense	GGGACGCACAAGATAGCCATG	1
vpiRNA0689845	2574	2596	sense	AGAGGGCATTTGTGGAATCCGCT	5		vpiRNA2144678	8843	8862	sense	CTGTTGAAGATAGTAGGTTT	1
vpiRNA0262858	7707	7726	sense	AAGAGGAGAAACGGACCATC	5		vpiRNA0391415	9939	9965	sense	AAGTAGAACAACCTGGTCCATACACGC	1
vpiRNA2437544	9942	9965	sense	TAGAACAACCTGGTCCATACACGC	5		vpiRNA6983323	6754	6774	antisense	TTGGTTATCTTGGGGTGTTCT	1
vpiRNA2916012	3396	3416	sense	TGAGGACGGATGCTGGTACGG	5		vpiRNA1537801	10636	10656	antisense	CAGCAGGATCTCTGGTCTTTC	1
vpiRNA2149238	3468	3492	sense	GGTCACAGCCGGACATGGGCAGATT	5		vpiRNA1841320	1034	1054	sense	CGATGGCAAAAAACAAACCAA	1
vpiRNA1739809	461	485	sense	GAGAACCACACATGATCGTCAGTAG	5		vpiRNA2131964	3408	3428	sense	CTGGTACGGGATGGAAATCAG	1
vpiRNA1472332	4257	4279	sense	CGTGCTCACTGGACGATCGGCCG	5		vpiRNA2119353	4573	4593	sense	CTGGAAGATGGAGCCTATAGA	1
vpiRNA1020701	10469	10493	sense	ATGGAAGCTGTACGCATGGCGTAGT	5		vpiRNA0598541	448	468	sense	ACCACACGTAACGGAGAACCA	1
vpiRNA1169148	8031	8053	sense	CACGGTAGAAGCAGGACGAACAC	5		vpiRNA1359440	4600	4620	sense	CAAAAAGGGATTCTTGGATAT	1
vpiRNA1603772	4706	4732	sense	GAAAGAGGATTGAACCATCATGGGCGG	5		vpiRNA1315513	6348	6368	sense	ATTCAAGGAGTTTGCAGCTGG	1
vpiRNA1688582	8647	8674	sense	GACACGAGAACCCAAGAACCGAAAGAAG	5		vpiRNA0108042	5030	5050	sense	AAAGTATTGAAGACAATCCAG	1
vpiRNA1000173	3667	3688	sense	ATGACGGATGACATAGGTATGG	5		vpiRNA1099940	8822	8840	sense	AGTGGAAGTCGGCACGTGA	1
vpiRNA1603381	9723	9744	sense	GAAAGACGGCCGCGTACTTGTA	5		vpiRNA0751220	411	431	antisense	ACTGTTGGAATCAGCATAATG	1
vpiRNA3130225	8334	8354	sense	TGTAGACCTCGGAAGCGGAAC	5		vpiRNA6341089	6784	6804	antisense	TGTGAGGATGGCTATGACAAC	1
vpiRNA0795804	984	1002	sense	AGGAGGAAGCTGGGTTGAC	5		vpiRNA1272382	9731	9751	antisense	ATGGAACTACAAGTACGCGGC	1
vpiRNA2305650	510	533	sense	GTTTAAAACAGAGGATGGTGTGAA	5		vpiRNA1563542	284	303	sense	CAGGGATACTGAAGAGATGG	1
vpiRNA1410551	4881	4905	sense	CGGAACCATAGGTGCCGTATCTCTG	5		vpiRNA0816973	5708	5728	sense	AGACTAGAACCAATGATTGGG	1
vpiRNA2464228	3506	3527	sense	TAGGAGTCTTGGGAATGGCATT	5		vpiRNA0585227	9992	10008	sense	ACATGCTGACAGTCTGG	1
vpiRNA1684879	9981	10001	sense	GACAACGGAAGACATGCTGAC	5		vpiRNA1655891	1330	1355	sense	CCAGAAAACTTGGAATACACCATTGT	1
vpiRNA3084186	8863	8882	sense	TGGGAGCTGGTTGACAAGGA	5		vpiRNA2437238	5071	5091	antisense	GATGGTCAATTTTCTCTTTCG	1
vpiRNA0717838	5270	5292	sense	AGCACACCGGGCGGGAGATTGTG	5		vpiRNA2631272	5552	5572	sense	GGAGTTCTGGACATGAGTGGG	1
vpiRNA1847096	4279	4298	sense	GATTTGGAACTGGAGAGAGC	5		vpiRNA1650739	9234	9257	sense	CCACATGGAAGGAGAACACAAGAA	1
vpiRNA1206995	1370	1389	sense	CAGGGGAAGAGCATGCAGTC	5		vpiRNA1027376	1792	1810	sense	AGGCTGAGGATGGACAAAC	1
vpiRNA0945807	5260	5283	sense	ATCAGAGCTGAGCACACCGGGCGG	5		vpiRNA2482840	4035	4055	sense	GCAGAAAGCGGATTGGATACC	1
vpiRNA3292841	5556	5577	sense	TTCTGGACATGAGTGGGTCACG	5		vpiRNA0460609	2136	2156	sense	AATGATTGAGACAACAATGAG	1
vpiRNA1389326	10481	10504	sense	CGCATGGCGTAGTGGACTAGCGGT	5		vpiRNA2099757	9997	10017	sense	CTGACAGTCTGGAACAGGGTG	1
vpiRNA2025517	1374	1396	sense	GGAAGAGCATGCAGTCGGAAATG	5		vpiRNA1380099	6947	6967	antisense	CAAATGTTGTGGCCACAGCAT	1
vpiRNA2096215	5151	5176	sense	GGCTATAAAACGGGGCCTGAGGACAT	5		vpiRNA5153228	2970	2990	antisense	TCTTTTATGGCCGCTGACATG	1
vpiRNA2027898	1018	1039	sense	GGAAGCTGTGTGACGACGATGG	5		vpiRNA0390451	9721	9741	antisense	AAGTACGCGGCCGTCTTTCAT	1
vpiRNA1617036	1012	1035	sense	GAACATGGAAGCTGTGTGACGACG	5		vpiRNA4973810	3710	3729	antisense	TCTGACTTTGAAGGCTGCTA	1
vpiRNA3186491	8844	8865	sense	TGTTGAAGATAGTAGGTTTTGG	5		vpiRNA0927663	2160	2180	sense	AGCGAAGAGAATGGCCATTTT	1
vpiRNA2868904	8847	8867	sense	TGAAGATAGTAGGTTTTGGGA	5		vpiRNA2069587	9778	9799	antisense	CTCCTTGGGAAATTCGGGCTCT	1
vpiRNA1472333	4257	4280	sense	CGTGCTCACTGGACGATCGGCCGA	5		vpiRNA2789138	6409	6428	antisense	GTCATGAAAGTTGGAAGCCT	1
vpiRNA2032398	202	220	sense	GGAATGCTGCAGGGACGAG	5		vpiRNA0300841	7852	7871	sense	AAGAATGTAAGAGAAGTCAA	1
vpiRNA0892211	2983	3008	sense	ATAAAAGACAACAGAGCCGTCCATGC	5		vpiRNA0831305	961	982	sense	AGAGACTTTGTAGAAGGGGTTT	1
vpiRNA0464691	3389	3411	sense	ACAGAGGTGAGGACGGATGCTGG	5		vpiRNA2844755	7974	7994	antisense	GTGTCACACTTTTCTGGCGGA	1
vpiRNA0394413	1516	1535	sense	AATGAGATGGTGTTGCTGCA	5		vpiRNA1439234	2807	2827	antisense	CAATGAGAAAGGTCTGGTTAT	1
vpiRNA0511448	5275	5294	sense	ACCGGGCGGGAGATTGTGGA	5		vpiRNA0473048	3418	3434	antisense	AATGGTCTGATTTCCAT	1
vpiRNA2211267	7337	7361	antisense	GTCACGCAGAGGACTAGGAGCATTA	5		vpiRNA1399731	7313	7329	antisense	CAACTGCTTTTCAAACT	1
vpiRNA1628625	4570	4587	sense	GAACTGGAAGATGGAGCC	5		vpiRNA0848085	9325	9345	sense	AGAGGCACAGTAATGGATATC	1
vpiRNA1188026	3390	3409	sense	CAGAGGTGAGGACGGATGCT	5		vpiRNA0506140	1196	1216	sense	ACAAAAGGTTCGTCTGCAAAC	1
vpiRNA1570794	9656	9677	sense	CTTCAAGAGGATGGAACGATTG	5		vpiRNA2382375	3554	3571	sense	GAGTAGGAACGAAACATG	1
vpiRNA0715385	9510	9532	sense	AGCAAGAGTAGGGCGCGAAAGGT	5		vpiRNA1613135	8268	8288	sense	CATGATTTCAAGGATGTTGAT	1
vpiRNA2098956	4566	4591	sense	GGCTGAACTGGAAGATGGAGCCTATA	5		vpiRNA2177227	6117	6137	sense	CTTTGTGGACCTAATGAGAAG	1
vpiRNA0195291	457	477	sense	AACGGAGAACCACACATGATC	5		vpiRNA0522915	4987	5006	sense	ACAAGGAGTGGAGCATATGT	1
vpiRNA1739807	461	483	sense	GAGAACCACACATGATCGTCAGT	5		vpiRNA1270012	9444	9464	antisense	ATGCTTTTGAAGACTCCTTCT	1
vpiRNA2081232	9730	9746	sense	GGCCGCGTACTTGTAGT	5		vpiRNA1420844	10360	10375	sense	CAAGGACGTTAAAAGA	1
vpiRNA1115094	9935	9955	sense	CAACAAGTAGAACAACCTGGT	5		vpiRNA1670679	2997	3016	antisense	CCATATCGGCATGGACGGCT	1
vpiRNA2268567	3277	3294	sense	GTGGTGACTGAGGACTGT	5		vpiRNA1453787	6469	6491	sense	CACACGGCTGAAGCAGGTGGAAG	1
vpiRNA0329895	7566	7589	sense	AAGGGGAACTGGCAACATAGGAGA	5		vpiRNA2678969	5948	5970	sense	GGGAACCTCTGGAAAATGATGAA	1
vpiRNA2633014	8028	8047	sense	TCCCACGGTAGAAGCAGGAC	5		vpiRNA1658727	5795	5814	sense	CCAGACGCTGCATGAAACCA	1
vpiRNA2796119	5955	5975	sense	TCTGGAAAATGATGAAGACTG	5		vpiRNA1254011	6130	6150	sense	ATGAGAAGAGGAGACCTACCA	1
vpiRNA0692676	9514	9531	sense	AGAGTAGGGCGCGAAAGG	5		vpiRNA6405226	6001	6021	antisense	TGTGTTGATGTTATCTAGGAG	1
vpiRNA0579952	3504	3530	sense	ACTAGGAGTCTTGGGAATGGCATTGTT	5		vpiRNA6375155	4667	4687	sense	TGTGGCATGTCACACGCGGCG	1
vpiRNA1188030	3390	3413	sense	CAGAGGTGAGGACGGATGCTGGTA	5		vpiRNA0327238	4597	4617	sense	AAGCAAAAAGGGATTCTTGGA	1
vpiRNA0873666	9082	9101	sense	AGTGGAGTGGAAGGAGAAGG	5		vpiRNA0715485	3564	3584	antisense	ACTAGTAGTATTGCATGTTTC	1
vpiRNA2265477	3655	3674	sense	GTGGGCGCTACTATGACGGA	5		vpiRNA0046436	4871	4891	sense	AAACCAACGCCGGAACCATAG	1
vpiRNA1473564	14	35	sense	CGTGGACCGACAAAGACAGATT	5		vpiRNA7184843	4109	4129	antisense	TTTTCTTGTTGGTTCTTGAAA	1
vpiRNA3020119	9667	9691	sense	TGGAACGATTGGACACAAGTGCCCT	5		vpiRNA2830609	7801	7821	sense	GTGGACCTCGGTTGCGGCAGA	1
vpiRNA2841985	7317	7338	sense	TGAAAAGCAGTTGGGACAAGTA	5		vpiRNA6926917	405	427	antisense	TTGGAATCAGCATAATGATCATG	1
vpiRNA1123714	5766	5786	sense	CAACTTCAAGGCTGAGAGGGT	5		vpiRNA1304331	746	766	antisense	ATGTTTCAGTTCGTGTCTCCA	1
vpiRNA1801938	8851	8873	sense	GATAGTAGGTTTTGGGAGCTGGT	5		vpiRNA6893855	1979	2000	antisense	TTGACTGTAATCAGGCGACCTA	1
vpiRNA1824691	9665	9685	sense	GATGGAACGATTGGACACAAG	5		vpiRNA2859997	8961	8980	sense	GTTCGGCAAGGCAAAAGGCA	1
vpiRNA1719009	9819	9837	sense	GACGGCCTGTTTGGGGAAG	5		vpiRNA4862050	2794	2814	sense	TCTACAGAGTCTCATAACCAG	1
vpiRNA3163149	3292	3310	sense	TGTGGAAATAGAGGACCCT	5		vpiRNA2119489	10575	10594	sense	CTGGAAGGACTAGAGGTTAG	1
vpiRNA1502906	4029	4049	sense	CTCACAGCAGAAAGCGGATTG	5		vpiRNA0250031	2491	2510	sense	AACGTGCACACATGGACAGA	1
vpiRNA1422114	1602	1619	sense	CGGAGCGGACACACAAGG	5		vpiRNA2339295	2143	2163	sense	GAGACAACAATGAGGGGAGCG	1
vpiRNA0835953	3231	3252	sense	AGGTAAGCTTGAGATGGACTTT	5		vpiRNA1559998	606	625	sense	CAGGCAGAATGAACCAGAAG	1
vpiRNA1779291	8839	8863	sense	GAGGCTGTTGAAGATAGTAGGTTTT	5		vpiRNA6503814	226	245	sense	TTAAAACTGTTCATGGCCCT	1
vpiRNA1591700	703	722	sense	GAAAAAAGATCAGTGGCACT	5		vpiRNA7146797	1789	1809	antisense	TTTGTCCATCCTCAGCCTGCA	1
vpiRNA2104487	7792	7816	sense	GGGAAAGTAGTGGACCTCGGTTGCG	5		vpiRNA3998927	7078	7096	sense	TCAAAGATGGACATCGGAG	1
vpiRNA0829899	7567	7589	sense	AGGGGAACTGGCAACATAGGAGA	5		vpiRNA2502593	7323	7343	sense	GCAGTTGGGACAAGTAATGCT	1
vpiRNA1588644	7295	7314	antisense	CTTTGGATCATAGGGTATTG	5		vpiRNA2600473	9729	9749	antisense	GGAACTACAAGTACGCGGCCG	1
vpiRNA1690139	8598	8620	sense	GACAGACACGACTCCATTTGGAC	5		vpiRNA1625131	4425	4445	sense	CATTAGAACAGGATTGCTGGT	1
vpiRNA3357860	5581	5600	sense	TTTAAAGGGAAGACTGTTTG	5		vpiRNA2141614	1826	1846	antisense	CTGTGCACATAGAGTATGACA	1
vpiRNA0305856	2702	2726	sense	AAGGAATCATGCAGGCAGGAAAACG	5		vpiRNA2057834	3223	3243	antisense	CTCAAGCTTACCTAGATGCCA	1
vpiRNA2871567	10559	10582	sense	TGAAGCTGTAGTCTCACTGGAAGG	5		vpiRNA1753109	2835	2855	sense	CGAAACAGCAGAATGCCCCAA	1
vpiRNA0454327	468	484	sense	ACACATGATCGTCAGTA	5		vpiRNA2044944	1559	1579	antisense	CTAGGAACCATTGCCTGTGCA	1
vpiRNA1739861	8652	8678	sense	GAGAACCCAAGAACCGAAAGAAGGCAC	5		vpiRNA0523322	10292	10313	sense	ACAAGGCTAGAAGTCAGGTCGG	1
vpiRNA1130791	4596	4622	sense	CAAGCAAAAAGGGATTCTTGGATATTC	5		vpiRNA3910252	4732	4752	antisense	TATTAGGTCTTTCTTAACGTC	1
vpiRNA3036092	16	34	sense	TGGACCGACAAAGACAGAT	5		vpiRNA1559761	10674	10694	sense	CAGGCACAGAACGCCAGAAAA	1
vpiRNA2126301	2156	2178	sense	GGGGAGCGAAGAGAATGGCCATT	5		vpiRNA0350761	1104	1122	sense	AAGGAAGTACTGTATAGAG	1
vpiRNA1245232	9934	9957	sense	CCAACAAGTAGAACAACCTGGTCC	5		vpiRNA3848030	4682	4702	antisense	TATGCATTAGAACAGCGCCGC	1
vpiRNA0851341	1109	1132	sense	AGTACTGTATAGAGGCAAAGCTGA	5		vpiRNA1578658	6461	6481	sense	CAGTGCTGCACACGGCTGAAG	1
vpiRNA1182218	7787	7807	sense	CAGAAGGGAAAGTAGTGGACC	5		vpiRNA0605598	4885	4903	sense	ACCATAGGTGCCGTATCTC	1
vpiRNA1705348	5118	5139	sense	GACGAAGAGATACCTTCCGGCC	5		vpiRNA2030302	8686	8706	sense	CTAATGAAAATCACGGCAGAG	1
vpiRNA1009107	5720	5738	sense	ATGATTGGGACTTCGTGGT	5		vpiRNA1452350	7380	7399	antisense	CACACAGAGCCCATGTAGTC	1
vpiRNA1783275	9365	9387	sense	GAGGTAGTGGACAAGTTGGTACC	5		vpiRNA1396150	2490	2510	sense	CAACGTGCACACATGGACAGA	1
vpiRNA0082536	7706	7727	sense	AAAGAGGAGAAACGGACCATCA	5		vpiRNA0308325	5707	5730	sense	AAGACTAGAACCAATGATTGGGAC	1
vpiRNA2590129	605	624	sense	TCAGGCAGAATGAACCAGAA	5		vpiRNA2781527	2374	2394	sense	GTATTGGTGGGAGTCGTGACG	1
vpiRNA1026894	9975	9999	sense	ATGGATGACAACGGAAGACATGCTG	5		vpiRNA1277278	3244	3270	sense	ATGGACTTTGATTTCTGCGAAGGAACC	1
vpiRNA2168477	9506	9527	sense	GGTTAGCAAGAGTAGGGCGCGA	5		vpiRNA3148467	173	193	sense	TACAACAGCTGACAAAGAGAT	1
vpiRNA1737711	3705	3726	antisense	GACTTTGAAGGCTGCTAGTAGG	5		vpiRNA1615727	10468	10487	sense	CATGGAAGCTGTACGCATGG	1
vpiRNA0817922	1792	1816	sense	AGGCTGAGGATGGACAAACTACAGC	5		vpiRNA2726749	2379	2399	sense	GGTGGGAGTCGTGACGCTGTA	1
vpiRNA0270097	4577	4597	sense	AAGATGGAGCCTATAGAATCA	5		vpiRNA2579412	2877	2897	sense	GCTGGAAGTTGAAGACTATGG	1
vpiRNA1027476	765	789	sense	ATGGATGTCATCAGAAGGGGCCTGG	5		vpiRNA1325105	4181	4203	antisense	ATTCTTTAGGAGTGAACTGGCCA	1
vpiRNA2139192	7927	7947	sense	GGGTGGAATCTAGTACGTCTT	5		vpiRNA0852537	3734	3754	antisense	AGAGTAGTCCAGCTGCAAAAG	1
vpiRNA1019789	9666	9690	sense	ATGGAACGATTGGACACAAGTGCCC	5		vpiRNA4117387	1478	1498	sense	TCACGATGGAGTGCTCTCCGA	1
vpiRNA3328279	6238	6263	sense	TTGGAAGAAAATGTGGAGGTGGAAAT	5		vpiRNA1329610	4064	4083	antisense	ATTGAGACCCTTGATCGTCA	1
vpiRNA2997705	3542	3565	sense	TGCTCAGGACCCGAGTAGGAACGA	5		vpiRNA5818751	3406	3429	sense	TGCTGGTACGGGATGGAAATCAGA	1
vpiRNA2019296	6258	6278	sense	GGAAATCTGGACAAAAGAAGG	5		vpiRNA1648663	10460	10480	sense	CCACAAACCATGGAAGCTGTA	1
vpiRNA1105453	2858	2883	sense	CAAACAGAGCTTGGAATTCGCTGGAA	5		vpiRNA0809934	3727	3745	sense	AGACCAACTTTTGCAGCTG	1
vpiRNA2096213	5151	5174	sense	GGCTATAAAACGGGGCCTGAGGAC	5		vpiRNA1251455	3667	3689	sense	ATGACGGATGACATAGGTATGGG	1
vpiRNA1115096	9935	9957	sense	CAACAAGTAGAACAACCTGGTCC	5		vpiRNA0793778	10436	10456	sense	AGAAGGTGTAAAAAATCTGGG	1
vpiRNA1536272	5244	5264	antisense	CTGATGGCTGGGGTTTGGTAT	5		vpiRNA5468857	9711	9731	sense	TGAGTTAATCATGAAAGACGG	1
vpiRNA2104438	4560	4579	sense	GGGAAAGGCTGAACTGGAAG	5		vpiRNA1577328	6510	6528	sense	CAGTGAACTGCCGGAGACC	1
vpiRNA0104875	7795	7812	sense	AAAGTAGTGGACCTCGGT	5		vpiRNA1606303	9418	9438	antisense	CATCTGTCTGATTAGTTGGGC	1
vpiRNA1816796	3673	3691	sense	GATGACATAGGTATGGGCG	5		vpiRNA1668524	4271	4291	antisense	CCAGTTCCAAATCGGCCGATC	1
vpiRNA2255784	15	38	sense	GTGGACCGACAAAGACAGATTCTT	5		vpiRNA1254302	2274	2293	antisense	ATGAGACCCCACTGAAGGCA	1
vpiRNA0233817	6853	6870	sense	AAGAAAGATCTCGGATTG	5		vpiRNA0008282	9211	9238	sense	AAAAATGAAGAAATGGTAACAAACCACA	1
vpiRNA1976746	5152	5174	sense	GCTATAAAACGGGGCCTGAGGAC	5		vpiRNA1188543	4365	4385	sense	ATCAGAAGATGGTAGCATGTC	1
vpiRNA1257464	8329	8353	sense	CCAGATGTAGACCTCGGAAGCGGAA	5		vpiRNA2227030	2887	2908	sense	GAAGACTATGGCTTTGGAGTAT	1
vpiRNA2425618	290	311	sense	TACTGAAGAGATGGGGAACAAT	5		vpiRNA1028082	8840	8858	sense	AGGCTGTTGAAGATAGTAG	1
vpiRNA1266672	2050	2070	sense	CCATTCGGAGACAGCTACATC	5		vpiRNA4017493	7918	7938	sense	TCAACATATGGGTGGAATCTA	1
vpiRNA2191739	8335	8363	sense	GTAGACCTCGGAAGCGGAACCCGCAACAT	5		vpiRNA6635307	8806	8826	sense	TTCACTGATGAGAACAAGTGG	1
vpiRNA2106378	5587	5605	sense	GGGAAGACTGTTTGGTTCG	5		vpiRNA0668500	4680	4700	sense	ACGCGGCGCTGTTCTAATGCA	1
vpiRNA0829897	7567	7587	sense	AGGGGAACTGGCAACATAGGA	5		vpiRNA0811446	8337	8357	sense	AGACCTCGGAAGCGGAACCCG	1
vpiRNA0629480	1011	1029	sense	AGAACATGGAAGCTGTGTG	5		vpiRNA1371046	22	40	antisense	CAAAGAATCTGTCTTTGTC	1
vpiRNA2253396	9088	9114	sense	GTGGAAGGAGAAGGGCTGCACAAGCTA	5		vpiRNA0770699	2114	2134	sense	AGAAAGGAAGTTCTATCGGCC	1
vpiRNA1245265	2852	2875	sense	CCAACACAAACAGAGCTTGGAATT	5		vpiRNA1186928	4477	4496	sense	ATCACGGCAGCAGCATGGTA	1
vpiRNA1381567	4278	4298	sense	CGATTTGGAACTGGAGAGAGC	5		vpiRNA5856974	1538	1555	sense	TGGAAAATAAAGCTTGGC	1
vpiRNA1770876	7332	7353	antisense	GAGGACTAGGAGCATTACTTGT	5		vpiRNA1103464	5173	5193	antisense	AGTGGGGGCCAGGATTAATGT	1
vpiRNA2875880	2459	2483	sense	TGAAGTGTGGCAGTGGGATTTTCAT	5		vpiRNA2769494	6145	6165	antisense	GTAGGCCAACCAGACTGGTAG	1
vpiRNA2071623	8700	8723	sense	GGCAGAGTGGCTTTGGAAAGAACT	5		vpiRNA1304907	1973	1993	sense	ATGTTTTAGGTCGCCTGATTA	1
vpiRNA1147077	5718	5737	sense	CAATGATTGGGACTTCGTGG	5		vpiRNA5707891	1549	1568	antisense	TGCCTGTGCACCAGCCAAGC	1
vpiRNA1514090	6862	6881	sense	CTCGGATTGGGAAGCATTAC	5		vpiRNA3524524	9592	9612	antisense	TAGAGCTGTTAAAGCGCTTGC	1
vpiRNA2095944	10296	10315	sense	GGCTAGAAGTCAGGTCGGAT	5		vpiRNA1163159	7186	7206	sense	ATAGGGCCAGGACTCCAAGCA	1
vpiRNA0589958	291	313	sense	ACTGAAGAGATGGGGAACAATTA	5		vpiRNA1027377	1792	1811	sense	AGGCTGAGGATGGACAAACT	1
vpiRNA1849361	7747	7772	sense	GCAAAACTGAGATGGTTCGTCGAGAG	5		vpiRNA5838768	1439	1455	antisense	TGCTTCTGTGATGGAAC	1
vpiRNA2024825	9987	10009	sense	GGAAGACATGCTGACAGTCTGGA	5		vpiRNA5539879	3644	3664	sense	TGATGGTTATGGTGGGCGCTA	1
vpiRNA1641574	1186	1205	sense	GAAGAGCAGGACAAAAGGTT	5		vpiRNA0287422	7654	7673	sense	AAGAAAAGTGGAATCCAGGA	1
vpiRNA1580856	10339	10363	antisense	CTTGGACGGGGCTCACAGGTAGCAT	5		vpiRNA0719714	5683	5701	antisense	ACTCAGAATCAAAGGTCTT	1
vpiRNA0646400	8948	8969	sense	AGAAGCTAGGGGAGTTCGGCAA	5		vpiRNA1243608	614	634	sense	ATGAACCAGAAGACATAGATT	1
vpiRNA2125652	1918	1930	sense	GGGGACGGTTCTC	5		vpiRNA5044159	6034	6056	antisense	TCTGGTTCGAACATGCTAGGAAT	1
vpiRNA1381454	9475	9493	antisense	CGATTTCTTCTGTGACTGT	5		vpiRNA1851017	9798	9815	antisense	CGCAAAGACCACCCAGCT	1
vpiRNA1257203	4623	4639	sense	CCAGATCGGAGCCGGAG	5		vpiRNA6523674	5352	5374	sense	TTACAACCTGATCATCATGGACG	1
vpiRNA1780809	2575	2589	sense	GAGGGCATTTGTGGA	5		vpiRNA1289888	9685	9705	antisense	ATGGTGTGAACAGAAGGGCAC	1
vpiRNA1209776	4843	4861	antisense	CAGGTTTTGTTTGGACGGC	5		vpiRNA7176639	899	919	sense	TTTTCATCTTACTGACAGCTG	1
vpiRNA1615883	381	408	sense	GAACAGGAGACGCAGAACTGCAGGCATG	5		vpiRNA1152834	5382	5402	antisense	ATACTTGCTGGGTCTGTGAAA	1
vpiRNA2786006	5695	5718	sense	TCTGAGTATGTCAAGACTAGAACC	5		vpiRNA1875699	7717	7739	antisense	CGCGACACAGCGTGATGGTCCGT	1
vpiRNA0686691	7708	7724	sense	AGAGGAGAAACGGACCA	5		vpiRNA5129076	6236	6256	sense	TCTTGGAAGAAAATGTGGAGG	1
vpiRNA0165143	1013	1039	sense	AACATGGAAGCTGTGTGACGACGATGG	5		vpiRNA4490019	3460	3480	antisense	TCCGGCTGTGACCAAGGAGTT	1
vpiRNA1956266	4682	4702	sense	GCGGCGCTGTTCTAATGCATA	5		vpiRNA3998928	7078	7098	sense	TCAAAGATGGACATCGGAGTT	1
vpiRNA0590526	2457	2477	sense	ACTGAAGTGTGGCAGTGGGAT	5		vpiRNA1269521	10604	10624	antisense	ATGCTGTTTTTTGTTTTGGGG	1
vpiRNA0264158	9363	9383	sense	AAGAGGTAGTGGACAAGTTGG	5		vpiRNA1026867	1464	1484	sense	AGGCTATGGCACTGTCACGAT	1
vpiRNA2093392	10486	10506	sense	GGCGTAGTGGACTAGCGGTTA	5		vpiRNA0465157	6973	6993	antisense	AATGCTGTGTCTCAACATTGG	1
vpiRNA0329892	7566	7586	sense	AAGGGGAACTGGCAACATAGG	5		vpiRNA2435707	432	452	sense	GATGGCGTTCCATTTAACCAC	1
vpiRNA0858676	2373	2392	sense	AGTATTGGTGGGAGTCGTGA	5		vpiRNA5202053	9679	9699	antisense	TGAACAGAAGGGCACTTGTGT	1
vpiRNA2859404	8531	8549	sense	TGAACGGAGTGGTCAGACT	5		vpiRNA0605596	4885	4901	sense	ACCATAGGTGCCGTATC	1
vpiRNA2207767	2374	2394	sense	GTATTGGTGGGAGTCGTGACG	5		vpiRNA0031581	9212	9238	sense	AAAATGAAGAAATGGTAACAAACCACA	1
vpiRNA0732360	9460	9479	sense	AGCATTCAGCACCTGACAGT	5		vpiRNA5374005	1978	1999	antisense	TGACTGTAATCAGGCGACCTAA	1
vpiRNA1449474	8033	8049	sense	CGGTAGAAGCAGGACGA	5		vpiRNA2099665	910	930	sense	CTGACAGCTGTCGCTCCTTCA	1
vpiRNA0400713	204	227	sense	AATGCTGCAGGGACGAGGACCATT	5		vpiRNA0703384	9876	9897	sense	ACGTGACCTCAGGCTGGCGGCT	1
vpiRNA0791353	4779	4798	sense	AGGAGAATGGAAGGAAGGAG	5		vpiRNA2128126	7960	7981	antisense	CTGGCGGAGTGAAGAAAACGTC	1
vpiRNA1127890	5706	5727	sense	CAAGACTAGAACCAATGATTGG	5		vpiRNA0809266	9990	10015	sense	AGACATGCTGACAGTCTGGAACAGGG	1
vpiRNA0998469	8596	8617	sense	ATGACAGACACGACTCCATTTG	5		vpiRNA6099948	8476	8496	sense	TGGGCTTACCATGGCAGCTAT	1
vpiRNA1006891	5963	5982	sense	ATGATGAAGACTGTGCACAC	5		vpiRNA5856975	1538	1556	sense	TGGAAAATAAAGCTTGGCT	1
vpiRNA0604423	9503	9529	sense	ACTGGTTAGCAAGAGTAGGGCGCGAAA	5		vpiRNA1398016	5423	5443	sense	CAACTCGAGTAGAGATGGGTG	1
vpiRNA1987238	9996	10016	sense	GCTGACAGTCTGGAACAGGGT	5		vpiRNA2255047	2673	2693	sense	GAAGTTGACTATTATGACAGG	1
vpiRNA1183834	2486	2508	sense	CAGACAACGTGCACACATGGACA	5		vpiRNA0752993	1763	1783	sense	ACTTACTGTTCACAGGACATC	1
vpiRNA1288022	3552	3571	sense	CCGAGTAGGAACGAAACATG	5		vpiRNA2619832	6531	6551	sense	GGAGACATTGCTTTTACTGAC	1
vpiRNA3000449	368	392	sense	TGCTGAACATCTTGAACAGGAGACG	5		vpiRNA1231632	6860	6878	sense	ATCTCGGATTGGGAAGCAT	1
vpiRNA0614464	198	219	sense	ACTTGGAATGCTGCAGGGACGA	5		vpiRNA1087172	7956	7974	antisense	AGTGAAGAAAACGTCAACT	1
vpiRNA3025084	10576	10593	sense	TGGAAGGACTAGAGGTTA	5		vpiRNA2785610	7341	7361	antisense	GTCACGCAGAGGACTAGGAGC	1
vpiRNA1580855	10341	10363	antisense	CTTGGACGGGGCTCACAGGTAGC	5		vpiRNA1286434	7386	7401	sense	ATGGGCTCTGTGTGAG	1
vpiRNA0629804	6738	6763	sense	AGAACCAGAAAAGCAGAGAACACCCC	5		vpiRNA2974121	3004	3020	antisense	TAACCCATATCGGCATG	1
vpiRNA3052981	7676	7698	sense	TGGATAGAACCTTAGCAAAAGAA	5		vpiRNA2059128	3870	3890	antisense	CTCACCATTTTAAGGACCATC	1
vpiRNA1429832	5576	5600	sense	CGGATTTTAAAGGGAAGACTGTTTG	5		vpiRNA1527930	2994	3014	sense	CAGAGCCGTCCATGCCGATAT	1
vpiRNA0818677	7824	7843	sense	AGGCTGGTCATACTATTGTG	5		vpiRNA0652929	5181	5201	antisense	ACGACTCTAGTGGGGGCCAGG	1
vpiRNA1010813	9750	9775	sense	ATGCAGAAACCAAGATGAACTGATTG	5		vpiRNA1544038	5447	5466	sense	CAGCTGGGATTTTCATGACA	1
vpiRNA1832067	8332	8357	sense	GATGTAGACCTCGGAAGCGGAACCCG	5		vpiRNA6675476	3317	3337	antisense	TTCCAGAGGCAGTAGTTGTTC	1
vpiRNA0652461	10300	10314	sense	AGAAGTCAGGTCGGA	5		vpiRNA1143697	8213	8233	antisense	ATACCCAGTACATCTCATGTG	1
vpiRNA0194878	7716	7735	sense	AACGGACCATCACGCTGTGT	5		vpiRNA1569800	9933	9953	antisense	CAGGTTGTTCTACTTGTTGGA	1
vpiRNA1474139	5549	5577	sense	CGTGGAGTTCTGGACATGAGTGGGTCACG	5		vpiRNA6503330	512	532	sense	TTAAAACAGAGGATGGTGTGA	1
vpiRNA2352051	3234	3252	sense	TAAGCTTGAGATGGACTTT	5		vpiRNA6964449	7058	7079	sense	TTGGGAAAGGATGGCCATTGTC	1
vpiRNA1862529	8593	8616	sense	GCAATGACAGACACGACTCCATTT	5		vpiRNA2432579	1800	1820	sense	GATGGACAAACTACAGCTCAA	1
vpiRNA0118966	8025	8049	sense	AAATCCCACGGTAGAAGCAGGACGA	5		vpiRNA2119490	10575	10595	sense	CTGGAAGGACTAGAGGTTAGA	1
vpiRNA1192282	4033	4055	sense	CAGCAGAAAGCGGATTGGATACC	5		vpiRNA1637318	9812	9832	antisense	CCAAACAGGCCGTCTCTCGCA	1
vpiRNA0344427	5397	5421	sense	AAGTATAGCGGCTAGAGGATACATC	5		vpiRNA0399275	4505	4519	sense	AAGTGAAGAAACAAC	1
vpiRNA0692677	9514	9532	sense	AGAGTAGGGCGCGAAAGGT	5		vpiRNA3149535	6879	6899	sense	TACAACCCAGCAACCCGAGAG	1
vpiRNA1775725	9662	9689	sense	GAGGATGGAACGATTGGACACAAGTGCC	5		vpiRNA0587708	3370	3390	sense	ACATTACCACCGCTAAGATAC	1
vpiRNA0216286	2456	2475	sense	AACTGAAGTGTGGCAGTGGG	5		vpiRNA1659295	3826	3843	sense	CCAGAGACCATTCTTGAA	1
vpiRNA0841708	3393	3417	sense	AGGTGAGGACGGATGCTGGTACGGG	5		vpiRNA1044466	8010	8029	sense	AGGGGAGTCGTCACCAAATC	1
vpiRNA1830055	5436	5459	sense	GATGGGTGAGGCAGCTGGGATTTT	5		vpiRNA1823737	5428	5448	sense	CGAGTAGAGATGGGTGAGGCA	1
vpiRNA1168520	6471	6497	sense	CACGGCTGAAGCAGGTGGAAGGGCGTA	5		vpiRNA1513922	6737	6761	sense	CAGAACCAGAAAAGCAGAGAACACC	1
vpiRNA2118996	253	275	antisense	GGGATTGTTAGGAAACGAAGGAA	5		vpiRNA5660763	943	970	sense	TGCATAGGAATATCAAATAGAGACTTTG	1
vpiRNA1653413	1863	1887	sense	GAAGGAAATAGCAGAAACACAACAT	5		vpiRNA1336115	7278	7298	antisense	ATTGGATCTAGGTCAATCACT	1
vpiRNA0687193	7819	7841	sense	AGAGGAGGCTGGTCATACTATTG	5		vpiRNA1650923	9837	9855	antisense	CCACATTTGGGCGTAGGAC	1
vpiRNA1731112	3282	3308	sense	GACTGAGGACTGTGGAAATAGAGGACC	5		vpiRNA3143868	4642	4662	sense	TACAAAGAAGGAACATTCCAT	1
vpiRNA1777582	5443	5459	sense	GAGGCAGCTGGGATTTT	5		vpiRNA1937147	6864	6883	sense	CGGATTGGGAAGCATTACAA	1
vpiRNA1557348	9504	9527	sense	CTGGTTAGCAAGAGTAGGGCGCGA	5		vpiRNA1750567	6047	6067	antisense	CCTTTTCACGCTCTGGTTCGA	1
vpiRNA1020703	1016	1034	sense	ATGGAAGCTGTGTGACGAC	5		vpiRNA0516240	6768	6788	antisense	ACAACGTAGGTCAATTGGTTA	1
vpiRNA2479608	2372	2393	sense	TAGTATTGGTGGGAGTCGTGAC	5		vpiRNA1185698	2482	2508	sense	ATCACAGACAACGTGCACACATGGACA	1
vpiRNA1637225	622	640	sense	GAAGACATAGATTGTTGGT	5		vpiRNA0945433	4041	4061	sense	AGCGGATTGGATACCATTAGC	1
vpiRNA3304569	379	403	sense	TTGAACAGGAGACGCAGAACTGCAG	5		vpiRNA0721574	3461	3481	sense	ACTCCTTGGTCACAGCCGGAC	1
vpiRNA0231443	3732	3752	sense	AACTTTTGCAGCTGGACTACT	5		vpiRNA1161822	3793	3813	sense	ATAGGAATCGTACTCCTCTCC	1
vpiRNA0165139	1013	1031	sense	AACATGGAAGCTGTGTGAC	5		vpiRNA2102662	3711	3728	antisense	CTGACTTTGAAGGCTGCT	1
vpiRNA3209994	4985	5011	sense	TTACAAGGAGTGGAGCATATGTGAGTG	5		vpiRNA1579279	2729	2749	antisense	CAGTGGGCTGGGGCTGCAGAG	1
vpiRNA1153618	467	484	sense	CACACATGATCGTCAGTA	5		vpiRNA3584374	5679	5699	sense	TAGGAAGACCTTTGATTCTGA	1
[truncated: 12,889 more rows]
