# Supplementary material for: piRNA Profiling of Dengue Virus Type 2-Infected Asian Tiger Mosquito and Midgut Tissues
Source: Viruses. 2018 Apr 22;10(4):213. doi: 10.3390/v10040213 (PMC5923507; doi:10.3390/v10040213)
Supplement: Supplementary file 1 [file viruses-10-00213-s001.zip › viruses-276697 revise supplementary/Table S6.xls]

## Sheet:  Up-regulated vepiRNAs in DF
Figure S6. DENV-2 infection infection induced host endogenous differentially expressed (vepiRNA) profiles in infected adult female and midgut library
Table S6-1. Up-regulated vepiRNAs in DF							Table S6-2. Down-regulated vepiRNAs in DF							Table S6-3. Down-regulated vepiRNAs in DENV-2-infected midguts
ID	Sequences（5'-3'）	DF-TPM	WF-TPM	Fold-change(F/DF)	p-value		ID	Sequences（5'-3'）	DENV-2-infected-adult females-TPM	Uninfected adult females-TPM	Fold-change(F/DF)	p-value		ID	Sequence（5'-3'）	Uninfected midguts-TPM	DENV-2-infected midguts-TPM	fold-change(DM/M)	p-value
vepi4422692	TGACTTGAACCTCGAGCAGTCGCGTCT	130.598	0.01	-13.6728	0		vepi3563623	TCCCGATTGTCAGAACAAACACGCATAC	0.01	88.7941	13.1162	0		vepi1018866	TGACTTGAACCTCGAGCAGTCGCGTCT	39.9511	3.1232	-3.67714	7.71e-96
vepi4039192	TCTGAAGACGTTGAATGCTTGCAGT	124.15	0.01	-13.5998	0		vepi3563627	TCCCGATTGTCAGAACAAACACGCATACT	0.0962	829.24	13.0735	0		vepi0758366	TACGGTTATAACACGTAGTAGACTGGA	31.7059	9.3695	-1.75871	3.36e-34
vepi4440385	TGAGACCATTTGGGCATATGCATTTCTT	114.526	0.01	-13.4834	0		vepi2211443	TAAACTCAAGCGATTGTACTGAAATATT	0.01	62.8587	12.6179	0		vepi0717036	TAACGTAGAAGAAAGAACAAGCAGGT	9.8603	0.2603	-5.24338	1.38e-30
vepi4269883	TGAACCACAGAGTCGGTAAGACGTCGCA	92.1498	0.01	-13.1698	0		vepi4729653	TGCGAGAGCCTGATCTGAGCGCATACG	0.01	51.1779	12.3213	8.07074e-252		vepi0729583	TAATCGACTGTGGAAATATGATGGGCCC	16.7455	3.2967	-2.34468	1.38e-26
vepi3763994	TCGATGAAGATTCGTGGATGTTTCGGTT	79.1093	0.01	-12.9496	1.89e-283		vepi2817943	TAGGACTTGACATGGTTAATCAAACC	0.01	39.1011	11.933	1.30487e-192		vepi0725871	TAAGTAACAATTGAACAGAAGGACGT	7.3102	0.01	-9.51377	3.13e-26
vepi5572649	TTCCCAAACGGGTCTGTCCAGCGACTAA	72.9499	0.01	-12.8327	2e-261		vepi4954491	TGGATCCATACCAGATCGAAACGACGC	0.01	39.0021	11.9293	3.98918e-192		vepi0023541	AAAGAAACTGGACAAAGTCGTAGACGG	7.3952	0.347	-4.41358	2.77e-21
vepi4351547	TGAATTTCTTTCGGCAGTACATCGAGCT	68.571	0.01	-12.7434	9.05e-246		vepi3041901	TATGCCTAATATTTGTCGACGGAACTTGC	0.01	37.0223	11.8542	2.02871e-182		vepi0727819	TAATAACAACTTAAGACACTCCACCA	9.3503	1.0411	-3.1669	8.28e-21
vepi4351548	TGAATTTCTTTCGGCAGTACATCGAGCTT	68.3785	0.01	-12.7393	4.41e-245		vepi2547725	TACGACAGGTTGCCCAAGAACGCCGGCAGC	0.01	34.4486	11.7502	8.42282e-170		vepi0944958	TCTCATCAAGGTACTGTAGGAGCCGGC	9.0102	0.9543	-3.23904	1.7e-20
vepi4352047	TGAATTTGTATGCATTGTTCTGGTT	63.2297	0.01	-12.6264	1.13e-226		vepi3120850	TATTGAGCGACATGATTCTGATAAGC	0.01	33.5576	11.7124	1.96476e-165		vepi0656468	GGTGATGTAACCCTGAGCGGATGG	8.1602	1.4748	-2.46809	1.95e-14
vepi2357872	TAATAACAACTTAAGACACTCCACCA	60.2944	0.01	-12.5578	3.54e-216		vepi3029651	TATGATATCGAACGAATGACTGTGCCGTT	0.01	30.8849	11.5927	2.49381e-152		vepi1081328	TGGAAATGTGATATTAAAGGAAGAGTC	5.9502	0.6073	-3.29246	3.71e-14
vepi4345331	TGAATTAGAAACTGCATTACATTGAGCA	54.5681	0.01	-12.4138	1.06e-195		vepi4912347	TGGACGACGCTGCTGGAACTACTAGACC	0.01	29.3011	11.5167	1.45189e-144		vepi1138115	TGTATGTTAGCGATGTGGAGCTACGGT	11.7303	4.0775	-1.52448	2.4e-11
vepi1315029	CCTGATCGCATATTTGTAGATCGGCTT	54.52	0.01	-12.4126	1.57e-195		vepi4654022	TGCAGATGTAATTGGACTGTGGCTCCATT	0.01	29.1031	11.507	1.35696e-143		vepi1174341	TTACAGGCTGGGAGTTGCGAGGTGCA	7.2252	1.6483	-2.13206	4.56e-11
vepi4705352	TGCCGAGTGCTCGACGGGAACCAATGGCC	46.6283	0.01	-12.187	2.58e-167		vepi2421746	TACAAGATTCGTTGTATTGGGAGAATGC	0.0481	122.847	11.3185	0		vepi0940578	TCTAGAATTGAGACGTGCATAAACCAC	15.7254	6.7669	-1.21653	7.24e-11
vepi3260060	TCACAGAGGACACCTATACGAAGGGCA	45.6659	0.01	-12.1569	7.13e-164		vepi5027727	TGGGACAGAATGCTGACAATTTAACATTC	0.01	21.1839	11.0488	9.07637e-105		vepi0917890	TCGGAAATCACTTCGAATGAGTCGA	8.8402	3.2099	-1.46155	1.98e-08
vepi3763992	TCGATGAAGATTCGTGGATGTTTCGGT	44.6554	0.01	-12.1246	2.92e-160		vepi4274584	TGAACCTTGAGATGAATCTAATAAATTA	0.01	19.897	10.9583	1.8494e-98		vepi1235025	TTTACAGGCTGGGAGTTGCGAGGT	5.2701	1.2146	-2.11735	2.33e-08
vepi4089044	TCTGCTAACTGTAGTAGGGCGCCGCCAT	41.0464	0.01	-12.003	2.34e-147		vepi3066517	TATGTACTAACTCCGTGCGCAGAAGGGT	0.01	19.4021	10.922	4.93873e-96		vepi0740385	TACAGTAGGTTCTGGAGATGTAGGCGG	5.3551	1.9086	-1.4884	1.01e-05
vepi3625428	TCCGGTCAGTAGTCACAGCACAGGTCAT	39.7953	0.01	-11.9584	6.97e-143		vepi1104815	CACAGACTGATTAACTTGAACTTAATGC	0.01	18.3132	10.8387	1.07671e-90		vepi0810236	TATGATTGTGAGCTGAGTGTATGGTTT	4.8451	1.6483	-1.55555	1.46e-05
vepi3536908	TCCATATCGTCAGCTAGAATGGTGCTT	39.4103	0.01	-11.9444	1.66e-141		vepi3120851	TATTGAGCGACATGATTCTGATAAGCT	0.01	17.2243	10.7502	2.34739e-85		vepi0917892	TCGGAAATCACTTCGAATGAGTCGAAT	4.5051	1.4748	-1.61104	1.84e-05
vepi4631579	TGCACAGGCTATGTGGATGGAATCTGC	38.496	0.01	-11.9105	3.08e-138		vepi1517628	CGTGGACCGAAGACCCAGATACCAATGC	0.01	15.3435	10.5834	3.90486e-76		vepi0808416	TATGACCCTCGTCCGGTTAGAATGGTT	8.5002	4.1642	-1.02946	2.92e-05
vepi2761388	TAGATATCGAGCGAAACCATGACAGCA	37.3893	0.01	-11.8684	2.79e-134		vepi3863839	TCGGGAGATCGAGACTTTGAGAACACAT	0.01	14.9475	10.5457	3.41093e-74		vepi0990274	TGAAAGCTCTACGGAACCTGCGGTATC	4.5051	1.9954	-1.17488	0.000746021
vepi2836744	TAGGCATTACTTTGCGAACTATGCGCC	37.1968	0.01	-11.861	1.36e-133		vepi2926436	TATACATCATTAGGAAACTCTGGTCCATG	0.01	14.7495	10.5265	3.18791e-73		vepi1225765	TTGGAGTAGAAGTCATCTTTGAGATGGA	4.8451	2.3424	-1.04854	0.00140954
vepi4204547	TCTTGTCTGGTGAATAACGACGGTCGC	37.1487	0.01	-11.8591	2.02e-133		vepi2601049	TACGGTACGGTTGAAGTAAACTCTGGAT	0.01	14.6505	10.5167	9.74592e-73
vepi0345244	AATCTCAGATGTCTGACCAGACGAGCCA	35.4645	0.01	-11.7922	2.13e-127		vepi4954493	TGGATCCATACCAGATCGAAACGACGCGC	0.01	14.3536	10.4872	2.78467e-71
vepi4787899	TGCTCAGATATCGCACGGTGAAGGCTA	34.9351	0.01	-11.7705	1.66e-125		vepi4080851	TCTGCACTACTACATAGCGAGAGTTGGC	0.0481	67.5113	10.4549	0
vepi2278789	TAACTACCTGAGACCATTTGGGCATA	34.3096	0.01	-11.7444	2.86e-123		vepi0181192	AACGCTCGACGAGACTGCAGATCTGCCGC	0.0481	53.9496	10.1314	7.6624e-263
vepi5284020	TGTGCAATAAACTCATCATCGGCGCTA	33.3953	0.01	-11.7054	5.32e-120		vepi2343964	TAAGTACCAGATAACTCTGCTCAAAGTGC	0.0481	43.3577	9.81604	5.23389e-211
vepi4465843	TGAGCGACCACCCAAGTTCATGAACTCA	32.9622	0.01	-11.6866	1.88e-118		vepi3037379	TATGCAAACGGATCAGAGAACTTCCAGC	0.1444	120.174	9.70084	0
vepi5739759	TTCTTGTCTGGTGAATAACGACGGTCGC	32.866	0.01	-11.6824	4.15e-118		vepi5584735	TTCCTATTGTAGAGCGCTAGAATTGATC	0.0962	72.8567	9.56481	0
vepi4705353	TGCCGAGTGCTCGACGGGAACCAATGGCCA	32.8178	0.01	-11.6803	6.17e-118		vepi4904866	TGGACATGTCATCCGACATAGTAGAAGC	0.1925	145.516	9.5621	0
vepi5031440	TGGGACTCGTTCTGACAAGTACGGTTC	31.0855	0.01	-11.602	9.64e-112		vepi3555718	TCCCAGATGTCGACAGATCTCCTCTGCG	0.0481	32.7657	9.41193	3.36411e-159
vepi1981254	GGACCGGTAGGACCGTTAGCTCGATTGGA	30.9893	0.01	-11.5976	2.13e-111		vepi2410627	TACAAACTGGGCATATGTATATTTCATT	0.0481	28.8061	9.22612	7.65691e-140
vepi3228104	TCAATAATAACAACTTAAGACACTCCACCA	30.8449	0.01	-11.5908	6.99e-111		vepi2257203	TAACATTCGAAGATCTTGTAGGAATCTG	0.0481	27.4203	9.15499	4.54215e-133
vepi3719586	TCGAATAGGCGGTTAAGTTATGTTACAA	29.9788	0.01	-11.5497	8.74e-108		vepi2725086	TAGAAGATGTCGGCTGAACAAATGACGA	0.0481	25.9354	9.07467	8.18571e-126
vepi2565628	TACGATCTTCTCGTTTGTCTCCGGT	29.6419	0.01	-11.5334	1.4e-106		vepi2766212	TAGATGCGTCAAAGTTTGTAGGTAACAC	0.0481	24.9455	9.01853	5.61676e-121
vepi3853961	TCGGCGACATGTTAAGAACGGTTGTTGT	29.1607	0.01	-11.5098	7.35e-105		vepi4440655	TGAGACCGTAGATGAGCCTGGAGTATT	0.0481	20.5899	8.74168	1.04951e-99
vepi5624559	TTCGATGGATTGATGATTTGCTTCGGA	28.487	0.01	-11.4761	1.88e-102		vepi2440461	TACACGAGATTGTACCGACATGAATAAGC	0.0481	20.491	8.73474	3.19326e-99
vepi3643349	TCCGTTTACGGATTGAATCGATGAGACA	27.9577	0.01	-11.449	1.47e-100		vepi3029650	TATGATATCGAACGAATGACTGTGCCGT	0.0962	36.7253	8.57652	1.83549e-176
vepi4136405	TCTGTCCTATTGCATTTCTGGCTTTGCC	26.9472	0.01	-11.3959	6.03e-97		vepi0229434	AAGAAACGCTCGACGAGACTGCAGATC	0.0481	17.9172	8.54109	1.16123e-86
vepi5055856	TGGGCTGAAATGGGTTAATGCTTCC	26.851	0.01	-11.3908	1.33e-96		vepi5338192	TGTTACGCACGTCCGAACTCAAATGTGGT	0.0481	15.6404	8.34502	1.47585e-75
vepi3548780	TCCATTGGGCTGAAATGGGTTAATGCT	26.6104	0.01	-11.3778	9.66e-96		vepi2629429	TACTAACTGGGCATATGTATATTTCATT	0.0481	14.7495	8.26041	3.24959e-71
vepi2401572	TAATTGTTGATATTTGCTGGCGGTTT	26.466	0.01	-11.3699	3.17e-95		vepi2472397	TACATACGAGAGTTACCCTGAGCAATGC	0.0962	27.5193	8.16019	1.41213e-131
vepi3886177	TCGGTGAAGGTCTGTTATTTGGATTGA	26.2735	0.01	-11.3594	1.55e-94		vepi4799956	TGCTGAAGAGAATAATGAACCCGATTA	0.2406	67.1153	8.12386	1.00447498324692e-318
vepi4715146	TGCCTTAATCCGGTATGTGATCTTGG	26.2735	0.01	-11.3594	1.55e-94		vepi2307237	TAAGACGTGACTGATGATTGTGGAAGC	0.2406	63.7496	8.04964	2.4646e-302
vepi3080730	TATGTTAGCGATGTGGAGCTACGGTT	25.648	0.01	-11.3246	2.67e-92		vepi3324427	TCAGAAGTCTGAGGACCGGAACTATTGG	0.0962	25.3415	8.04125	5.70204e-121
vepi5905663	TTTCTGTCCATCGGTACTGTTTGGCT	24.9262	0.01	-11.2834	1.02e-89		vepi2347964	TAAGTCCGATGTAGCTTCAGCTGGG	0.1444	32.8647	7.83032	9.40267e-156
vepi5276045	TGTGATATTATGGCTCAGCCTCACTC	24.7818	0.01	-11.2751	3.33e-89		vepi4485142	TGAGGTAGTTGCATGAACAAACGGTATGC	0.1925	39.4971	7.68074	3.3655e-186
vepi5336169	TGTTAATCTTCGACGCGGTTGATCTGCCC	24.3006	0.01	-11.2468	1.75e-87		vepi2775602	TAGCAATAGTGGAATGCCTGAGAACGAC	0.2406	49.0001	7.67	1.3711e-230
vepi3050584	TATGGACAAGTTAGTTGTGAAGTCGTT	24.2525	0.01	-11.2439	2.6e-87		vepi2337487	TAAGGCTGCGAACGATATTGATACTTGT	0.0962	19.3031	7.64858	1.33991e-91
vepi5519817	TTCAATTTCTGTTCTGTACATGGCCTC	24.1562	0.01	-11.2382	5.75e-87		vepi2340527	TAAGGTATCCTGTAGAATCCTAGGG	0.0962	19.1051	7.63371	1.22713e-90
vepi3346924	TCAGATTGCAGGACCGACTAAGTCTGGT	24.0119	0.01	-11.2295	1.89e-86		vepi5470004	TTAGGACTTGACATGGTTAATCAAACC	0.1925	36.3294	7.56014	8.19332e-171
vepi4121826	TCTGGTTTAGAGCATTGAGGTTCACTG	24.0119	0.01	-11.2295	1.89e-86		vepi3020919	TATGACGATAAGTCCGATGTAGCTTCAGC	0.7218	135.518	7.55266	0
vepi3083109	TATGTTGAACTTCTTACCAACGGCGGTA	23.675	0.01	-11.2091	3.02e-85		vepi0181187	AACGCTCGACGAGACTGCAGATCTGCC	0.0962	17.8182	7.5331	2.17969e-84
vepi3982623	TCTATTGGACACAAGGCTTGGCAATGG	23.3863	0.01	-11.1914	3.25e-84		vepi0539930	ACGGTAAGTAAATGTCCTGATCATAAGC	0.5293	97.1093	7.51938	0
vepi2521504	TACCTAGTCTGAAACTTGCGATGAGCGT	22.9051	0.01	-11.1615	1.71e-82		vepi2343961	TAAGTACCAGATAACTCTGCTCAAAGT	1.6361	285.091	7.44502	0
vepi4613445	TGCAACTAATGACTAATTGAACGGTAA	22.857	0.01	-11.1584	2.54e-82		vepi4605177	TGCAAACGGATCAGAGAACTTCCAGC	0.2887	49.4951	7.42157	3.07145e-231
vepi5140207	TGTAACTCGAACCAAACTGAATGGTTT	22.7608	0.01	-11.1523	5.61e-82		vepi1670172	GAAGAAACGCTCGACGAGACTGCAGATC	0.5293	88.2992	7.38217	0
vepi2448485	TACACTTGTACACTTCTAACGATCGCGA	22.5683	0.01	-11.1401	2.74e-81		vepi2467042	TACAGTCTAACAACATTCTCAAGCAGAC	0.0962	15.2445	7.30804	6.66072e-72
vepi4640051	TGCACTATAACGATACTGGCACATCCTC	22.4239	0.01	-11.1308	8.98e-81		vepi2750672	TAGAGAATTGCACCAAGGACCGTGGAAGA	0.0962	14.9475	7.27965	1.8311e-70
vepi2438453	TACACCGAATGGCCTGTCGTAAGAG	22.1352	0.01	-11.1121	9.67e-80		vepi4284359	TGAACGTTAGAATCTATCCAGAAGTAGC	0.2406	35.4385	7.20254	8.49803e-165
vepi2958575	TATCAAGTTCCTGAACGTGCTCAGATGT	21.8465	0.01	-11.0932	1.04e-78		vepi4483200	TGAGGGATCGTAGATGACTGTCATTAGT	0.0962	14.0566	7.191	3.78665e-66
vepi3887592	TCGGTGCAACCGTAGTTCGCGACGAA	21.8465	0.01	-11.0932	1.04e-78		vepi2218961	TAAAGAGTGAACCTATATTAGAAGACTC	0.6737	93.1497	7.1113	0
vepi3853958	TCGGCGACATGTTAAGAACGGTTGTTG	21.7984	0.01	-11.09	1.55e-78		vepi3324429	TCAGAAGTCTGAGGACCGGAACTATTGGC	0.7699	97.9012	6.99051	0
vepi3270369	TCACCAGGAAGAAACGCTCGACGAGAC	215.048	0.099	-11.0849	0		vepi2550233	TACGACGATGCAACACCAAGCAGAACG	0.2406	30.093	6.96665	6.11155e-139
vepi3625069	TCCGGTATGTAGCCGTCATTCTCTTCCA	21.7021	0.01	-11.0836	3.42e-78		vepi0597538	AGAAACGCTCGACGAGACTGCAGATC	0.1444	16.9273	6.87314	1.80939e-78
vepi4503816	TGAGTTGTTGTAACTCGAACCAAACTGAA	210.669	0.099	-11.0553	0		vepi2252166	TAACAGGATTTGTGGAGTCTGCAAGC	0.5774	66.4224	6.84595	2.54381e-303
vepi4788690	TGCTCATGACGAAAGACAGCATCTCTC	21.2209	0.01	-11.0513	1.8e-76		vepi2995116	TATCTATTAGATTTGTTTCTGTGAATA	0.1444	15.9374	6.7862	1.08095e-73
vepi3839715	TCGGATGTAGCCTGCTATCGACTGCATA	21.0766	0.01	-11.0414	5.9e-76		vepi2304773	TAAGACACTCCACCATGCAAAGAGGAAC	1.1068	116.511	6.71793	0
vepi3244418	TCAATTCGGGACATGGCTTCACTTATA	20.451	0.01	-10.998	1.02e-73		vepi2323402	TAAGCATTGTAGACAACAAAGCGGCACGC	1.1068	115.323	6.70315	0
vepi3551317	TCCCAAACGGGTCTGTCCAGCGACTAA	20.3066	0.01	-10.9877	3.34e-73		vepi2218958	TAAAGAGTGAACCTATATTAGAAGACT	0.4331	44.9415	6.6972	2.20087e-204
vepi5709860	TTCTGACCTGAACGTGTGAGATGCGCAA	20.1623	0.01	-10.9774	1.1e-72		vepi2922739	TATAATGATGATTTCGATGTACGGG	0.1444	13.9576	6.59484	3.72597e-64
vepi3467411	TCATTGTTGATAGTTGCTGGCGGT	19.8736	0.01	-10.9566	1.18e-71		vepi1665509	GAACGTTAGTACTCAATCACAGGACT	0.1444	13.8586	6.58457	1.1156e-63
vepi4237558	TGAAACGTTCGTTGTCTGTGTTGGCTAA	19.8736	0.01	-10.9566	1.18e-71		vepi3445150	TCATGCAGAGATTTATCACGATTGTCAG	0.1444	13.5616	6.55331	2.99179e-62
vepi5155948	TGTACATATAGGAACCGCTAATTGACGCC	19.7773	0.01	-10.9496	2.61e-71		vepi3097796	TATTATACGTCTGGCTTTACGAGCACCG	0.2887	26.4304	6.51648	8.99035e-120
vepi3625068	TCCGGTATGTAGCCGTCATTCTCTTCC	19.633	0.01	-10.9391	8.56e-71		vepi3066515	TATGTACTAACTCCGTGCGCAGAAGGG	0.1925	16.9273	6.45835	5.37233e-77
vepi3859067	TCGGCTGTGCCGGTGGAACGTACGTAAGT	19.633	0.01	-10.9391	8.56e-71		vepi2314384	TAAGATCACGATTCCACTGGCACTGTT	0.1925	16.6303	6.43281	1.43243e-75
vepi5656742	TTCGGTGCAACCGTAGTTCGCGACGAA	19.5848	0.01	-10.9355	1.27e-70		vepi2740209	TAGACCTGGAACTGCTGGACGACCTGC	0.1925	15.8384	6.36242	9.03369e-72
vepi3761108	TCGATCCACTGGTGAACGGATGGCTGT	19.1999	0.01	-10.9069	3.03e-69		vepi1186994	CAGGGAAATCGCGGAGGACGCGGT	0.2406	19.4021	6.33343	1.83919e-87
vepi2899608	TAGTGTTGTTATAACATCTGGATCGA	19.1518	0.01	-10.9033	4.5e-69		vepi2905799	TAGTTGAGTCGACGGAATTCTTCACGGC	0.2406	18.8081	6.28857	1.28988e-84
vepi0813999	AGGGTAAATTTGGTAGATTGGTGAG	18.863	0.01	-10.8813	4.84e-68		vepi3328060	TCAGAATTCTTCACACCTAACGCAAGAGC	0.2406	18.5112	6.26562	3.40993e-83
vepi4956470	TGGATCTACTAAGTTCTGCAATCGGCT	18.6706	0.01	-10.8666	2.36e-67		vepi2817946	TAGGACTTGACATGGTTAATCAAACCTCA	0.1925	14.7495	6.25966	1.49188e-66
vepi4087503	TCTGCGCCGGAAGTAGACAGTGCAAGTCC	18.6224	0.01	-10.8628	3.51e-67		vepi4036802	TCTGAACGGGCCGAGTCGATCTCG	0.9624	69.4911	6.17405	2.34311e-306
vepi3885754	TCGGTGAAACGTATTGTAGTGGTT	18.5262	0.01	-10.8554	7.75e-67		vepi2816983	TAGGACTCTACGAATAACACACTGCGAT	0.2406	17.3233	6.16993	1.64444e-77
vepi4283955	TGAACGTGATCTGTTTAAGAACGTGTT	18.2856	0.01	-10.8365	5.62e-66		vepi5316358	TGTGTAGTTCATGAAACTGGTGAGAGC	0.1925	13.8586	6.16978	2.73064e-62
vepi3885992	TCGGTGAACCTTTAGCAGCTGTTGACC	18.2375	0.01	-10.8327	8.35e-66		vepi5974380	TTTGTAGCTTTATCAACAGGCGTGACGC	0.5774	41.3779	6.16315	5.76798e-183
vepi2910610	TAGTTTGCAGACTCTGTCCTGTCACGGT	18.1412	0.01	-10.8251	1.84e-65		vepi4054807	TCTGACGTTTAAACCTAAAGTGAAGC	0.7218	51.4749	6.15613	4.08718e-227
vepi2863278	TAGGTCTGTGTCTGCGGCTATCCATCT	18.045	0.01	-10.8174	4.07e-65		vepi3032763	TATGATGAATTTAATGAAAGCTAAGC	0.9624	65.2345	6.08285	4.99884e-286
vepi5176243	TGTAGACAAGTAGTAGCAATTGCGCACA	18.045	0.01	-10.8174	4.07e-65		vepi2415696	TACAACATCGTTAGGAAACGAAAGTAGC	0.2406	15.5414	6.01334	5.27534e-69
vepi5721913	TTCTGTCCATCGGTACTGTTTGGCTT	17.9488	0.01	-10.8097	9e-65		vepi5527898	TTCACGTACACTTTCACTTGAGCGGAGGC	0.2406	15.1455	5.97611	4.06495e-67
vepi0930991	ATCGACCACTGAATCATATGGAAGGCT	17.7082	0.01	-10.7902	6.52e-64		vepi0721205	AGCGAAATCGGTGTGACTGCTGTTAACA	0.2406	14.9475	5.95712	3.56399e-66
vepi3079326	TATGTGTCTTTACTAGTAGAAGCGCGA	17.3713	0.01	-10.7625	1.04e-62		vepi3026879	TATGAGGACAAACTTGACCGGAAACGC	1.3474	79.2911	5.87891	0
vepi3680326	TCCTGTTGTACATGGCGATCTTCTCGT	17.3713	0.01	-10.7625	1.04e-62		vepi0720665	AGCGAAACTCGAACGAAATGTGGTCGGT	0.3368	19.2041	5.83338	7.19229e-84
vepi5460803	TTAGATACAATTATTTACCGATCGTCCA	17.3232	0.01	-10.7585	1.55e-62		vepi5726787	TTCTTAGACGACTTCAGAAACTCGAAGGC	0.4331	24.4506	5.81903	2.94986e-106
vepi3467414	TCATTGTTGATAGTTGCTGGCGGTTT	17.0826	0.01	-10.7383	1.12e-61		vepi2349244	TAAGTCTGATGTAGCTTCAGCTGGGC	0.5293	26.4304	5.64197	3.68169e-113
vepi3895907	TCGGTTGTTGATGGCTTTCTAACTTGCC	17.0345	0.01	-10.7342	1.67e-61		vepi3111945	TATTCGTGTATTTCTCCGGGACAACTGC	0.2887	13.5616	5.55381	2.24489e-58
vepi4067310	TCTGATCAATTGTTCTAGTAGAGGTT	16.9864	0.01	-10.7302	2.48e-61		vepi5460028	TTAGAGTACAGATCACATTCGGACATGT	0.4331	20.194	5.54308	4.09108e-86
vepi2899609	TAGTGTTGTTATAACATCTGGATCGAA	16.7458	0.01	-10.7096	1.8e-60		vepi3581521	TCCGAATCGCTATGTGTCACCTCTGTGG	0.2887	13.2647	5.52188	5.64289e-57
vepi2378442	TAATCTATCACAACTTGAACGCACAGCA	16.5052	0.01	-10.6887	1.3e-59		vepi2949875	TATATGAGGACAAACTTGACCGGAAACGC	0.8662	39.2991	5.50365	1.70985e-165
vepi3719585	TCGAATAGGCGGTTAAGTTATGTTACA	16.457	0.01	-10.6845	1.94e-59		vepi3223087	TCAAGTAGACTTTCGATGCAGGATGGT	1.203	52.8607	5.45749	4.39681e-221
vepi5346642	TGTTATTAGAGACGGGAACAACGCGAT	16.457	0.01	-10.6845	1.94e-59		vepi2096423	GTAGATATCGGTACAGGAAAGGTACGGG	0.9143	38.2102	5.38515	3.28127e-159
vepi2274702	TAACGTAGAATTCGCTTCAAGCCGGCCC	16.4089	0.01	-10.6803	2.88e-59		vepi2922737	TATAATGATGATTTCGATGTACGG	0.6737	27.9152	5.3728	1.26248e-116
vepi4270821	TGAACCAGTGGTAGTGAAGACTCAGCT	16.3127	0.01	-10.6718	6.36e-59		vepi2347775	TAAGTCATTCTAGTAGCGAGACTCCGC	1.203	48.7031	5.33931	1.45006e-201
vepi2688575	TACTTACGCGTCAGCTATCGGGAGATCAA	16.2164	0.01	-10.6632	1.41e-58		vepi4819990	TGCTGTGAGAATGTCATCAGGAATTGGC	0.385	15.3435	5.31663	1.83646e-64
vepi2831111	TAGGATTTAGTATTACACGGTATTCCGA	16.2164	0.01	-10.6632	1.41e-58		vepi2547170	TACGACAGATTACTACTAACAGAAGAGT	0.7218	28.3112	5.29363	2.37459e-117
vepi4351544	TGAATTTCTTTCGGCAGTACATCGAG	16.2164	0.01	-10.6632	1.41e-58		vepi4284403	TGAACGTTAGTACTCAATCACAGGACT	2.9834	115.323	5.27259	0
vepi0173926	AACGATCGTATCAAATAATGGCGGAT	16.1202	0.01	-10.6547	3.1e-58		vepi4440774	TGAGACCTATGAAGGAATGAACCATTGGC	1.0586	40.289	5.25016	1.46684e-165
vepi4558604	TGATGCTGGTAAGAATGTTGTGCTC	16.1202	0.01	-10.6547	3.1e-58		vepi2564387	TACGATCGCGTAACGTTAGGTAAGAAAGC	1.1549	43.1597	5.22384	9.36785e-177
vepi2315068	TAAGATCGAATAGGCGCTGTGATCCCGG	16.024	0.01	-10.646	6.86e-58		vepi2475501	TACATCAAATCGATCATTACTAAACCGGC	0.385	14.3536	5.22041	7.8404e-60
vepi5668221	TTCGTCTAAACTTTGTCGAAGTCGTCGT	16.024	0.01	-10.646	6.86e-58		vepi5191290	TGTAGGGAATGTCCTCAGATTGTCAGGC	0.7699	28.2122	5.1955	8.77827e-116
vepi2680941	TACTGTCATTGAACTTCGCCCATGGCTT	15.8796	0.01	-10.633	2.25e-57		vepi5712388	TTCTGATTAATGTGTAGAGCCGTGAGC	4.8601	177.489	5.1906	0
vepi2768974	TAGATTATGAAATAGACGTTGAGCAT	15.7834	0.01	-10.6242	4.97e-57		vepi2307852	TAAGACTCATGAAAGCAGATTAAGCTTAC	0.4331	15.5414	5.16527	2.71661e-64
vepi3271378	TCACCATGTAGCAAATTATGATGAC	15.5428	0.01	-10.602	3.6e-56		vepi4281203	TGAACGGACTAAACGCGAGAAATTGAT	1.0586	37.4183	5.14351	3.60455e-152
vepi5262358	TGTGAAGTTCGATGTGGAAGAACGCGCT	15.5428	0.01	-10.602	3.6e-56		vepi4263200	TGAACAGACTAAACGCGAGAAATTGAT	1.0586	36.9233	5.1243	7.25176e-150
vepi4044404	TCTGAATCATTATTGGCTGTAGTTGGCAG	15.4946	0.01	-10.5975	5.35e-56		vepi2606948	TACGTAAAGAACTTACGCGAGTAGTAGC	0.4812	16.6303	5.11103	2.70484e-68
vepi5104073	TGGTCTGTGTTGAAGCCAATCAAGCAA	15.3022	0.01	-10.5795	2.61e-55		vepi5712395	TTCTGATTAATGTGTAGAGCCGTGAGCGAC	4.8601	161.057	5.05044	0
vepi3536102	TCCATAGGCACTGGGTTTGGATTTC	15.2059	0.01	-10.5704	5.77e-55		vepi3093992	TATTACTTTCAAATACTGTCGGAACTGC	0.5774	17.6202	4.93152	8.27677e-71
vepi4650978	TGCAGACTCTGTCCTGTCACGGTCGC	15.2059	0.01	-10.5704	5.77e-55		vepi2496603	TACCAGATAACTCTGCTCAAAGTGC	0.5774	17.3233	4.907	1.9456e-69
vepi5044221	TGGGATTTCCAGCACTTCGGTACGTTC	15.0616	0.01	-10.5567	1.89e-54		vepi4313464	TGAAGCTGTATATCTGTGCGTCCAGGC	0.7218	20.8869	4.85486	7.35825e-83
vepi4450701	TGAGATCAAGAAGCATCTGTGCCGCATG	14.7728	0.01	-10.5287	2.04e-53		vepi1482929	CGGGCTATGTAGTAAACGAAACCGGACGG	0.6256	17.8182	4.83197	1.01386e-70
vepi2297703	TAAGAACATAAGTGGAATACACTGCA	14.7247	0.01	-10.524	3.03e-53		vepi3607887	TCCGCTGTCACCGACTAGTAACAAACTGC	0.5774	15.7394	4.76867	3.77759e-62
vepi3228101	TCAATAATAACAACTTAAGACACTCCA	14.7247	0.01	-10.524	3.03e-53		vepi4239356	TGAAACTGCGATCTGAGAACCTTGAAGGC	5.8225	157.097	4.75388	0
vepi2611382	TACGTAGGTGGGTTAGAGCATATTGTCC	14.6766	0.01	-10.5193	4.5e-53		vepi3063201	TATGGTTTCACTTTCGAACACGGTTACGG	0.7699	20.293	4.72017	3.71665e-79
vepi3756912	TCGATACCGAAATCGGAATCCAACT	14.5804	0.01	-10.5098	9.94e-53		vepi2607341	TACGTAACTCACTGTAACAATTCGATGC	1.5398	39.695	4.68814	1.53396e-152
vepi3900473	TCGTAACTCGAGGCAGTCCAATTAGGC	14.5322	0.01	-10.505	1.48e-52		vepi5419829	TTAAAGAGTGAACCTATATTAGAAGAC	0.5293	13.4627	4.66874	1.10543e-52
vepi5586770	TTCCTGAACAATAGAATGCAATGTACCG	14.4841	0.01	-10.5003	2.2e-52		vepi3097793	TATTATACGTCTGGCTTTACGAGCACC	97.8761	2482.87	4.66491	0
vepi5743294	TTCTTTCTGTATGAAGGTGGACGTCTA	14.436	0.01	-10.4955	3.26e-52		vepi2205686	TAAACCAGTTATGGAACTCGAAGAAAGC	1.9729	49.2971	4.64311	8.29078e-188
vepi3761105	TCGATCCACTGGTGAACGGATGGCTG	14.2916	0.01	-10.481	1.07e-51		vepi2218954	TAAAGAGTGAACCTATATTAGAAGAC	2.791	69.689	4.64208	1.09955e-264
vepi5734635	TTCTTCTTGATTGTAGCAGGACAGTGT	14.2435	0.01	-10.4761	1.59e-51		vepi4163046	TCTTAGACGACTTCAGAAACTCGAAGGC	4.4752	104.534	4.54587	0
vepi3785798	TCGCCATTGTCTCAAGTCTGTTCCAGAA	14.1954	0.01	-10.4712	2.37e-51		vepi5077618	TGGGTTGCGTACGCTGAATCTATACGT	0.6256	14.5515	4.53978	8.60235e-56
vepi4201576	TCTTGTAACAATTCCATGAGCTCGTCA	14.1954	0.01	-10.4712	2.37e-51		vepi3603263	TCCGCATCGATCACTGTAATAAATCAGC	3.3203	74.3416	4.48478	1.17597e-275
vepi4459924	TGAGCAAGTAGAATATTTGCCAAATCTC	14.1473	0.01	-10.4663	3.52e-51		vepi2381893	TAATGAATCACCGCTGTTGGGAGGC	1.7323	38.5072	4.47437	1.90905e-143
vepi4065425	TCTGATAGATGTTTATGGCTCATATTG	13.9548	0.01	-10.4465	1.71e-50		vepi2941560	TATAGGTCGATAGGTGTTTCACCCGG	0.818	17.9172	4.4531	1.96146e-67
vepi5739758	TTCTTGTCTGGTGAATAACGACGGTCG	13.9548	0.01	-10.4465	1.71e-50		vepi3312923	TCACTTTCGAACACGGTTACGGTACAAA	0.6737	14.5515	4.43292	6.72092e-55
vepi2863279	TAGGTCTGTGTCTGCGGCTATCCATCTG	13.9067	0.01	-10.4416	2.55e-50		vepi2809021	TAGGAATAGTGGAATGCCTCTGTGCGTC	6.6887	143.536	4.42354	0
vepi2364652	TAATAGAGTAGACCTGCGTCATGTCCA	13.8586	0.01	-10.4366	3.79e-50		vepi2363280	TAATACTTACTAGAGCTTCGACAGTGGC	6.5443	139.972	4.41876	0
vepi3889717	TCGGTGTAGTTACTGCAGGCTGGGCCGC	13.8586	0.01	-10.4366	3.79e-50		vepi2548198	TACGACATCTGTAGAATCATTAAAGGT	1.4436	30.093	4.38168	7.68191e-111
vepi3778331	TCGCAATTAATTGCTGTGGTCACTCGAC	13.8104	0.01	-10.4315	5.63e-50		vepi4259411	TGAACACAACGATTTCTTCTATGAAGGC	1.1549	23.2627	4.33218	2.23868e-85
vepi4140165	TCTGTCTTTGCTGTTGTGGATTGGTG	13.7623	0.01	-10.4265	8.36e-50		vepi2846157	TAGGGAGAAAGAACAGAATTGCAAAGTA	0.6737	13.5616	4.33128	1.89517e-50
vepi4285146	TGAACTAAAGCAACTGCAACTGATCTT	13.7142	0.01	-10.4215	1.24e-49		vepi2274766	TAACGTAGAGCCTGAATTTAGCAATTT	0.7699	15.3435	4.31681	9.91023e-57
vepi4874312	TGGAAGATCAGACATACTCATAATTCTA	13.6661	0.01	-10.4164	1.85e-49		vepi2223613	TAAAGGCAAACGTTGGACTAAATATGAC	0.7699	15.2445	4.30747	2.74878e-56
vepi4741164	TGCGCAGCGTCCCTTGCGTTCTGAAGACGT	13.618	0.01	-10.4113	2.75e-49		vepi4273559	TGAACCTATATTAGAAGACTCTTCAAAGC	1.2992	25.1435	4.27449	3.04849e-91
vepi3874261	TCGGTAACTCCAAGTTGTTGACTGAATC	13.5698	0.01	-10.4062	4.08e-49		vepi1548712	CTATAATTGAACTTCAGAAGTCCGGC	0.818	15.1455	4.21064	5.17446e-55
vepi4399310	TGACGTGGAAGTAGCAGTTTAGCACAT	13.5698	0.01	-10.4062	4.08e-49		vepi4979612	TGGATTTCTTTCGCTGGACTGGTGAGC	1.2511	22.8667	4.19198	6.14912e-82
vepi5207979	TGTATCATTCTGACGCGGTAATCACAC	13.5217	0.01	-10.4011	6.06e-49		vepi3232528	TCAATCAATCGGATAAGAGAACGAGC	0.7218	12.8687	4.15612	1.56281e-46
vepi5633370	TTCGCCATTGTCTCAAGTCTGTTCCAGAA	13.5217	0.01	-10.4011	6.06e-49		vepi2547720	TACGACAGGTTGCCCAAGAACGCCGGC	1.8767	33.0627	4.13893	1.49932e-116
vepi2679734	TACTGTATAGCACTGAGGATCATGCAAA	13.4736	0.01	-10.3959	9.01e-49		vepi3285180	TCACGGAGATTACTTTCGCAAGCACAG	0.8662	15.0465	4.11858	9.14075e-54
vepi3650467	TCCTAGTAGGTTTCTGTAACGAGATGTA	13.4736	0.01	-10.3959	9.01e-49		vepi3077144	TATGTGAGACCGTAGATGAGCCTGGAG	1.3474	22.2728	4.04703	1.02095e-77
vepi3738464	TCGACTAGCAAAGCCGAACTATCAGCA	13.4255	0.01	-10.3908	1.34e-48		vepi2836177	TAGGCATCGGGAAGGCTTTCGGAATTGG	0.8662	14.2546	4.04058	2.81753e-50
vepi3751001	TCGAGGAAGATTCGTGGATGTTTCGGT	13.4255	0.01	-10.3908	1.34e-48		vepi1003355	ATTATACGTCTGGCTTTACGAGCACC	1.3474	21.9758	4.02767	2.05357e-76
vepi3778329	TCGCAATTAATTGCTGTGGTCACTCGA	13.4255	0.01	-10.3908	1.34e-48		vepi2548109	TACGACATCATTCCGCTAGACGAACTCT	1.588	23.8566	3.90911	7.88458e-81
vepi2619306	TACGTGGAATAGTGAATGCGACGTGCAA	13.2811	0.01	-10.3752	4.4e-48		vepi5703618	TTCTCTCGGATCGTGAACGGCACGCGT	2.1173	31.6768	3.90313	1.30916e-106
vepi3370543	TCAGGATAATGTCGATCTGATTCGG	13.2811	0.01	-10.3752	4.4e-48		vepi3053690	TATGGATCCGAACATGGCAAAGCAGTAC	0.8662	12.8687	3.89302	3.18977e-44
vepi4045372	TCTGAATCTGATTCCGTTTGGCGGTTG	13.233	0.01	-10.3699	6.53e-48		vepi2874011	TAGTAATGAATTCCATCGCAGAACGGTAC	2.3098	34.2506	3.89029	8.26696e-115
vepi2344510	TAAGTACTGCTGTAGAGCCGTGCGGTC	13.1368	0.01	-10.3594	1.44e-47		vepi5213982	TGTATGGGCAGTAGAATACTTCAAGC	1.4436	21.2829	3.88195	6.99767e-72
vepi2904317	TAGTTCTGTAATATACCAATTGACTGCA	13.1368	0.01	-10.3594	1.44e-47		vepi2234262	TAAATGAGGAATAGATGAGGAGTAGAT	0.9624	13.4627	3.80619	2.4337e-45
vepi5082414	TGGTAAGAATGACCATGATGCTAACCC	13.1368	0.01	-10.3594	1.44e-47		vepi2096422	GTAGATATCGGTACAGGAAAGGTACGG	1.3955	19.4021	3.79736	1.75186e-64
vepi5350348	TGTTCACTCGCGTTGGCTCGATGGCGGAA	13.1368	0.01	-10.3594	1.44e-47		vepi4031378	TCTGAAAGACAAGAAGGACAGCATAGTC	0.9143	12.6707	3.79268	1.21289e-42
vepi2351439	TAAGTGTACGCGGCTGTAGTATGGTGTC	12.9924	0.01	-10.3435	4.73e-47		vepi2829069	TAGGATTATGTAGAGGTTTGGTGTAATT	1.2511	17.2243	3.78318	2.97195e-57
vepi3462864	TCATTGAATGTAGATCGCCGTTTCATC	12.8962	0.01	-10.3327	1.05e-46		vepi2221034	TAAAGCATCTGTAGATCTGCGGAGGGACA	1.1068	15.1455	3.77442	1.9031e-50
vepi3538495	TCCATCATCTTCTGGGATCGTTGTGC	12.8962	0.01	-10.3327	1.05e-46		vepi3054725	TATGGATTGAAGTCCACCGAACGGAGC	8.2285	111.76	3.76363	0
vepi4620363	TGCAAGTCGAGATGATGGCTGTTGAATT	12.8962	0.01	-10.3327	1.05e-46		vepi3259022	TCACAGAACCTTGCAGAGAACACTATCGC	1.203	15.8384	3.71872	5.14323e-52
vepi3275924	TCACCTAGCAACTTGAGAGGACATGTCCT	12.848	0.01	-10.3273	1.55e-46		vepi4388912	TGACGATAAGTCCGATGTAGCTTCAGC	12.5593	160.958	3.67986	0
vepi4039476	TCTGAAGAGGACCAGCAGAGCAAACTGCAG	12.848	0.01	-10.3273	1.55e-46		vepi4164171	TCTTAGGTTCTGGAAACTGATTGATGGC	1.7323	21.7778	3.6521	9.06721e-70
vepi3467412	TCATTGTTGATAGTTGCTGGCGGTT	12.7999	0.01	-10.3219	2.31e-46		vepi5275996	TGTGATATTAGATCGTGTGAATTTAGC	15.1578	189.071	3.6408	0
vepi3517145	TCCAGAATACACTGCAACCGCCCTAAAC	12.7037	0.01	-10.311	5.1e-46		vepi0279952	AAGGACCACGACGCTAACCCAACAGAGGGC	1.9729	24.5495	3.6373	3.83183e-78
vepi3627105	TCCGGTTAAATTTCGATCGTCTGGTCCAC	12.7037	0.01	-10.311	5.1e-46		vepi2783105	TAGCATTGCGGAACATCGTTAGGAGGT	1.3955	17.0263	3.60891	2.39801e-54
vepi3730409	TCGACATGGATTGACATTTGACTGCGT	12.6556	0.01	-10.3056	7.58e-46		vepi2579011	TACGCGATCGAGATAAACAAAGGATTAG	1.0105	12.2748	3.60256	1.40213e-39
vepi5263056	TGTGAATCAAATGATGGAAAGCTGCCAA	12.6556	0.01	-10.3056	7.58e-46		vepi2814946	TAGGACCGTTAGCTCGATTGGAAAGG	44.2704	534.052	3.59257	0
vepi5284024	TGTGCAATAAACTCATCATCGGCGCTAT	12.6556	0.01	-10.3056	7.58e-46		vepi0778473	AGGACCGTTAGCTCGATTGGAAAGGG	1.2992	15.3435	3.56193	1.43483e-48
vepi5463251	TTAGATTATGAAATAGACGTTGAGCAT	12.6556	0.01	-10.3056	7.58e-46		vepi1079468	CAAGGATGTCTGATGTTGAGATGGGC	1.4917	17.5212	3.55407	4.08896e-55
vepi2759628	TAGATACAATTATTTACCGATCGTCCA	12.6074	0.01	-10.3001	1.13e-45		vepi4264274	TGAACAGCTGATGCTCACCACGGGTGACGC	1.1549	13.4627	3.54313	1.28552e-42
vepi4352045	TGAATTTGTATGCATTGTTCTGGT	12.6074	0.01	-10.3001	1.13e-45		vepi2251130	TAACAGATCTTAACGTACATATAACTAGC	1.3955	16.2344	3.5402	5.19286e-51
vepi5225428	TGTCACAAGTATGACGCTAGATCTCCTC	12.3187	0.01	-10.2666	1.21e-44		vepi3287974	TCACGTACACTTTCACTTGAGCGGAGGC	4.9564	57.6122	3.53901	2.08823e-176
vepi2313585	TAAGATAGTTCTTGACTGATCGTTTC	12.2706	0.01	-10.261	1.8e-44		vepi2814952	TAGGACCGTTAGCTCGATTGGAAAGGG	115.247	1336.66	3.53583	0
vepi3283276	TCACGCAGAATTGGCACGATGACCTCGT	12.2225	0.01	-10.2553	2.68e-44		vepi5136314	TGTAAATTGAACCAAAGCGTAGAGAGAC	2.8872	33.3597	3.53036	1.04024e-102
vepi4351545	TGAATTTCTTTCGGCAGTACATCGAGC	12.2225	0.01	-10.2553	2.68e-44		vepi1548705	CTATAATTGAACTTCAGAAGTCCGGA	5.7744	65.6304	3.50662	5.80659e-199
vepi1403002	CGCAATTAATTGCTGTGGTCACTCGA	12.1262	0.01	-10.2439	5.92e-44		vepi2824022	TAGGATAGTATTTCTGCTTGAACGGAGG	1.1068	12.2748	3.47123	2.75266e-38
vepi4553035	TGATGATAAGCTGTAAGAGAACATTAGG	12.1262	0.01	-10.2439	5.92e-44		vepi4528527	TGATATTGCATTGGAAGACCTGTGG	2.2135	24.0546	3.44191	7.98931e-73
vepi2877766	TAGTAGAACTTGAGACCGATTGATGGAT	11.9338	0.01	-10.2208	2.89e-43		vepi3111701	TATTCGTCTGAGAGATCGTATTGGCAGA	2.2135	23.6586	3.41796	3.48943e-71
vepi4423497	TGACTTGGAACTTGAATGTAGGTAGGT	11.9338	0.01	-10.2208	2.89e-43		vepi3327847	TCAGAATTCGATGCAGGTGGAATTTGGC	1.3474	14.3536	3.41316	8.37693e-44
vepi4542803	TGATCTATCTCGGTCACTCAACAGACGT	11.9338	0.01	-10.2208	2.89e-43		vepi2762263	TAGATCAAGCGATGAACCAGAAGGCTGT	3.4165	36.2304	3.40661	1.05651e-107
vepi4867583	TGGAACTCCTCTGATGGCGCAGTCAGTC	11.9338	0.01	-10.2208	2.89e-43		vepi5169094	TGTACTTGGAGAGCTCGTACGACGGCGC	2.3579	23.5596	3.32074	5.87439e-69
vepi3403501	TCATAAATGCCTGCAAGATCCGTTCGT	11.8856	0.01	-10.215	4.29e-43		vepi5146548	TGTAATACTACTGATCGGTCCCAGCAACG	1.203	11.9778	3.31565	7.73058e-36
vepi5566015	TTCCACTAACTCACAGCTCAAGACTTA	11.8856	0.01	-10.215	4.29e-43		vepi4431372	TGAGAACGATCGGGACCGAAGGATGGA	5.1488	51.0789	3.31042	6.79079e-147
vepi4687775	TGCATTCTGTGAACTTGAGGAAGCCAT	11.8375	0.01	-10.2091	6.38e-43		vepi4580697	TGATTCTGTGAAGTCTTTGAGGTGAGC	1.2511	12.3738	3.30602	7.24475e-37
vepi5055506	TGGGCTCGTAGATGGTGCGTTGCCAT	11.8375	0.01	-10.2091	6.38e-43		vepi3846206	TCGGCAAGAACTATGTTCCGCAAGCAG	1.7323	16.9273	3.28859	1.4495e-49
vepi5197153	TGTAGTCCTTCTGATTCAGAAATCTGGC	11.8375	0.01	-10.2091	6.38e-43		vepi5939887	TTTGATCGACGAATGACGTGTACGCGGC	1.2511	11.6808	3.22287	4.75247e-34
vepi3856412	TCGGCTAAGACTCATGAAAGCAGATTA	116.739	0.099	-10.2036	0		vepi0991867	ATGTAGTAAACGAAACCGGACGGGAAAC	9.3834	87.2103	3.21632	3.0642e-242
vepi5354088	TGTTCCCGATTGTCAGAACAAACACGCAT	115.488	0.099	-10.188	0		vepi5015282	TGGCTTGTAGCTCCGGGAGAGGCGACA	2.021	18.7091	3.2106	2.50573e-53
vepi3365179	TCAGGAAACTTCTGAATGACTTGTTGAA	11.645	0.01	-10.1855	3.11e-42		vepi5175539	TGTAGAATTCTCCCACGGAGCACGGCATA	1.7323	15.7394	3.18362	9.2929e-45
vepi1822509	GATCGCGACGCGACTAAACATGGCTG	11.5488	0.01	-10.1735	6.87e-42		vepi2874009	TAGTAATGAATTCCATCGCAGAACGGTA	3.4165	30.9839	3.18093	2.46816e-86
vepi2759629	TAGATACAATTATTTACCGATCGTCCAA	11.5488	0.01	-10.1735	6.87e-42		vepi5612141	TTCGAGAAATGAACCGCCAGCGAGTCAGC	2.2616	19.996	3.1443	1.0733e-55
vepi2226294	TAAAGTCGCAGAAGAGCCATCGGGCCAC	11.5007	0.01	-10.1675	1.02e-41		vepi2363294	TAATACTTACTAGAGCTTCGACGGTGGC	19.5848	167.392	3.09543	0
vepi3196234	TCAACCTTGTAGATGTATTTCCGGAG	11.4526	0.01	-10.1615	1.52e-41		vepi2428169	TACAATCGAAGGGCGATTGCAACCGGGC	5.3413	43.0607	3.01111	1.32331e-112
vepi3983155	TCTATTTCAATTCGGGACATGGCTTCACT	11.0195	0.01	-10.1058	5.36e-40		vepi3102584	TATTCAACTGAACAATATTGGAAAGGC	2.021	16.2344	3.00591	1.72397e-43
vepi3668966	TCCTGATCCTCTACAGCGGCGTAGCTC	10.9232	0.01	-10.0932	1.18e-39		vepi2814938	TAGGACCGTTAGCTCGATTGGAAAG	9.9127	78.5981	2.98714	3.71412e-202
vepi2257739	TAACATTGTGGGAATTCGACATTAGGT	10.7308	0.01	-10.0675	5.78e-39		vepi2301027	TAAGAAGGATTGTAATACGGTTAAGC	1.8286	14.3536	2.9726	3.34431e-38
vepi2550245	TACGACGATGCAACACTAAGTAGAACGTA	10.7308	0.01	-10.0675	5.78e-39		vepi2537698	TACGAACGACATGAACTCCGTTGGGTGT	1.5398	11.7798	2.9355	3.0827e-31
vepi4717880	TGCGAAACACCCGTAGCAGTACCTCTGA	10.7308	0.01	-10.0675	5.78e-39		vepi2688614	TACTTACGCGTCAGCTGTCGGGAGATC	6.0631	46.2284	2.93065	2.91496e-117
vepi5021079	TGGGAACTATGCACCGTTGGCGGTTG	10.6826	0.01	-10.061	8.58e-39		vepi2496604	TACCAGATAACTCTGCTCAAAGTGCT	2.8872	21.8768	2.92166	2.83321e-56
vepi3515584	TCCAGAACACTTACCATTTCTGACGGTTT	10.5864	0.01	-10.048	1.9e-38		vepi2496610	TACCAGATAACTCTGCTCAAAGTGCTTGC	3.1759	23.3617	2.87891	5.0587e-59
vepi3643348	TCCGTTTACGGATTGAATCGATGAGAC	10.5383	0.01	-10.0414	2.82e-38		vepi4064265	TCTGATAATGAATTTCTGAGGCGC	1.9729	14.3536	2.86302	1.03679e-36
vepi5214071	TGTATGGGCAGTTGACTACTTCAAGCAT	10.5383	0.01	-10.0414	2.82e-38		vepi5760654	TTGACGAAAGATGCGATGACAGGAGTGC	5.4376	39.2991	2.85345	4.44071e-97
vepi2592703	TACGGATGTTGCAGATTTCAGTATG	10.4902	0.01	-10.0348	4.19e-38		vepi5317327	TGTGTATGAATCTGCTGAGTTGCAAGAG	1.5398	10.8889	2.82204	8.1148e-28
vepi3420882	TCATCAATCGGCTGAACACTAGCGGTG	10.4902	0.01	-10.0348	4.19e-38		vepi2307847	TAAGACTCATGAAAGCAGATTAAGC	1.6361	11.4829	2.81115	3.9927e-29
vepi4705343	TGCCGAGTGCTCGACGGGAACCAATG	10.442	0.01	-10.0282	6.22e-38		vepi5457524	TTAGACTATCGTAGCTACACTGACGGC	1.6842	11.3839	2.75686	2.76269e-28
vepi2458905	TACAGCGATCCAGGATTCGGAAGGCAA	10.3939	0.01	-10.0215	9.25e-38		vepi2564403	TACGATCGCGTAACGTTAGGTAGGAAAGC	3.5128	23.4607	2.73955	4.29434e-56
vepi2637598	TACTAGCTCTAGACCCATAAGAACAGCA	10.3939	0.01	-10.0215	9.25e-38		vepi5037879	TGGGATATGTGTTGATTGAGCGGTACGA	1.588	10.5919	2.73768	3.12842e-26
vepi4680344	TGCATGACATGAAAGTAGCAATTGATGA	10.3939	0.01	-10.0215	9.25e-38		vepi2528032	TACCTGTTACATCTGAGCTGGAAGCGTC	7.3142	48.0102	2.71457	1.1367e-111
vepi3405010	TCATAAGAATCACGGTATGGATACATC	10.3458	0.01	-10.0148	1.37e-37		vepi2874008	TAGTAATGAATTCCATCGCAGAACGGT	5.0526	32.9637	2.70578	5.57865e-77
vepi0211794	AACTGAAACTAGTGATGTCGCAAATTAA	10.2977	0.01	-10.0081	2.04e-37		vepi5463057	TTAGATGTTGCGCCTTTGACGGGACGGG	4.5233	29.4991	2.70522	4.57047e-69
vepi3012539	TATGAACTCAGTGAAACACGCATCACAC	10.2977	0.01	-10.0081	2.04e-37		vepi0168935	AACGAGATGGAACTTGTACCAGTAAGGC	15.5909	101.564	2.70361	6.75118e-233
vepi4087499	TCTGCGCCGGAAGTAGACAGTGCAAG	10.2977	0.01	-10.0081	2.04e-37		vepi2347351	TAAGTCAATGTTGTATGATGAGAAGGC	7.7954	49.693	2.67235	1.95395e-113
vepi4438419	TGAGACAAATCAAGCTGTAAAGTACCTC	10.2977	0.01	-10.0081	2.04e-37		vepi2890022	TAGTCGGACATGGCAAGGCTAGTGCGGTA	2.406	15.2445	2.66358	6.58479e-36
vepi2934537	TATAGAAATCGGTAATGCTTCTTGA	10.2496	0.01	-10.0014	3.04e-37		vepi2670684	TACTGCTGTAGAGCCGTGCGGTCACGG	4.1383	26.1334	2.65878	3.46533e-60
vepi2865196	TAGGTGGGTTAGAGCATATTGTCCTT	10.2014	0.01	-9.99455	4.51e-37		vepi2496445	TACCAGAGAAGTTTGGATAAGCCAGGC	2.1654	13.4627	2.63626	1.54054e-31
vepi3627103	TCCGGTTAAATTTCGATCGTCTGGTCC	10.2014	0.01	-9.99455	4.51e-37		vepi2486164	TACATTGAAGGTGGAGGGCTCGATAGGC	1.6842	10.394	2.62562	1.3035e-24
vepi3751002	TCGAGGAAGATTCGTGGATGTTTCGGTT	10.2014	0.01	-9.99455	4.51e-37		vepi5461439	TTAGATCAAGCGATGAACCAGAAGGC	2.5985	16.0364	2.6256	4.47777e-37
vepi4805105	TGCTGATCTTTCATCGTCCGCAGGGCTC	10.2014	0.01	-9.99455	4.51e-37		vepi3498426	TCCAATGTTAGAACCTGAAGATGGCGTG	1.7323	10.493	2.59867	1.51788e-24
vepi2318952	TAAGATTTCTGCAGCAAAGAGCCTTGT	10.1533	0.01	-9.98773	6.7e-37		vepi2804948	TAGGAACGAAATGAGACTGGGCAAACA	3.224	19.5011	2.59663	3.82125e-44
vepi4137761	TCTGTCGGTTATTCACGAGTATGGCA	10.0571	0.01	-9.974	1.48e-36		vepi5142675	TGTAAGACATAACGAATGATAATGGAAC	2.9353	17.6202	2.58565	7.38244e-40
vepi4250924	TGAAATCTCTGGTGGAACCCGGCGTCCAT	10.0571	0.01	-9.974	1.48e-36		vepi3370549	TCAGGATAATGTCGATCTGATTCGGCGT	3.9458	23.6586	2.58397	7.05632e-53
vepi5581287	TTCCGGTTAAATTTCGATCGTCTGGTC	10.0571	0.01	-9.974	1.48e-36		vepi4165916	TCTTATCTCTGTTGATCGTAAAGCTGGC	4.9082	29.1031	2.56791	3.70347e-64
vepi3464518	TCATTGCAGAATTGTAGCGTCCTCAGC	10.009	0.01	-9.96708	2.2e-36		vepi4309009	TGAAGATTAGTGTGTATACTTGGACATT	2.1654	12.7697	2.56002	5.11484e-29
vepi4075302	TCTGATTCTGGAAAGTGGCTGCGCCCATG	9.9608	0.01	-9.96012	3.27e-36		vepi3636417	TCCGTCTGTTGATATTGCATTGGAAGACC	2.8391	16.7293	2.55887	1.7814e-37
vepi3894841	TCGGTTGCAACTGCTCGATCTCGATCGGT	9.9127	0.01	-9.95313	4.86e-36		vepi2305202	TAAGACATAACGAATGATAATGGAACGGG	1.8767	10.8889	2.53659	1.00435e-24
vepi3937295	TCGTTGTACCTGGTACTAGGAAGAGCA	9.9127	0.01	-9.95313	4.86e-36		vepi2855863	TAGGTACGGAAAGCAACTCAATGACGGT	1.9248	11.0869	2.52608	5.02385e-25
vepi4473523	TGAGCTTTGTTCGTTGCAGGAACTGCT	9.8646	0.01	-9.94612	7.22e-36		vepi2874005	TAGTAATGAATTCCATCGCAGAACGG	2.406	13.8586	2.52607	7.16773e-31
vepi4902990	TGGACATACTGCACCTTGCTTCACTGCAC	9.8646	0.01	-9.94612	7.22e-36		vepi4851814	TGGAAACTGACGGAACCTTCGGCTGAAG	17.9006	102.455	2.51691	1.13e-215
vepi2869167	TAGGTTGTACAATGTTTGAAGCGGCT	9.8165	0.01	-9.93906	1.07e-35		vepi2455984	TACAGATGACTAAGAGTTGAGCAATGGC	14.1473	80.281	2.50453	1.98599e-168
vepi2990265	TATCGTCATTACGTACTTTAGTGCAT	9.8165	0.01	-9.93906	1.07e-35		vepi2845137	TAGGGAATGTCCTCAGATTGTCAGGCG	13.6661	76.8163	2.49081	3.61762e-160
vepi4096878	TCTGGAACTGTGACCGGAGGACCTTGAA	9.8165	0.01	-9.93906	1.07e-35		vepi3111698	TATTCGTCTGAGAGATCGTATTGGC	1.9729	11.0869	2.49047	1.27625e-24
vepi5066196	TGGGTAACTGTGCTGAGAATACGGCCAA	9.8165	0.01	-9.93906	1.07e-35		vepi3069325	TATGTAGTAAACGAAACCGGACGGGAAACC	26.7066	149.574	2.48559	0
vepi5705658	TTCTCTTGACACAGGAACAGCTGTCCC	9.8165	0.01	-9.93906	1.07e-35		vepi4556116	TGATGATTGTACCTGGTCCGGATTAGC	2.1654	12.0768	2.47953	1.54408e-26
vepi3837656	TCGGATGACAGGTTGCAGCATAGCTGGT	9.7684	0.01	-9.93198	1.59e-35		vepi2990936	TATCGTGACATGATGAGTTTCAGAAGGC	5.9188	32.8647	2.47316	4.93545e-69
vepi4188238	TCTTGAAACTTTAATCAGAATGCTGAC	9.7202	0.01	-9.92484	2.37e-35		vepi2658705	TACTGAACAGCATATTCGACGGAATCAC	1.8767	10.295	2.45567	1.31343e-22
vepi1111905	CACCAGGAAGAAACGCTCGACGAGAC	9.6721	0.01	-9.91769	3.52e-35		vepi0647111	AGAGAGCGAGACAACTTAACAGACGGA	2.791	15.0465	2.43057	6.77976e-32
vepi4673774	TGCATATGCAAGTAGAGCCCTCATTGGA	9.6721	0.01	-9.91769	3.52e-35		vepi2453100	TACAGACTAACTCTGGAGCGGCGCGTA	4.3308	23.0647	2.41298	1.49177e-47
vepi3228102	TCAATAATAACAACTTAAGACACTCCAC	9.624	0.01	-9.91049	5.23e-35		vepi5640730	TTCGGAAATCTCGTCATATACCAATGGGC	3.0316	16.1354	2.41208	9.011e-34
vepi3298567	TCACTCTCAACACCATTAGCAATCGGAT	9.624	0.01	-9.91049	5.23e-35		vepi1174770	CAGGAACATTGTACTGTACGTGGACGGA	2.2616	11.9778	2.40495	2.07833e-25
vepi3740830	TCGACTGGAATAGCACAGCATGGTTTC	9.624	0.01	-9.91049	5.23e-35		vepi0084977	AAAGTCTGTTTCTGAATTGCTGAAGTGG	8.8541	46.6243	2.39666	1.8475e-93
vepi4293614	TGAACTGTTCTCATGTGCCTATGCAAAT	9.624	0.01	-9.91049	5.23e-35		vepi1435466	CGCTCGACGAGACTGCAGATCTGCCGCAT	2.1173	11.0869	2.38856	1.88658e-23
vepi5197577	TGTAGTCGCTGAGGCGGATAAAGACCCA	9.5278	0.01	-9.896	1.16e-34		vepi2751852	TAGAGAGCTTGAATCTCAGATGATAGGG	8.9984	46.9213	2.3825	2.37085e-93
vepi4427431	TGAGAAACAGAATTCTGGTAGTCAGAT	9.4796	0.01	-9.88868	1.72e-34		vepi5345406	TGTTATCGTTTATATTGGTATTGGGC	6.9293	35.9334	2.37454	1.23063e-71
vepi3760714	TCGATCAGTAGACGGCCCATCAGCTT	9.4315	0.01	-9.88134	2.55e-34		vepi2550302	TACGACGATGTAACACCAAGCAGAACG	3.6571	18.6101	2.34731	1.96855e-37
vepi3178079	TCAAAGTATTGGCTGCATACATAGAGCT	9.3353	0.01	-9.86655	5.64e-34		vepi2301029	TAAGAAGGATTGTAATACGGTTAAGCT	13.5698	68.6991	2.33989	1.02224e-132
vepi4149244	TCTGTTCGGAACTTTATGTTGAAGCGCT	9.3353	0.01	-9.86655	5.64e-34		vepi2468691	TACAGTTCGAGGGAAGGATCAAGCAGAA	5.63	28.3112	2.33017	1.61934e-55
vepi5382027	TGTTGTAACTCGAACCAAACTGAATGGTT	9.3353	0.01	-9.86655	5.64e-34		vepi4683362	TGCATGTAGGATCCGTACAGAGCGGCAG	2.1654	10.8889	2.33015	2.1454e-22
vepi2344511	TAAGTACTGCTGTAGAGCCGTGCGGTCA	9.239	0.01	-9.85159	1.25e-33		vepi3097786	TATTATACGTCTGGCTTTACGAGC	2.9353	14.5515	2.30959	4.61377e-29
vepi3222427	TCAAGTAAGACAGGATCGCAGCAACAA	9.239	0.01	-9.85159	1.25e-33		vepi5175538	TGTAGAATTCTCCCACGGAGCACGGCAT	7.6511	36.4284	2.25132	6.88883e-68
vepi5833004	TTGGTCATGATTCTGTCCCGTGAACGG	9.239	0.01	-9.85159	1.25e-33		vepi2762261	TAGATCAAGCGATGAACCAGAAGGCTG	19.6811	91.3679	2.21488	7.97792e-164
vepi2355603	TAAGTTTGAACCATTTATCGTTGCGT	9.1909	0.01	-9.84406	1.85e-33		vepi2751854	TAGAGAGCTTGAATCTCAGATGATAGGGT	2.5022	11.3839	2.18573	1.34172e-21
vepi2622617	TACGTTCCCATGCGACGAACACAAACCA	9.1909	0.01	-9.84406	1.85e-33		vepi1104122	CACAGAACCTTGCAGAGAACACTATCGC	2.9353	13.2647	2.17601	9.22012e-25
vepi4764798	TGCGTCAATACCTGTCTCGATCGTTGTA	9.1909	0.01	-9.84406	1.85e-33		vepi2772200	TAGATTTCGGAGTTCATAACTAAAGCGG	3.5609	15.9374	2.1621	3.51282e-29
vepi2843329	TAGGCTTATTTCTTCTCGGACGATTT	9.1428	0.01	-9.83649	2.75e-33		vepi2446628	TACACTGGAGCCTCCCAACGAAGACTC	2.5504	11.2849	2.1456	6.08728e-21
vepi5141905	TGTAACTTTCAGGCTCTAGGCTGGTTC	9.1428	0.01	-9.83649	2.75e-33		vepi3085912	TATGTTTCTGTAACTTGCTGGAATTTGC	2.5022	10.9879	2.13465	2.64617e-20
vepi2764194	TAGATCTTACGAAGAGGTTGTCGGCCAGT	9.0947	0.01	-9.82888	4.09e-33		vepi4904730	TGGACATGGGAATGAAATGCATAACGC	9.7684	42.8627	2.13353	3.4163e-74
vepi3242742	TCAATTAGAACTGAATCGATTTGGCCT	9.0947	0.01	-9.82888	4.09e-33		vepi2814927	TAGGACCGTTAGCTCGATTGGAAA	4.2346	18.5112	2.1281	6.00026e-33
vepi4153467	TCTGTTGTTAATGTAGCATAGAGCGCGT	9.0947	0.01	-9.82888	4.09e-33		vepi2338346	TAAGGGACGCTGTAGTAGATTGGTTTGA	4.9564	21.5798	2.12232	5.43162e-38
vepi3729140	TCGACAGTAGAAACTGCGAACCGCAGA	9.0466	0.01	-9.82123	6.07e-33		vepi2905916	TAGTTGATCATTTCTATCTGTAGAAGGC	3.609	15.6404	2.11561	6.83815e-28
vepi3233973	TCAATCCGGATGCATTGTGCGTTGACGCA	8.9984	0.01	-9.81352	9.03e-33		vepi3830861	TCGGAGTTCATAACTAAAGCGGGAAAGA	7.1218	30.489	2.09798	3.75999e-52
vepi4498936	TGAGTGTAGTACTCATGATTTCTGGCT	8.9984	0.01	-9.81352	9.03e-33		vepi1365800	CGAGACTGCAGATCTGCCGCATGGCGTCG	2.5985	10.8889	2.06711	2.39763e-19
vepi5257486	TGTGAAATCGAATCCTACAGAACGAACA	8.9984	0.01	-9.81352	9.03e-33		vepi2221033	TAAAGCATCTGTAGATCTGCGGAGGGAC	6.9293	29.0041	2.06548	1.08426e-48
vepi5406804	TGTTTGTGTGGAACGGATTGTTGGT	8.9984	0.01	-9.81352	9.03e-33		vepi5382922	TGTTGTAGAATTTACCAGGCGGAAGGT	3.8977	16.1354	2.04953	1.4058e-27
vepi3842549	TCGGATTGATTAACGTGCGCAAACACAAC	8.9503	0.01	-9.80579	1.34e-32		vepi4357836	TGACAAGTCGTGTCATGGAGCTGCCGGC	13.4736	55.2365	2.03549	2.8158e-89
vepi4204549	TCTTGTCTGGTGAATAACGACGGTCGCCC	8.9022	0.01	-9.79802	1.99e-32		vepi2555126	TACGAGAATTCTGATCCAACCACTGAAG	11.3082	45.5355	2.00962	1.13426e-72
vepi4715147	TGCCTTAATCCGGTATGTGATCTTGGT	8.9022	0.01	-9.79802	1.99e-32		vepi4089601	TCTGCTAGGAAGCTGGATAAATGAGGC	6.6887	26.9253	2.00916	1.05104e-43
vepi2616482	TACGTCTGAGTAGTTCCGGAGGTGACAT	8.8541	0.01	-9.7902	2.96e-32		vepi4587723	TGATTGTAGAACAGCGTCGAAGATAGT	5.6782	22.7677	2.00348	4.33969e-37
vepi4655355	TGCAGCAACATCTGAATTTGTTCGGCT	8.8541	0.01	-9.7902	2.96e-32		vepi2559597	TACGAGTTCTTCCGTCAGGTGCTGCAGG	2.791	11.1859	2.00283	4.67375e-19
vepi2710579	TAGAAACAGTATTTAAGCACGATGAGCG	86.9047	0.099	-9.77779	0		vepi2555127	TACGAGAATTCTGATCCAACCACTGAAGA	5.197	20.491	1.97924	5.09803e-33
vepi2616481	TACGTCTGAGTAGTTCCGGAGGTGACA	8.7578	0.01	-9.77442	6.54e-32		vepi3465375	TCATTGGATCACACTCATCGGAGTCGG	2.5985	10.196	1.97225	3.57111e-17
vepi5199801	TGTAGTTAACCAGAACTCGGCAATGAG	8.7097	0.01	-9.76648	9.72e-32		vepi5184347	TGTAGATTTACTTTGCCTTGCAAGATGT	3.8496	15.0465	1.96665	1.73017e-24
vepi0487641	ACCGGCTAACTGAACGGTCGTTTGGCGG	8.6616	0.01	-9.75849	1.44e-31		vepi2435475	TACACAGCAGAAACACAATGAACAAATT	2.3579	9.2061	1.96509	1.38088e-15
vepi2429013	TACAATGAAATGATCATCTGTCGGTTAT	8.6616	0.01	-9.75849	1.44e-31		vepi5015281	TGGCTTGTAGCTCCGGGAGAGGCGAC	3.1759	12.1758	1.93878	9.25129e-20
vepi3533756	TCCATAAATCGTACTTGTTGGCGT	8.6616	0.01	-9.75849	1.44e-31		vepi2921457	TATAATAGGATTCGATATCAACCCGGC	13.8104	52.8607	1.93644	6.56067e-80
vepi3585941	TCCGACCGTGACTCCTGCCGCACGCAGAAT	8.6616	0.01	-9.75849	1.44e-31		vepi1174769	CAGGAACATTGTACTGTACGTGGACGG	3.8977	14.8485	1.92962	1.35242e-23
vepi4070050	TCTGATCTCGAACCCACCATGTTGATGGA	8.6616	0.01	-9.75849	1.44e-31		vepi2969792	TATCATGTGGAAGCATCGGGATTCTGGC	2.4541	9.1071	1.8918	1.03219e-14
vepi4896477	TGGACAAGTTAGTTGTGAAGTCGTTT	8.6616	0.01	-9.75849	1.44e-31		vepi4465803	TGAGCGACATGATTCCGATAAACTGCAG	2.6466	9.701	1.87399	2.19617e-15
vepi4491113	TGAGTAGCAAGTAAATGAGCGTTCTGT	8.6135	0.01	-9.75046	2.15e-31		vepi2607343	TACGTAACTCACTGTAACAATTCGATGCC	7.2661	26.6283	1.87371	2.28572e-39
vepi4632204	TGCACATAGGAAGAACTGGGCTAGATTT	8.6135	0.01	-9.75046	2.15e-31		vepi5461443	TTAGATCAAGCGATGAACCAGAAGGCTG	16.4089	59.988	1.8702	3.65698e-86
vepi5175351	TGTAGAATTCAGTTGGATCATGACGAA	8.6135	0.01	-9.75046	2.15e-31		vepi0206497	AACTATCGGTGTACCGGTCGAAGGCGACG	2.5022	9.1071	1.86379	1.95016e-14
vepi2652683	TACTCGTGTTTCGTTGACGTATCGTCGT	8.5654	0.01	-9.74238	3.19e-31		vepi5218901	TGTATTGAACAACTGATAGCATTCCGGC	4.5714	16.4324	1.84584	1.87852e-24
vepi4129789	TCTGTAGTCAACTATGACCAGGCATATCCA	8.5654	0.01	-9.74238	3.19e-31		vepi3334516	TCAGACTTGGATCGAGGGTTAGAGGATA	2.6466	9.5031	1.84426	8.51329e-15
vepi4969642	TGGATTATAAATTGAGGAATTCACCGGCA	8.5172	0.01	-9.73424	4.74e-31		vepi2465389	TACAGTAGGTTCTGGAGATGTAGGCGGA	16.6014	59.2951	1.83661	4.6823e-83
vepi2857940	TAGGTAGGACAAATCTCGCTCAGCGTGCAA	8.4691	0.01	-9.72606	7.05e-31		vepi2525231	TACCTGAGACCATAGACGATAAACAAACCC	7.1218	25.2425	1.82554	4.19581e-36
vepi0156891	AACGAACACGATCGTGATCGCGTGGAT	8.421	0.01	-9.71785	1.05e-30		vepi3330586	TCAGACCAACTGAAGATAACATCGAGGC	5.0045	17.7192	1.82402	8.03339e-26
vepi1118075	CACGAACACGTCCCAGGGCACCGATGGCTC	8.421	0.01	-9.71785	1.05e-30		vepi2601798	TACGGTATAGAAGAACAAAGCCCTGCAGT	3.0797	10.7899	1.80882	3.54633e-16
vepi2812177	TAGGACAACCATTGAGCATAAATGTCGG	8.421	0.01	-9.71785	1.05e-30		vepi2609732	TACGTAGAAACTTAGGCCCATAAACTGC	5.1007	17.7192	1.79655	2.68363e-25
vepi4304219	TGAAGACGTTGAATGCTTGCAGTT	8.421	0.01	-9.71785	1.05e-30		vepi4506657	TGATAAACCTTGTTGAACGGGACGACAGC	4.2827	14.7495	1.78407	3.8991e-21
vepi5276040	TGTGATATTATGGCTCAGCCTCACT	8.421	0.01	-9.71785	1.05e-30		vepi2671074	TACTGCTTGGATCCGGGCAGCTGAAGGC	3.6571	12.4728	1.77001	6.23666e-18
vepi5403832	TGTTTGCCTGTATCACTCAAAGGAAGAGTA	8.421	0.01	-9.71785	1.05e-30		vepi0806922	AGGGATAGAAGAATAATCAAGAGGC	6.1112	20.7879	1.76622	1.03625e-28
vepi2501276	TACCATGTAGTCCAGTGATCGTCCGT	8.3729	0.01	-9.70958	1.56e-30		vepi5712393	TTCTGATTAATGTGTAGAGCCGTGAGCGA	3.609	11.9778	1.73069	8.93e-17
vepi2762796	TAGATCCAGCTAGAACATGAAGGACCGT	8.3729	0.01	-9.70958	1.56e-30		vepi5175534	TGTAGAATTCTCCCACGGAGCACGGC	3.8496	12.5717	1.7074	3.25073e-17
vepi3931725	TCGTTCACTCTTCGTAGAAAGTCGCTC	8.3729	0.01	-9.70958	1.56e-30		vepi2338345	TAAGGGACGCTGTAGTAGATTGGTTTG	2.8391	9.2061	1.69716	6.43022e-13
vepi4627997	TGCAATTTGGCGAATAGATATCAGCAT	8.3729	0.01	-9.70958	1.56e-30		vepi2828210	TAGGATGTGTAGCCGCATGTGAATCGC	5.9669	19.3031	1.69378	2.7796e-25
vepi4852184	TGGAAACTGGCGGAACCTTCGGCTGT	8.3729	0.01	-9.70958	1.56e-30		vepi1118073	CACGAACACGTCCCAGGGCACCGATGGC	3.0316	9.602	1.66326	4.6564e-13
vepi5069731	TGGGTATTGTGAATAACAGGTAATTCGT	8.3729	0.01	-9.70958	1.56e-30		vepi2725641	TAGAAGCATGTAGTCAAGATTTAATCGA	3.4646	10.8889	1.6521	1.79439e-14
vepi0859767	AGTGTCATTATAGAACGCGCGCAGTCAT	8.3248	0.01	-9.70127	2.31e-30		vepi5048623	TGGGCAGTAGAATACTTCAAGCATTATA	23.8194	74.5396	1.64587	9.44932e-89
vepi2402971	TAATTTCATAAGCAGTTTGACTGGGTC	8.3248	0.01	-9.70127	2.31e-30		vepi0804936	AGGGACGCTGTAGTAGATTGGTTTGAT	3.994	12.4728	1.64288	3.14629e-16
vepi2837320	TAGGCCACTGCCATGAATTTAAAGATGT	8.3248	0.01	-9.70127	2.31e-30		vepi3109276	TATTCGATGATTGGATAACCAGCGGC	3.5609	11.0869	1.63854	1.51215e-14
vepi3692815	TCCTTTCGAATTTAGTTGGATCCTCGGT	8.3248	0.01	-9.70127	2.31e-30		vepi4519694	TGATAGATTAGTCGTAGAGTGCAGAAGC	3.5609	11.0869	1.63854	1.51215e-14
vepi3873999	TCGGTAACATTTCCTCATTTGACGACCA	8.3248	0.01	-9.70127	2.31e-30		vepi4319020	TGAAGTAGATCGTTCAGCGGGCGACGG	3.0316	9.4041	1.63321	1.62039e-12
vepi4015936	TCTCTAACAAGACTGCTCATGGTGCATC	8.3248	0.01	-9.70127	2.31e-30		vepi4950536	TGGATATGCGAGAGAGGGATACAATGT	11.9819	37.1213	1.63139	1.45384e-44
vepi5235697	TGTCCGGATGTAGCTATTGTAGATCGGT	8.3248	0.01	-9.70127	2.31e-30		vepi2767990	TAGATGTTGCGCCTTTGACGGGACGGG	4.9564	15.2445	1.62092	3.99223e-19
vepi5848315	TTGTAGGCTTTGGCCAGGTCAAGCGATA	8.3248	0.01	-9.70127	2.31e-30		vepi2874211	TAGTAATTATCTGATCCGCGAGAGCTGC	6.4	19.6	1.61471	5.3976e-24
vepi0156888	AACGAACACGATCGTGATCGCGTGGA	8.2766	0.01	-9.69289	3.44e-30		vepi4518369	TGATAGAATTTCAGATGAGGTGGCGC	5.2451	16.0364	1.61231	6.89447e-20
vepi3436504	TCATCTCGTGATCCGATCGTCCACC	8.2766	0.01	-9.69289	3.44e-30		vepi5190674	TGTAGGCACGGGTTGTAGCACAGCAGA	4.5714	13.9576	1.61034	1.73138e-17
vepi3900475	TCGTAACTCGAGGCAGTCCAATTAGGCGG	8.2766	0.01	-9.69289	3.44e-30		vepi2863799	TAGGTGAACATCGCTGACTGGGCGAGC	3.0316	9.2061	1.60251	5.54976e-12
vepi5185865	TGTAGCAGGACGACGAGCTGAGCGTCTC	8.2766	0.01	-9.69289	3.44e-30		vepi5507545	TTCAACTGAACAATATTGGAAAGGC	8.3729	25.3415	1.5977	4.50085e-30
vepi5303115	TGTGGCCGATGGACGTCAGATCACAG	8.2766	0.01	-9.69289	3.44e-30		vepi4194473	TCTTGATCGGTTCATGTGGTGGATGGT	6.3037	19.0061	1.59219	7.30529e-23
vepi2565726	TACGATCTTGTTTGTTGCTGTGGTGGC	8.2285	0.01	-9.68449	5.11e-30		vepi5036943	TGGGATAGAAATCACAACGTTCATGAGC	3.224	9.701	1.58928	2.08201e-12
vepi3526812	TCCAGGCTACCTGAGACCATTTGCGCATA	8.2285	0.01	-9.68449	5.11e-30		vepi2292509	TAACTTGAAGGACTCTGTTGAGAGTGACGC	7.3624	21.8768	1.57115	1.40492e-25
vepi4117990	TCTGGTCAGGCCGAATTACACCGACAC	8.2285	0.01	-9.68449	5.11e-30		vepi2540575	TACGAAGATTCATTGCAGGAGTGTAGT	10.1052	29.994	1.56958	2.18382e-34
vepi2541063	TACGAAGGAATGATCGGCCAATGAGGT	8.1804	0.01	-9.67603	7.59e-30		vepi4064333	TCTGATAATGGATTTCTGAGGCGC	17.3232	50.9799	1.55722	1.56034e-56
vepi2610885	TACGTAGCAAGCCGAACAATCTGCGCA	8.1804	0.01	-9.67603	7.59e-30		vepi2629580	TACTAAGAAGAACATCTCCAACCGGTT	4.0421	11.8788	1.55521	2.02328e-14
vepi3042916	TATGCGATGAACGATGGCTTTGCCAAT	8.1804	0.01	-9.67603	7.59e-30		vepi2619273	TACGTGGAACTCCATATTTCTTTGAGGC	4.0421	11.6808	1.53096	6.61928e-14
vepi3089764	TATTAAGTTGGCACTGTAATTGCGGATA	8.1804	0.01	-9.67603	7.59e-30		vepi3011255	TATGAACCGAATCTTTCTGAGCGAGCGA	3.1278	9.0081	1.52607	5.06102e-11
vepi3339603	TCAGAGTTTCTTCTAGATAGGGTCGTAC	8.1804	0.01	-9.67603	7.59e-30		vepi3498422	TCCAATGTTAGAACCTGAAGATGGCGT	4.4752	12.8687	1.52384	4.57711e-15
vepi4273743	TGAACCTCGGTGAAGATAGAATTGCCA	8.1804	0.01	-9.67603	7.59e-30		vepi3069323	TATGTAGTAAACGAAACCGGACGGGAAAC	1028.47	2942.88	1.51673	0
vepi4838782	TGCTTTATCGACTGTAGCAGAAGCTTCA	8.1804	0.01	-9.67603	7.59e-30		vepi3652646	TCCTATTATACTCTGGATTTGACCGGGT	3.224	9.2061	1.51374	4.12383e-11
vepi4211188	TCTTTCCACAAGGATGGCTGGCTCTATG	8.1323	0.01	-9.66752	1.13e-29		vepi3036020	TATGATTGTGAGCTGAATGTATGG	8.5172	24.0546	1.49786	4.1773e-26
vepi5140571	TGTAACTCTTAATGACTAGTAATTCGCA	8.1323	0.01	-9.66752	1.13e-29		vepi5612461	TTCGAGAACTGTGTCGGCGTCACCGGT	2.9353	8.2162	1.48496	7.98293e-10
vepi3247344	TCAATTTCTGTTCTGTACATGGCCT	8.0842	0.01	-9.65896	1.68e-29		vepi4476119	TGAGGACAAACTTGACCGGAAACGCTCC	3.0797	8.6121	1.48358	3.2474e-10
vepi3533757	TCCATAAATCGTACTTGTTGGCGTC	8.0842	0.01	-9.65896	1.68e-29		vepi0279949	AAGGACCACGACGCTAACCCAACAGAGG	8.7097	24.1536	1.47154	1.52443e-25
vepi3853957	TCGGCGACATGTTAAGAACGGTTGTT	8.0842	0.01	-9.65896	1.68e-29		vepi2720702	TAGAACTGAATCGATTTGGCCTAGATC	4.1383	11.3839	1.45988	9.7248e-13
vepi4364487	TGACAGAGTCTTGAGGTAGGCTGTTCT	8.0842	0.01	-9.65896	1.68e-29		vepi3321900	TCAGAACTGGAACCGGATGCGGCGAAC	4.0421	11.0869	1.45568	2.13465e-12
vepi5286486	TGTGCCAAGTTGCGTAGATCTCGA	8.0842	0.01	-9.65896	1.68e-29		vepi4791097	TGCTCGAATGAACGGACACGGACCGGT	23.675	64.0466	1.43576	1.85124e-62
vepi5623268	TTCGATGAAGATTCGTGGATGTTTCGGT	8.036	0.01	-9.65033	2.49e-29		vepi3021975	TATGACTAACTATGATCGTACCGAGGC	9.9608	26.2324	1.39702	1.40918e-25
vepi5972470	TTTGTAGAAATTGCTGGCGTGCCTGAAA	8.036	0.01	-9.65033	2.49e-29		vepi1218973	CATGAACGAGACATCCAACGCAACGGT	2.9834	7.8202	1.39025	1.2151e-08
vepi4743238	TGCGCCGGGAGTAGACAAGCGATGGCCCA	477.062	0.5939	-9.64974	0		vepi3204665	TCAACTGAACAATATTGGAAAGGC	3.7534	9.8	1.38458	2.09548e-10
vepi1794832	GAGGCATAGAGAGCTTGAATCTCAGATGA	7.9879	0.01	-9.64167	3.7e-29		vepi5669955	TTCGTGAATGTGCGGATTCCAACGGCGT	4.2346	10.9879	1.37562	2.19653e-11
vepi2284661	TAACTGAACGGTCGTTTGGCGGCGGCG	7.9879	0.01	-9.64167	3.7e-29		vepi4954923	TGGATCCTATTATACTCTGGATTTGGC	4.8601	12.5717	1.37112	9.46673e-13
vepi2488486	TACATTTGCTCATTTGTTCGATCGTCCA	7.9879	0.01	-9.64167	3.7e-29		vepi4923753	TGGACTGGACATGGGAATGAAATGCAT	3.0316	7.8202	1.36713	1.87311e-08
vepi3538496	TCCATCATCTTCTGGGATCGTTGTGCA	7.9879	0.01	-9.64167	3.7e-29		vepi5482322	TTATAGAGTAGAACGAAATTTCATGGC	3.224	8.2162	1.34962	1.1648e-08
vepi5661798	TTCGTACTGTTGTAATCGGGCAGGACT	7.9879	0.01	-9.64167	3.7e-29		vepi4239381	TGAAACTGCGATCTGAGGACCTTGAAGGC	92.7273	235.893	1.34707	1.85421e-203
vepi4418709	TGACTGTTCTCTGAAGAATGAAGTCCGCA	7.9398	0.01	-9.63296	5.5e-29		vepi3058382	TATGGGCAGTAGAATACTTCAAGCAT	3.7534	9.5031	1.3402	1.06631e-09
vepi5845046	TTGTAATATATTGCAATTCTTGGACGAA	7.9398	0.01	-9.63296	5.5e-29		vepi2284426	TAACTGAAATCCACTAAGACTGCGCCAGC	5.6782	14.2546	1.32792	1.27041e-13
vepi3857413	TCGGCTCCTCTGCCAAATATTAGTGGGT	7.8917	0.01	-9.62419	8.18e-29		vepi3513409	TCCACTGTTGGGCTTGTATTAGGATTGC	3.3203	8.3152	1.32444	1.56607e-08
vepi3886176	TCGGTGAAGGTCTGTTATTTGGATTG	7.8917	0.01	-9.62419	8.18e-29		vepi2840474	TAGGCTAATATTCACAGAACAGGATGGT	9.9127	24.5495	1.30834	7.84894e-22
vepi4084640	TCTGCCAACACTCGCGGAATCACTGTAT	7.8917	0.01	-9.62419	8.18e-29		vepi4905771	TGGACATTTCCTGAAGACTTTGATTGC	6.1112	15.0465	1.2999	7.24722e-14
vepi4347765	TGAATTCGTTCGGAGTGAACAACGGAAA	7.8917	0.01	-9.62419	8.18e-29		vepi4433078	TGAGAACTTTAGAGTGGTTTGCAGACGC	4.427	10.7899	1.28528	3.29257e-10
vepi2936797	TATAGACTTAGAATCGCCTGGCGGTTT	7.8436	0.01	-9.61537	1.22e-28		vepi0916567	ATCAGACGGAACATCACGACAGGC	5.0045	12.1758	1.28272	2.67777e-11
vepi4866101	TGGAACGTGCTCTCGAGAGTGGCAATCC	7.8436	0.01	-9.61537	1.22e-28		vepi2889392	TAGTCGATATCTCGTTTCGGAACAACGGT	36.8118	89.3881	1.27991	2.3968e-72
vepi2615289	TACGTCGCGAAGGAAACTCTTCGGTGT	7.7954	0.01	-9.60648	1.81e-28		vepi0371502	AATGTAGATCTTGGCACAGCGAACGGA	4.9082	11.7798	1.26305	9.55783e-11
vepi3594737	TCCGATAGGATTTAGTATTACACGGTAT	7.7473	0.01	-9.59755	2.68e-28		vepi3232530	TCAATCAATCGGATAAGAGAACGAGCT	3.6571	8.6121	1.23567	5.22886e-08
vepi4422693	TGACTTGAACCTCGAGCAGTCGCGTCTT	7.7473	0.01	-9.59755	2.68e-28		vepi2102062	GTAGTAGATAAGCACAGCAATGCGGA	10.8751	25.5394	1.2317	1.06799e-20
vepi5190442	TGTAGGATTGAAGCATGCTGCTCCGTA	7.7473	0.01	-9.59755	2.68e-28		vepi5270803	TGTGACTTTGAACGAGATGAAATCCAGC	4.7639	11.1859	1.23147	6.33144e-10
vepi5193559	TGTAGTAATCGTCCATATCCATGCAGCA	7.7473	0.01	-9.59755	2.68e-28		vepi1365801	CGAGACTGCAGATCTGCCGCATGGCGTCGT	15.1578	35.0425	1.20905	5.26124e-27
vepi3170220	TCAAACGGATAAAGAAATGTGGCGTTGA	7.6992	0.01	-9.58856	3.99e-28		vepi2307850	TAAGACTCATGAAAGCAGATTAAGCTTA	9.9127	22.7677	1.19964	6.53251e-18
vepi3672532	TCCTGGACAGTATCCGGCACGTTTATCG	7.6992	0.01	-9.58856	3.99e-28		vepi5836746	TTGGTGGAAACTGACGGAACCTTCGGC	3.3203	7.6222	1.19889	5.74166e-07
vepi3763989	TCGATGAAGATTCGTGGATGTTTCGG	7.6992	0.01	-9.58856	3.99e-28		vepi1450818	CGGAAGTAGACAAGCGATGGCCCAGGC	4.6676	10.6909	1.19563	3.60399e-09
vepi3768898	TCGATGTGCTGTATGTAGACATCCTC	7.6992	0.01	-9.58856	3.99e-28		vepi2347352	TAAGTCAATGTTGTATGATGAGAAGGCG	7.218	16.5313	1.19553	2.28922e-13
vepi4123673	TCTGTAACTAGTAGATGTCAGGTCTGACT	7.6992	0.01	-9.58856	3.99e-28		vepi3554297	TCCCACGGGAAGGTAGAAGCGATGCA	4.8601	11.0869	1.1898	2.16049e-09
vepi4537207	TGATCCTCTGGGACCTGATAGCGTGTCGTA	7.6992	0.01	-9.58856	3.99e-28		vepi2828080	TAGGATGTCCTCAGATCTCCTCCTCGGC	9.4315	21.0849	1.16065	6.59652e-16
vepi4970585	TGGATTATTTCGACGACAGGAGATTCT	7.6992	0.01	-9.58856	3.99e-28		vepi5973814	TTTGTAGATTTACTTTGCCTTGCAAGA	16.3127	36.1314	1.14726	1.22095e-25
vepi5656320	TTCGGTGAAACGTATTGTAGTGGTT	7.6992	0.01	-9.58856	3.99e-28		vepi4024283	TCTCTGTGGGAAGCTAATGACGCGTAGC	19.5367	43.1597	1.1435	3.83355e-30
vepi5715649	TTCTGGAACTGTGACCGGAGGACCTTGA	7.6992	0.01	-9.58856	3.99e-28		vepi2305201	TAAGACATAACGAATGATAATGGAACGG	4.1383	9.1071	1.13795	1.66027e-07
vepi4204548	TCTTGTCTGGTGAATAACGACGGTCGCC	7.6511	0.01	-9.57952	5.93e-28		vepi4440236	TGAGACCATAGACGATAAACAAACCC	4.5714	9.998	1.129	5.13104e-08
vepi4349695	TGAATTGGTGGAATTTGTGCAAATGC	7.6511	0.01	-9.57952	5.93e-28		vepi2984488	TATCGCATCTATGTGGCGTAGGACCGGA	5.1007	10.9879	1.10715	1.94294e-08
vepi2541901	TACGAAGTTGGCACATCGTGCATCTGTC	7.603	0.01	-9.57042	8.81e-28		vepi4713471	TGCCTGAGAACGACCACAGGGACACGGT	6.5443	14.0566	1.10294	2.46958e-10
vepi3533749	TCCATAAATCGTACTTGCTGGCGT	7.603	0.01	-9.57042	8.81e-28		vepi2580614	TACGCGTCAGCTGTCGGGAGATCGAGAC	33.6359	72.0648	1.09929	3.7262e-46
vepi4001448	TCTCCTCTTTGTGGGTCGGTCTGGAC	7.603	0.01	-9.57042	8.81e-28		vepi2097214	GTAGATCTCCGGAAGCTTAAGGGCCGAT	5.2451	11.1859	1.09264	2.07541e-08
vepi4062699	TCTGAGTGCATACATGGCCGTAGAACAGA	7.603	0.01	-9.57042	8.81e-28		vepi5175535	TGTAGAATTCTCCCACGGAGCACGGCA	30.2194	63.8486	1.07918	6.6214e-40
vepi4815039	TGCTGTAACAGCGAGGATGTGTTCGGA	7.603	0.01	-9.57042	8.81e-28		vepi5992588	TTTGTTGTGAAGAGATGTGCAGAGCAGC	4.3789	9.2061	1.07202	5.47216e-07
vepi5507969	TTCAACTGGAAAGAAATCGGTTCGACACT	7.603	0.01	-9.57042	8.81e-28		vepi0732204	AGCGATTTGTGCAACTTCAGAAGGCTC	4.5233	9.5031	1.07102	3.68397e-07
vepi5668214	TTCGTCTAAACTTTGTCGAAGTCATCGT	7.603	0.01	-9.57042	8.81e-28		vepi5527350	TTCACGGATTGAGCGATCGAGGCAGAT	4.8601	10.196	1.06895	1.46536e-07
vepi2626281	TACGTTTCTGACTGGTAGACGGGTTT	7.5548	0.01	-9.56125	1.31e-27		vepi4384532	TGACGAAAGATGCGATGACAGGAGTGC	26.5622	55.4345	1.06141	5.70255e-34
vepi3583856	TCCGACAAGGCGAGTACTCGGTAGCC	7.5548	0.01	-9.56125	1.31e-27		vepi2315069	TAAGATCGAATAGGCGCTGTGATCCCGGC	25.6961	52.9597	1.04335	1.17487e-31
vepi4201649	TCTTGTAACGGTTCAAGAGCTCGACGCAC	7.5548	0.01	-9.56125	1.31e-27		vepi2636589	TACTAGATAGATCACTTAACGCGTAAGC	14.3398	29.4991	1.04065	2.70673e-18
vepi4485714	TGAGGTCATCGGTAGTGGTCAGACGACT	7.5548	0.01	-9.56125	1.31e-27		vepi3134158	TATTGTTGATGCCGGTCCGCCATGGT	4.0421	8.3152	1.04065	3.38195e-06
vepi5169378	TGTACTTTCCTGTTTGACGTCGCGTTAT	7.5548	0.01	-9.56125	1.31e-27		vepi2612186	TACGTATATGGACTATAGGCAATAGGCTT	6.2556	12.7697	1.0295	1.21823e-08
vepi3229625	TCAATAGAAATGAGGCGACGTGCT	7.5067	0.01	-9.55204	1.95e-27		vepi1294334	CCGGAAGTAGACAAGCGATGGCCCAGGC	7.0255	14.1556	1.0107	3.5395e-09
vepi3503934	TCCACATCTCGTTTACTGTAATTGGCC	7.5067	0.01	-9.55204	1.95e-27		vepi1771715	GAGACTGCAGATCTGCCGCATGGCGTC	14.1473	28.4102	1.00588	8.82581e-17
vepi3742002	TCGACTGTTAGGGTGGTTACAATCGAAG	7.5067	0.01	-9.55204	1.95e-27
vepi4133211	TCTGTCAAAGCACTTGTGTATGGAACA	7.5067	0.01	-9.55204	1.95e-27
vepi4329586	TGAATATACTTGAATATGAGAACGTT	7.5067	0.01	-9.55204	1.95e-27
vepi3679685	TCCTGTTCGCGAACGTAGTGCATCCAAA	7.4586	0.01	-9.54276	2.89e-27
vepi5175944	TGTAGAATTTGTTTACGTCGACGACCA	7.4586	0.01	-9.54276	2.89e-27
vepi4170595	TCTTCAGACGGGTAGTGGTTGTGAT	7.4105	0.01	-9.53343	4.3e-27
vepi5168327	TGTACTTCCAATGAAGTCCTCGATCGT	7.3624	0.01	-9.52403	6.39e-27
vepi5180557	TGTAGATAAACGAACGCATACGTGTTGC	7.3624	0.01	-9.52403	6.39e-27
vepi5721911	TTCTGTCCATCGGTACTGTTTGGCT	7.3624	0.01	-9.52403	6.39e-27
vepi3073162	TATGTCATCTGCATAGACGCGTAGACAA	7.3142	0.01	-9.51456	9.49e-27
vepi3627649	TCCGGTTCTGTAGGCACATACTATACCGT	7.3142	0.01	-9.51456	9.49e-27
vepi3891011	TCGGTTAAAGCGGCTGTAGAGAGCATC	7.3142	0.01	-9.51456	9.49e-27
vepi5610430	TTCGACTGGTGACCGGGCTTGTTGACGCC	7.3142	0.01	-9.51456	9.49e-27
vepi5690308	TTCTAGTTGGTACCCTTGTGACGTGCT	7.3142	0.01	-9.51456	9.49e-27
vepi1315027	CCTGATCGCATATTTGTAGATCGGCT	7.2661	0.01	-9.50504	1.41e-26
vepi3467994	TCATTTAATCGTTGCGCCAATTTA	7.2661	0.01	-9.50504	1.41e-26
vepi3533760	TCCATAAATCGTACTTGTTGGCGTCGGA	7.218	0.01	-9.49546	2.1e-26
vepi3805005	TCGGAAATCACAATGCGGGCCGAAGCA	7.218	0.01	-9.49546	2.1e-26
vepi3929818	TCGTTAGAACTATTGTATCGAAGGCCTC	7.218	0.01	-9.49546	2.1e-26
vepi4572124	TGATTACCGCCAGCAATAGTAGGACGTC	7.218	0.01	-9.49546	2.1e-26
vepi4590268	TGATTGTTATTTCTGAACTTTCGGCAA	7.218	0.01	-9.49546	2.1e-26
vepi4699680	TGCCATCTTCGGATTATAGTTGACAGGA	7.218	0.01	-9.49546	2.1e-26
vepi4715742	TGCCTTCGGCTGTAAAGGTGTTATCTC	7.218	0.01	-9.49546	2.1e-26
vepi4870698	TGGAACTTCTTCGGTGGTGTACCAGACA	7.218	0.01	-9.49546	2.1e-26
vepi5330989	TGTGTTTAAGTGACACAGGACATTGAA	7.218	0.01	-9.49546	2.1e-26
vepi2765430	TAGATGAGGTAGTTGCATGAACAAACGG	7.1699	0.01	-9.48581	3.11e-26
vepi3636412	TCCGTCTGTTGATATTGCATTGGAA	7.1699	0.01	-9.48581	3.11e-26
vepi3866897	TCGGGCCGTTGATAACTAAATGTGCTG	7.1699	0.01	-9.48581	3.11e-26
vepi3647791	TCCTACGATAAACGGTGGTTGAACAGAT	7.1218	0.01	-9.4761	4.63e-26
vepi4286647	TGAACTAGGTACCGGCAGAATTCGCCCT	7.1218	0.01	-9.4761	4.63e-26
vepi4382663	TGACCTGGACTGGAATGGGCACGTCAC	7.1218	0.01	-9.4761	4.63e-26
vepi4809334	TGCTGCTGCAAGCGTGACTGTCGTAC	7.1218	0.01	-9.4761	4.63e-26
vepi5460804	TTAGATACAATTATTTACCGATCGTCCAA	7.1218	0.01	-9.4761	4.63e-26
vepi2263784	TAACCTCTCGAATACCGCTACTACTGCAT	7.0736	0.01	-9.4663	6.88e-26
vepi2498266	TACCAGTACTTCTCGTGCGCATTGCGGTT	7.0736	0.01	-9.4663	6.88e-26
vepi3209140	TCAAGAAAGAGAACGAGCTCTACAGAAT	7.0736	0.01	-9.4663	6.88e-26
vepi3803414	TCGGAAACTCGTGACCGAAGAACCGCAT	7.0736	0.01	-9.4663	6.88e-26
vepi2862961	TAGGTCTCTGTCACAACAATAAGGACACG	7.0255	0.01	-9.45646	1.02e-25
vepi3118792	TATTGAATCTGGACCTGTAGAGGCAC	7.0255	0.01	-9.45646	1.02e-25
vepi4044402	TCTGAATCATTATTGGCTGTAGTTGGC	7.0255	0.01	-9.45646	1.02e-25
vepi5213022	TGTATGCCGATCTGGATCTGCGACGC	7.0255	0.01	-9.45646	1.02e-25
vepi0937078	ATCGCACTAGTTGTGGAGTCGTCGTGAT	6.9774	0.01	-9.44655	1.52e-25
vepi2303152	TAAGAATTCAACTGAATTATGAACTGCAT	6.9774	0.01	-9.44655	1.52e-25
vepi5612840	TTCGAGAATTCACTGAACATTTGACGA	6.9774	0.01	-9.44655	1.52e-25
vepi2277201	TAACGTTTCAATGATTGTCGTGGT	6.9293	0.01	-9.43657	2.26e-25
vepi2401571	TAATTGTTGATATTTGCTGGCGGTT	6.9293	0.01	-9.43657	2.26e-25
vepi4269878	TGAACCACAGAGTCGGTAAGACGTC	6.9293	0.01	-9.43657	2.26e-25
vepi4667836	TGCAGTTTCGGAAATCACAATGCG	6.9293	0.01	-9.43657	2.26e-25
vepi4730383	TGCGAGCGCCAACCACAGAACAGCTG	6.9293	0.01	-9.43657	2.26e-25
vepi5143666	TGTAAGATTTGAACAATGAAGACTCT	6.9293	0.01	-9.43657	2.26e-25
vepi1981255	GGACCGGTAGGACCGTTAGCTCGATTGGAA	6.8812	0.01	-9.42652	3.36e-25
vepi2355468	TAAGTTTCGTCGTTCAAATTGGTGT	6.8812	0.01	-9.42652	3.36e-25
vepi2626771	TACGTTTGTGTGCTGTTGGCAGTGATGT	6.8812	0.01	-9.42652	3.36e-25
vepi3581334	TCCGAATCCGACAAGGCGAGTACTCGGT	6.8812	0.01	-9.42652	3.36e-25
vepi4262074	TGAACACTACGACAGCTGTGGCTCTAA	6.8812	0.01	-9.42652	3.36e-25
vepi4629726	TGCACAATGCGGAGCTCTTGTTGCAC	6.8812	0.01	-9.42652	3.36e-25
vepi5127764	TGGTTTGTTTGACCAGCGCTTATGAC	6.8812	0.01	-9.42652	3.36e-25
vepi4117891	TCTGGTCACGGTCGCCATATAGCTCTAC	6.833	0.01	-9.41638	4.99e-25
vepi4489165	TGAGTAATTTGTAGGTATATGACCGCT	6.7849	0.01	-9.40618	7.41e-25
vepi3885239	TCGGTCTTAGTTGCGAGGATTGTGGC	6.7368	0.01	-9.39592	1.1e-24
vepi3885594	TCGGTCTTTCAAGCCGGCTGCAGAGCTT	6.7368	0.01	-9.39592	1.1e-24
vepi4774864	TGCTAACTGGTGTAAAGCTTCGTCTGGAT	6.7368	0.01	-9.39592	1.1e-24
vepi3242739	TCAATTAGAACTGAATCGATTTGGCC	110.82	0.198	-9.12851	0
vepi0345243	AATCTCAGATGTCTGACCAGACGAGCC	54.7125	0.099	-9.11023	1.2e-193
vepi1315031	CCTGATCGCATATTTGTAGATCGGCTTC	105.19	0.198	-9.05329	0
vepi4039196	TCTGAAGACGTTGAATGCTTGCAGTT	45.4734	0.099	-8.84338	1.08e-160
vepi4039187	TCTGAAGACGTTGAATGCTTGCAG	90.0807	0.198	-8.82957	2.1136671801299e-317
vepi3597664	TCCGATGAGGAAATCTGTGAATGCGGTC	87.001	0.198	-8.77939	2.02e-306
vepi5221137	TGTATTTCGTTGAATCAAGTAGTGCT	43.0674	0.099	-8.76495	4.09e-152
vepi0052468	AAAGAAAGGAATCAAGCACTGCACTGTT	38.1111	0.099	-8.58857	1.91e-134
vepi4517906	TGATAGAACTTTGCACAGAACTATGCA	37.5817	0.099	-8.56839	1.47e-132
vepi3190361	TCAACAGAATTTGTAGGGTTTCGCCGT	37.5336	0.099	-8.56654	2.18e-132
vepi2653242	TACTCTAACACTCTTAAGGCACAATTCT	37.2449	0.099	-8.5554	2.33e-131
vepi2344513	TAAGTACTGCTGTAGAGCCGTGCGGTCAC	73.5274	0.198	-8.53664	2.16e-258
vepi5715829	TTCTGGAAGATTAGACATACTCATTA	34.6464	0.099	-8.45106	4.24e-122
vepi3765580	TCGATGATGTAAGAGCCGACGAGGTATG	32.5772	0.099	-8.36222	9.97e-115
vepi5163896	TGTACTAGCAAAGTTTCTGTAACGCATG	94.6039	0.297	-8.31529	0
vepi2990267	TATCGTCATTACGTACTTTAGTGCATT	61.5936	0.198	-8.28114	7.08e-216
vepi2564094	TACGATCGATAGGTGCATACTTCTCAAC	30.6043	0.099	-8.27209	1.06e-107
vepi3814540	TCGGAAGTTTAATCAGAAGAGCGATGT	30.5081	0.099	-8.26755	2.34e-107
vepi4204531	TCTTGTCTGGTGAATAACGACGGTC	29.1607	0.099	-8.20238	1.47e-102
vepi4285136	TGAACTAAAGCAACTGCAACTGATCT	29.1607	0.099	-8.20238	1.47e-102
vepi5321360	TGTGTCTCTTATCGACGAAATCGGCT	86.616	0.297	-8.18803	9.4e-303
vepi4830856	TGCTTCTGAATTAGAGTGCTGACACGA	28.2464	0.099	-8.15642	2.64e-99
vepi4468180	TGAGCGTTATTGTTGAAGGCTTCGAGCA	27.9577	0.099	-8.1416	2.81e-98
vepi3324834	TCAGAATAAACACGAATAGATTCGAGCG	27.669	0.099	-8.12663	3e-97
vepi3342521	TCAGATCCTGAAACATAGCCTTGAAGCGT	26.466	0.099	-8.0625	5.75e-93
vepi3462866	TCATTGAATGTAGATCGCCGTTTCATCC	52.6914	0.198	-8.05592	3.5e-184
vepi2640192	TACTATAGTTTGTCTGACGATTAAGGTA	26.2254	0.099	-8.04932	4.13e-92
vepi0065563	AAAGATCAAGGCAGATTGGAGTGTGCT	25.7923	0.099	-8.0253	1.44e-90
vepi3190362	TCAACAGAATTTGTAGGGTTTCGCCGTT	51.2959	0.198	-8.0172	3.24e-179
vepi5519132	TTCAATTCGGGACATGGCTTCACTTATA	24.6374	0.099	-7.95921	1.85e-86
vepi4440383	TGAGACCATTTGGGCATATGCATTTCT	70.3033	0.297	-7.88699	1.06e-244
vepi5321367	TGTGTCTCTTATCGACGAAATCGGCTT	23.3863	0.099	-7.88402	5.21e-82
vepi2526655	TACCTGGATTAGCAGCACCAACGACTG	69.6297	0.297	-7.8731	2.65e-242
vepi4096590	TCTGGAACTCCTCTGATAACGCAGTCAA	69.5815	0.297	-7.8721	3.93e-242
vepi4496527	TGAGTGAACTAATGCGTGCTGATGGCAC	68.7635	0.297	-7.85504	3.19e-239
vepi3930579	TCGTTATCGATTTGGGTTGTATGGCAT	22.9051	0.099	-7.85402	2.68e-80
vepi5524065	TTCACCAGGAAGAAACGCTCGACGAGAC	22.7608	0.099	-7.84491	8.75e-80
vepi5715798	TTCTGGAAGATCAGACATACTCATAATTC	22.6164	0.099	-7.83573	2.86e-79
vepi4096640	TCTGGAACTCCTCTGATGGCGCAGTCAG	41.4795	0.198	-7.71075	2.66e-144
vepi4263671	TGAACAGATTAGAAGAATTCCGTTTC	20.451	0.099	-7.69053	1.43e-71
vepi4415654	TGACTGTAAGCAAACATGTAAGCTGCT	56.2523	0.297	-7.56531	9.48e-195
vepi0975461	ATGGAAATAAGACTACTTGATCGCGTT	37.4855	0.198	-7.56469	4.15e-130
vepi2831114	TAGGATTTAGTATTACACGGTATTCCGAG	18.7187	0.099	-7.56284	2.04e-65
vepi4901987	TGGACAGTATCCGGCACGTTTATCG	18.6706	0.099	-7.55912	3.03e-65
vepi3247347	TCAATTTCTGTTCTGTACATGGCCTCAA	37.1487	0.198	-7.55167	6.52e-129
vepi3512867	TCCACTGGTGAACGGATGGCTGTGCCGAG	18.3818	0.099	-7.53663	3.21e-64
vepi1482925	CGGGCTATGTAGTAAACGAAACCGGAC	36.5231	0.198	-7.52716	1.09e-126
vepi0328671	AATAGAACTCATCTAGCCAAGTCCGGTCA	17.9488	0.099	-7.50224	1.11e-62
vepi5739748	TTCTTGTCTGGTGAATAACGACGGTC	52.7395	0.297	-7.47228	2.84e-182
vepi0328670	AATAGAACTCATCTAGCCAAGTCCGGTC	35.0795	0.198	-7.46898	1.46e-121
vepi3965725	TCTAGAATATCTTTGACATTGCGCAT	17.4676	0.099	-7.46304	5.68e-61
vepi2289652	TAACTGTTCTACTTTCAGCCACTACGG	16.9382	0.099	-7.41864	4.3e-59
vepi3294250	TCACTAGTAGCTTTCATGAAGGGTGT	16.8901	0.099	-7.41453	6.37e-59
vepi2688574	TACTTACGCGTCAGCTATCGGGAGATCA	16.5052	0.099	-7.38128	1.48e-57
vepi3074839	TATGTCGTGAGGTCGGATGACGCGGAT	48.6975	0.297	-7.35724	6.33e-168
vepi4075299	TCTGATTCTGGAAAGTGGCTGCGCCCA	16.1202	0.099	-7.34723	3.44e-56
vepi2571398	TACGATTGTGTGACGGTGTTGCAGG	15.7352	0.099	-7.31235	8e-55
vepi3130547	TATTGTATAAGTGGGACGTTTAAGGTT	15.6871	0.099	-7.30793	1.18e-54
vepi4285147	TGAACTAAAGCAACTGCAACTGATCTTC	30.7006	0.198	-7.27662	5.07e-106
vepi2226296	TAAAGTCGCAGAAGAGCCATCGGGCCACC	15.3022	0.099	-7.27209	2.75e-53
vepi3998514	TCTCCCTCAACAGATCGACTGCAGTAA	15.1578	0.099	-7.25842	8.94e-53
vepi3937492	TCGTTGTAGGCTAGCTCTCGATGGTGT	14.9172	0.099	-7.23533	6.38e-52
vepi3105917	TATTCATTGAATGTAGATCGCCGTTT	14.821	0.099	-7.226	1.4e-51
vepi3080727	TATGTTAGCGATGTGGAGCTACGG	14.6766	0.099	-7.21187	4.55e-51
vepi5076068	TGGGTTCACTTGTAGAAACGTATGCCAT	29.2088	0.198	-7.20476	9.89e-101
vepi5399790	TGTTTCTGTAAAGTCTTTGAGGTGCATA	14.4841	0.099	-7.19283	2.19e-50
vepi3662949	TCCTCTGGGACCTGATAGCGTGTCGTA	43.4043	0.297	-7.19123	3.78e-149
vepi5224925	TGTCAATGATTTGTTTGGCCCGGGCCT	28.5352	0.198	-7.1711	2.42e-98
vepi5316220	TGTGTAGTCTGAGCTTGGCTGGTA	14.2435	0.099	-7.16866	1.56e-49
vepi4046579	TCTGAATGTCGATTGGGATTCCCGCTT	41.9125	0.297	-7.14077	7.35e-144
vepi5342713	TGTTAGTAGAGCTTTCAACTTCAGGCA	13.8104	0.099	-7.12411	5.36e-48
vepi4523799	TGATATAGGAATGAGGATACAACATGAA	27.4765	0.198	-7.11655	1.37e-94
vepi5715845	TTCTGGAAGATTAGTCATACTCATAA	13.5698	0.099	-7.09876	3.82e-47
vepi4148209	TCTGTTCCAGAATACACTGCAACCGCCC	13.5217	0.099	-7.09363	5.65e-47
vepi3620865	TCCGGCTGTAAACGGTTTGCTCATCCC	13.4255	0.099	-7.08333	1.24e-46
vepi2807575	TAGGAAGGACCACGACGCTAACCCAACA	13.3774	0.099	-7.07815	1.84e-46
vepi5507548	TTCAACTGAACAATATTGGAAAGGCCT	26.6585	0.198	-7.07295	1.08e-91
vepi3273284	TCACCGACTAGTAACAAACTGCATTTGAC	39.7953	0.297	-7.06599	2.34e-136
vepi5802622	TTGGAGTAGAAGTCATCTTTGAGATGGAT	39.699	0.297	-7.0625	5.13e-136
vepi3536104	TCCATAGGCACTGGGTTTGGATTTCT	13.1849	0.099	-7.05724	8.83e-46
vepi4236407	TGAAACGCAAACGGAACTGCAGTCCGCA	13.1849	0.099	-7.05724	8.83e-46
vepi3775560	TCGATTTGTTGATTACCTCGATGGCATT	13.0886	0.099	-7.04667	1.94e-45
vepi4805923	TGCTGATGTTCTCTGGAATGCCGGATG	13.0886	0.099	-7.04667	1.94e-45
vepi4867163	TGGAACTCAACGGTCGGCAGCCGACGAC	52.0659	0.396	-7.03869	6.23e-178
vepi2570578	TACGATTGCAGAGTATTGGTTGGTTTA	12.9443	0.099	-7.03067	6.28e-45
vepi3829108	TCGGAGGTGCCTGATAACCAGATGTGT	12.9443	0.099	-7.03067	6.28e-45
vepi2794539	TAGCTGAAGAAACCGTTCAAATGTATC	12.5112	0.099	-6.98158	2.15e-43
vepi3878082	TCGGTAGCCGAGTGCTCGACGGAAACC	25.0224	0.198	-6.98158	6.77e-86
vepi4743237	TGCGCCGGGAGTAGACAAGCGATGGCCC	124.968	0.9899	-6.98006	0
vepi3369414	TCAGGACTGTTTGATGGTACACTGTTAC	12.4631	0.099	-6.97602	3.18e-43
vepi4397749	TGACGTATCTTGTCATGGTCGCCATGT	12.2225	0.099	-6.9479	2.26e-42
vepi2234258	TAAATGAGGAATAGATGAGGAGTA	24.2525	0.198	-6.93649	3.6e-83
vepi2243436	TAACAACTTAAGACACTCCACCATGCAA	12.0781	0.099	-6.93075	7.34e-42
vepi2441863	TACACGGAGAAATAAAGCAATTCATTGT	12.03	0.099	-6.92499	1.09e-41
vepi4217643	TCTTTGTAGTTGGAGTAACTTTCGGTGT	11.8375	0.099	-6.90172	5.21e-41
vepi3042914	TATGCGATGAACGATGGCTTTGCCAA	11.7894	0.099	-6.89585	7.72e-41
vepi3945259	TCTAAACTTTGTCGAAGTCGTCGTCACA	11.7413	0.099	-6.88995	1.14e-40
vepi4640322	TGCACTATGCGATGAATTATGGCTTTGT	11.5007	0.099	-6.86008	8.11e-40
vepi2375163	TAATCGACTGTGGAAATATGATGGGCCCA	11.4526	0.099	-6.85403	1.2e-39
vepi4973837	TGGATTGAAGTCCACCGAACGGAGCAGCT	11.4526	0.099	-6.85403	1.2e-39
vepi3803592	TCGGAAACTTGGTGATTGCAGCTACCT	11.3563	0.099	-6.84185	2.63e-39
vepi3204672	TCAACTGAACAATATTGGAAAGGCCTGAA	22.6645	0.198	-6.83879	1.5e-77
vepi3270367	TCACCAGGAAGAAACGCTCGACGAGA	11.2601	0.099	-6.82958	5.76e-39
vepi5341909	TGTTAGCGATGTGGAGCTACGGTT	11.212	0.099	-6.8234	8.52e-39
vepi3599459	TCCGATTCGTCGTCAACAGCGGGCGT	11.1157	0.099	-6.81095	1.87e-38
vepi4898602	TGGACACCGTGGATGATCCTAGATAAAG	11.1157	0.099	-6.81095	1.87e-38
vepi5147699	TGTAATCATCTTCACAACTGTCGACAT	11.1157	0.099	-6.81095	1.87e-38
vepi5833005	TTGGTCATGATTCTGTCCCGTGAACGGT	33.2509	0.297	-6.80679	3.43e-113
vepi4765011	TGCGTCACCTAGCAACTTGAGAGGACATG	1160.46	10.394	-6.8028	0
vepi4097419	TCTGGAAGATCAGACATACTCATAATTC	176.36	1.5838	-6.79899	0
vepi4830857	TGCTTCTGAATTAGAGTGCTGACACGAC	21.9908	0.198	-6.79526	3.62e-75
vepi5687557	TTCTAGAATATCTTTGACATTGCGCATT	10.9714	0.099	-6.7921	6.05e-38
vepi3414190	TCATAGTTGCTTTGACTGTAAATGGGT	32.866	0.297	-6.78999	7.89e-112
vepi2478542	TACATCTGAATTCTGTCCAGTCGACACCA	10.9232	0.099	-6.78575	8.95e-38
vepi5504467	TTCAACAGAATTTGTAGGGTTTCGCCGT	10.9232	0.099	-6.78575	8.95e-38
vepi2219290	TAAAGATATTGAGAATGTAGGTAGGTG	10.7789	0.099	-6.76657	2.9e-37
vepi3918660	TCGTCTAAACTTTGTCGAAGTCGTCGT	10.7789	0.099	-6.76657	2.9e-37
vepi5400219	TGTTTCTTATTGTTAAGATGATCGGAT	10.7308	0.099	-6.76011	4.29e-37
vepi4087501	TCTGCGCCGGAAGTAGACAGTGCAAGT	31.9036	0.297	-6.74711	1.99e-108
vepi3036044	TATGATTGTGAGCTGAGTGTATGGTTT	42.4419	0.396	-6.74385	7.1e-144
vepi2885887	TAGTCAACAGACTGCAGAGATACCGCA	10.3458	0.099	-6.7074	9.85e-36
vepi2357875	TAATAACAACTTAAGACACTCCACCATG	10.2977	0.099	-6.70068	1.46e-35
vepi3717355	TCGAAGTAGATGCTCCGCCGCAGTCGGTT	10.2977	0.099	-6.70068	1.46e-35
vepi1374399	CGAGCTGTAACTCGCTAGCTCACGGTTT	41.0464	0.396	-6.69561	6.07e-139
vepi2831121	TAGGATTTAGTATTACACGGTATTCTGA	10.2496	0.099	-6.69392	2.15e-35
vepi3105920	TATTCATTGAATGTAGATCGCCGTTTC	30.7487	0.297	-6.69392	2.41e-104
vepi3975108	TCTATAATCTACTGGAGCTGTACGTCGGC	10.1533	0.099	-6.6803	4.72e-35
vepi3462443	TCATTGAACTACGATGAACTGAAGCCGT	10.1052	0.099	-6.67345	6.97e-35
vepi2375162	TAATCGACTGTGGAAATATGATGGGCCC	423.456	4.1576	-6.67032	0
vepi5257663	TGTGAAATGGAAGTATGGCAACTCAAT	20.1623	0.198	-6.67002	1.05e-68
vepi4640296	TGCACTATGCGATGAACGATGGCTTT	40.2765	0.396	-6.66829	3.19e-136
vepi3551316	TCCCAAACGGGTCTGTCCAGCGACTA	10.0571	0.099	-6.66657	1.03e-34
vepi3080729	TATGTTAGCGATGTGGAGCTACGGT	50.2854	0.495	-6.66657	8.68e-170
vepi4382407	TGACCTGAAGGAAACGAACAAACATCAA	10.009	0.099	-6.65965	1.53e-34
vepi4579194	TGATTCGTTCTGTACTCAGGTGATCCC	9.9608	0.099	-6.65269	2.26e-34
vepi5991323	TTTGTTGCAACGACGGTAAGTTGACT	9.9608	0.099	-6.65269	2.26e-34
vepi5215481	TGTATGTTAGCGATGTGGAGCTACGGT	198.543	1.9798	-6.64795	0
vepi3852187	TCGGCCATTGATGATCAATTTCGAGCA	9.9127	0.099	-6.64571	3.34e-34
vepi5738929	TTCTTGTAACAATTCCATGAGCTCGTCA	9.8165	0.099	-6.63164	7.3e-34
vepi3435625	TCATCTATCGCACTGACTGTAAGGATGG	29.4494	0.297	-6.63163	9.35e-100
vepi2525266	TACCTGAGACCATTTGGGCATATGCATT	77.9544	0.7919	-6.62117	4.08e-262
vepi3273282	TCACCGACTAGTAACAAACTGCATTTGA	48.5531	0.495	-6.61599	1.14e-163
vepi2747395	TAGACTGTATTTATGACCATGAATGGCAA	9.6721	0.099	-6.61026	2.36e-33
vepi0814001	AGGGTAAATTTGGTAGATTGGTGAGG	28.9201	0.297	-6.60547	6.92e-98
vepi4376994	TGACCATTGAACTCCTCACAGCCGGAATC	9.624	0.099	-6.60306	3.49e-33
vepi4683240	TGCATGTAGAACACACCGGACAAGATGCA	9.624	0.099	-6.60306	3.49e-33
vepi4838477	TGCTTTAGATTGGAACGGCATTCTCAT	19.1518	0.198	-6.59584	3.9e-65
vepi2962251	TATCACTATCGACTGGTCGCCATGAC	9.5278	0.099	-6.58857	7.64e-33
vepi4422689	TGACTTGAACCTCGAGCAGTCGCGTC	9.4796	0.099	-6.58125	1.13e-32
vepi0167321	AACGACTTGTTGATGCTCTACGGAAGCCGA	9.4315	0.099	-6.57391	1.67e-32
vepi2831108	TAGGATTTAGTATTACACGGTATTCC	9.3834	0.099	-6.56654	2.47e-32
vepi5710089	TTCTGACGGATGGAGCACACGACTCACA	37.5336	0.396	-6.56654	1.54e-126
vepi1186271	CAGGCTACCTGAGACCATTTGCGCATA	9.3353	0.099	-6.55912	3.65e-32
vepi2874562	TAGTACAACTCACGGTACTCACGAACG	9.3353	0.099	-6.55912	3.65e-32
vepi4575512	TGATTATTGATCGGAACAGGGTGGTAA	18.6706	0.198	-6.55912	1.95e-63
vepi3228103	TCAATAATAACAACTTAAGACACTCCACC	18.5262	0.198	-6.54792	6.29e-63
vepi5025574	TGGGAATTCCACGAAGATCTTGAAGCA	9.239	0.099	-6.54416	7.99e-32
vepi4642981	TGCACTGTAACTTCGGCCAGGTTGGCTA	18.43	0.198	-6.54041	1.38e-62
vepi0386871	AATTGGCAGAATTGGCACGTTGGTCCTC	9.1428	0.099	-6.52906	1.75e-31
vepi5175945	TGTAGAATTTGTTTACGTCGACGACCAC	9.0947	0.099	-6.52145	2.58e-31
vepi3505565	TCCACCGACGACAGATTAGATCACGGAT	63.0853	0.6929	-6.50851	2.04e-211
vepi4047433	TCTGAATTGAAACTGCACCATTTGGGAT	17.9969	0.198	-6.5061	4.64e-61
vepi2288564	TAACTGTATCTCTGTATTCAAGAGTCTG	8.9022	0.099	-6.49059	1.23e-30
vepi5505847	TTCAACCTTGTAGATGTATTTCCGGAG	8.9022	0.099	-6.49059	1.23e-30
vepi1939443	GCGTCACCTAGCAACTTGAGAGGACATG	8.7578	0.099	-6.467	3.98e-30
vepi2637512	TACTAGCGTAAGCTTTGGGTCTGTCAAT	8.7578	0.099	-6.467	3.98e-30
vepi3072303	TATGTCAAGAACCTCTGAGCTAGGGCGT	8.7578	0.099	-6.467	3.98e-30
vepi3652656	TCCTATTATACTCTGGATTTGGCCA	52.3065	0.5939	-6.46063	3.75e-175
vepi5687554	TTCTAGAATATCTTTGACATTGCGCAT	112.986	1.2869	-6.4561	0
vepi5121149	TGGTTGATGCAGAAACGCTGTCAGGC	8.6616	0.099	-6.45106	8.7e-30
vepi3067863	TATGTAGAGCGCCAGCATAACATTCATT	8.5654	0.099	-6.43495	1.9e-29
vepi5452007	TTAGAACATGGAGCAACGTCGATGGACAC	8.5654	0.099	-6.43495	1.9e-29
vepi2875991	TAGTACTAATTGAAGAACCAGGAGTCCAA	8.5172	0.099	-6.42681	2.81e-29
vepi4726746	TGCGACGGTAGATTGAGCTCTTCGGCGT	8.5172	0.099	-6.42681	2.81e-29
vepi5134917	TGTAAAGTTGTACTTGAAGGCAAAGGTT	8.421	0.099	-6.41042	6.13e-29
vepi4749870	TGCGGACCAATCGCTCTGACGAAGTCGC	16.842	0.198	-6.41042	5.48e-57
vepi5753134	TTGAAGAACTTTGCCATGATCGGTGT	33.6359	0.396	-6.40836	8.62e-113
vepi4513387	TGATACAAGATTATGAACTGGTGCAT	50.3817	0.5939	-6.40654	2.28e-168
vepi3383942	TCAGTACTTTGAGCAGCTTAGCGCGAAC	16.7939	0.198	-6.40629	8.1e-57
vepi4914886	TGGACGCGTCGCGTGACCGAAACTGAA	8.3729	0.099	-6.40216	9.07e-29
vepi4117318	TCTGGTATCGAACAGTGAACGCAGGCTTT	16.6976	0.198	-6.398	1.77e-56
vepi3646875	TCCTAATTCTCGTTTGTAGATTGCCGT	8.3248	0.099	-6.39384	1.34e-28
vepi3785733	TCGCCATGTTGAGATATGACTCGGAT	8.3248	0.099	-6.39384	1.34e-28
vepi3271382	TCACCATGTAGCAAATTATGATGACGCG	33.2028	0.396	-6.38966	2.9e-111
vepi4213582	TCTTTCTGGATGTAGGTAGTGTAGCAT	8.2766	0.099	-6.38547	1.98e-28
vepi4503819	TGAGTTGTTGTAACTCGAACCAAACTGAAT	8.2766	0.099	-6.38547	1.98e-28
vepi5431519	TTAATTAGGAGAAACGCCAACATTGACG	8.2766	0.099	-6.38547	1.98e-28
vepi5558611	TTCATTGAATGTAGATCGCCGTTTCA	8.2766	0.099	-6.38547	1.98e-28
vepi5341920	TGTTAGCGATGTGGAGCTACGGTTGCCA	8.2285	0.099	-6.37706	2.93e-28
vepi0641068	AGAGAACTCAGCAACAAAGTTGGGCGA	32.7216	0.396	-6.3686	1.44e-109
vepi2822035	TAGGAGTTGAACTACGACTCGCCGGGTA	8.0842	0.099	-6.35153	9.44e-28
vepi4039473	TCTGAAGAGGACCAGCAGAGCAAACTGCA	8.0842	0.099	-6.35153	9.44e-28
vepi4874309	TGGAAGATCAGACATACTCATAATTC	8.0842	0.099	-6.35153	9.44e-28
vepi5531449	TTCACTGCAACTCCGGATACAGCACTGAC	8.0842	0.099	-6.35153	9.44e-28
vepi5815468	TTGGCACGATGACCTCGTAGATACGGGCC	8.0842	0.099	-6.35153	9.44e-28
vepi0641133	AGAGAACTCGAGATAGTGGAGTGCTTGC	8.036	0.099	-6.34291	1.39e-27
vepi2466704	TACAGTCGAATGCTATCAGAGAGGTGCC	8.036	0.099	-6.34291	1.39e-27
vepi3483536	TCCAACACCTCTGAATAGAACCAACGGT	8.036	0.099	-6.34291	1.39e-27
vepi3649771	TCCTAGCGAAGACAGGTAGACCGCAAT	8.036	0.099	-6.34291	1.39e-27
vepi3063968	TATGTAAACTTGACAAGAGCCGTTTGGA	15.9758	0.198	-6.33424	6.17e-54
vepi1114025	CACCGACGACAGATTAGATCACGGAT	7.9398	0.099	-6.32553	3.04e-27
vepi5406802	TGTTTGTGTGGAACGGATTGTTGG	15.8796	0.198	-6.32553	1.35e-53
vepi4683021	TGCATGTAAACTTGATCGTAAACGACAA	7.8917	0.099	-6.31676	4.5e-27
vepi2606776	TACGTAAACACCTGTGGACTGGTATCTA	7.8436	0.099	-6.30794	6.64e-27
vepi3821666	TCGGACATGGCAAGGCTAGTGCGGTAT	15.6871	0.198	-6.30793	6.42e-53
vepi2364653	TAATAGAGTAGACCTGCGTCATGTCCAT	7.7954	0.099	-6.29905	9.81e-27
vepi2434053	TACACACACACACACGTTCCGTCGGAGACA	7.7954	0.099	-6.29905	9.81e-27
vepi3131904	TATTGTCGCTAGGTCGTTGAAATCGGAT	7.7954	0.099	-6.29905	9.81e-27
vepi3763105	TCGATCTGTTTCTCGACCGGTTCCGCT	7.7954	0.099	-6.29905	9.81e-27
vepi4792945	TGCTCGTAACTGAATGCAGACAATGAA	7.7954	0.099	-6.29905	9.81e-27
vepi5215349	TGTATGTGTACTGGATCCGGTAGGAAT	7.7954	0.099	-6.29905	9.81e-27
vepi3079327	TATGTGTCTTTACTAGTAGAAGCGCGAC	31.1336	0.396	-6.29683	5.61e-104
vepi2808176	TAGGAAGTGAGCCTTGTGTATTGACGTG	23.1457	0.297	-6.28414	1.58e-77
vepi1736259	GACGACGTCATGCTGTGCATCAAGCCC	7.6992	0.099	-6.28114	2.14e-26
vepi3237993	TCAATGACTGCTACAGAATAATGGTG	7.6992	0.099	-6.28114	2.14e-26
vepi4729649	TGCGAGAGCCTGATCTGAGCGCATA	7.6992	0.099	-6.28114	2.14e-26
vepi3805052	TCGGAAATCACTTCGAATGAGTCGAAT	30.5081	0.396	-6.26755	8.93e-102
vepi4548720	TGATGAAGACATGATAAGGGAGCTTGG	7.5548	0.099	-6.25382	6.9e-26
vepi2454510	TACAGAGTCTCCTCGATCGTAACCAGT	7.5067	0.099	-6.24461	1.02e-25
vepi2983409	TATCGATTATCGACCGAACAGCATG	7.4586	0.099	-6.23533	1.5e-25
vepi5169019	TGTACTTGGAAAGCTCGTACAACGGT	7.3624	0.099	-6.2166	3.28e-25
vepi0793106	AGGATTCGTAATACAGAGCAACCGCTT	7.3142	0.099	-6.20713	4.84e-25
vepi4147179	TCTGTTATTTGGATTGAAGGGTTAGAA	7.3142	0.099	-6.20713	4.84e-25
vepi4675976	TGCATCATAGCGGCAACACTGAAATGG	7.3142	0.099	-6.20713	4.84e-25
vepi2719597	TAGAACTATAGAACTGTCATGGGATGA	14.5804	0.198	-6.20239	5.03e-49
vepi4097417	TCTGGAAGATCAGACATACTCATAATT	14.5804	0.198	-6.20239	5.03e-49
vepi4513680	TGATACACTCGAATTGGCTTAGGGCAT	7.218	0.099	-6.18803	1.06e-24
vepi4590646	TGATTGTTGACTCGGCATTTGCGCCT	7.218	0.099	-6.18803	1.06e-24
vepi5611400	TTCGACTTCTGACTGACTGGTTCGGCA	21.5578	0.297	-6.1816	6.09e-72
vepi3582070	TCCGAATGACGTATGGAGGAAGACCCGA	21.4134	0.297	-6.17191	1.96e-71
vepi3347631	TCAGATTGTTACTTGGGATGGCTG	7.1218	0.099	-6.16867	2.3e-24
vepi3466077	TCATTGTAGAACCATGGCCGAAGAAGCTC	7.1218	0.099	-6.16867	2.3e-24
vepi3998505	TCTCCCTCAACAGATCGACAGCAGTAA	7.1218	0.099	-6.16867	2.3e-24
vepi4474228	TGAGGAAATCTGTGAATGCGGTCTGGA	7.1218	0.099	-6.16867	2.3e-24
vepi5508625	TTCAACTTATGAGCCATACAGTGGATG	7.1218	0.099	-6.16867	2.3e-24
vepi4117317	TCTGGTATCGAACAGTGAACGCAGGCTT	14.2435	0.198	-6.16866	7.69e-48
vepi2656373	TACTCTTAAATTATAACTGTGCGGCTC	92.0055	1.2869	-6.15975	5.67e-303
vepi3247351	TCAATTTCTGTTCTGTACATGGCCTCAAT	56.3485	0.7919	-6.15292	5.5e-186
vepi2634401	TACTACTGATCGGTCCTAGCAACGTGCT	49.1787	0.6929	-6.14924	1.91e-162
vepi2347783	TAAGTCATTCTAGTAGCGAGACTTCGT	7.0255	0.099	-6.14903	5.02e-24
vepi5252391	TGTCTGTGATTAACTCCAAGAAGTTGGA	7.0255	0.099	-6.14903	5.02e-24
vepi2865197	TAGGTGGGTTAGAGCATATTGTCCTTC	6.8812	0.099	-6.11909	1.61e-23
vepi0518744	ACGATTTCTCTCGGATCGTGAACGGCA	20.6435	0.297	-6.11908	9.95e-69
vepi2565627	TACGATCTTCTCGTTTGTCTCCGG	6.833	0.099	-6.10895	2.38e-23
vepi3957964	TCTACCATAGCAATAGTGGAATGCCTGAG	6.833	0.099	-6.10895	2.38e-23
vepi4416718	TGACTGTATTATCTGCTGCCGGTGAT	6.833	0.099	-6.10895	2.38e-23
vepi4506654	TGATAAACCTTGTTGAACGGGACGACA	6.833	0.099	-6.10895	2.38e-23
vepi4750693	TGCGGAGCTCTTCTTTCACAATGCGGAA	6.833	0.099	-6.10895	2.38e-23
vepi2208843	TAAACGGAACAGCCGAAGTCGATGCCAC	13.618	0.198	-6.10387	1.21e-45
vepi2343640	TAAGTACAAAGATTATATGAGTTTCGGAC	6.7849	0.099	-6.09876	3.52e-23
vepi3447010	TCATGGACATTTCCTGAAGACTTTGAT	26.851	0.396	-6.08333	6.41e-89
vepi5610431	TTCGACTGGTGACCGGGCTTGTTGACGCCA	6.6887	0.099	-6.07815	7.66e-23
vepi5140355	TGTAACTCGCTAGCTCACGGTTTG	33.1066	0.495	-6.06355	2.88e-109
vepi5688500	TTCTAGCAAGCTGTTCCGAACGCGTAAG	13.0405	0.198	-6.04135	1.29e-43
vepi2571397	TACGATTGTGTGACGGTGTTGCAG	12.7999	0.198	-6.01449	9.04e-43
vepi3042919	TATGCGATGAACGATGGCTTTGCCAATGA	76.6552	1.1879	-6.0119	1.01e-250
vepi3713650	TCGAAGAATTCTGCCTTGTTGGTGACGT	25.3592	0.396	-6.00086	1.1e-83
vepi0156854	AACGAACACGAACCACACAACGAACACGA	87.9153	1.3859	-5.98722	5.71e-287
vepi5184956	TGTAGCAAATTATGATGACGCGTATCCC	12.5593	0.198	-5.98711	6.32e-42
vepi5281394	TGTGATTGAAGACAGACAGATGCCATC	12.5593	0.198	-5.98711	6.32e-42
vepi5215478	TGTATGTTAGCGATGTGGAGCTACGG	75.1635	1.1879	-5.98355	1.73e-245
vepi4382664	TGACCTGGACTGGAATGGGCACGTCACG	18.7187	0.297	-5.97787	5.67e-62
vepi5382021	TGTTGTAACTCGAACCAAACTGAATGG	24.6374	0.396	-5.95921	3.74e-81
vepi4765027	TGCGTCACCTAGCAACTTGAGAGGACTT	541.158	8.7111	-5.95705	0
vepi3242733	TCAATTAGAACTGAATCGATTTGG	12.2706	0.198	-5.95356	6.5e-41
vepi2874831	TAGTACAGGAATTGTGGATGGTGT	30.5562	0.495	-5.94789	2.54e-100
vepi3856413	TCGGCTAAGACTCATGAAAGCAGATTAA	18.1894	0.297	-5.93649	4.07e-60
vepi4372901	TGACATTTATTACTCTAGTAGAGACTCC	12.1262	0.198	-5.93648	2.08e-40
vepi2357874	TAATAACAACTTAAGACACTCCACCAT	18.1412	0.297	-5.93266	6e-60
vepi4640068	TGCACTATAACGATACTGGCCCATTCTC	12.0781	0.198	-5.93075	3.07e-40
vepi2284657	TAACTGAACGGTCGTTTGGCGGCGG	42.0088	0.6929	-5.9219	2.76e-137
vepi2860142	TAGGTATTAACTCTGTCAGCTGGCATT	11.9819	0.198	-5.91921	6.68e-40
vepi2867396	TAGGTTCACCTGGTCCTCTCAAGTTGCA	41.9125	0.6929	-5.91859	6e-137
vepi2498737	TACCAGTGTATATTGTATAGCCTTCGT	11.9338	0.198	-5.91341	9.85e-40
vepi3632556	TCCGTAGTTACTCTCTTCAATGCAGA	23.8194	0.396	-5.91049	2.76e-78
vepi4666592	TGCAGTTCACCAGGAAGAAACGCTCGAC	11.7894	0.198	-5.89585	3.16e-39
vepi2375160	TAATCGACTGTGGAAATATGATGGGCC	23.5307	0.396	-5.8929	2.83e-77
vepi3655412	TCCTCATAATGTTGGGATCCGAGACTCC	46.9651	0.7919	-5.89013	4.59e-153
vepi2571909	TACGATTTCGCACGCTTCGTGAACGGCA	11.645	0.198	-5.87807	1.01e-38
vepi4917094	TGGACGTAACAGAGAACCCTACCGACCA	23.1938	0.396	-5.87209	4.28e-76
vepi3870635	TCGGGTCCGTAGATGTGGAAGCCATGC	34.4539	0.5939	-5.8583	2.11e-112
vepi2634383	TACTACTGATCGGTCCCAGCAACGTGCT	40.1802	0.6929	-5.85769	6.99e-131
vepi4807717	TGCTGCATAGACATGAGCATAAACTTGCCC	11.4526	0.198	-5.85403	4.77e-38
vepi2381897	TAATGAATCACCGCTGTTGGGAGGCTT	62.941	1.0889	-5.85306	2.9e-204
vepi5905977	TTTCTGTTACAATCTATTGTGGAGAC	28.5352	0.495	-5.84917	3.05e-93
vepi4085680	TCTGCCGATAGGACGATGAAGGTCGGGAT	11.3082	0.198	-5.83573	1.53e-37
vepi4169094	TCTTCAATTTCTGTTCTGTACATGGCC	22.6164	0.396	-5.83573	4.49e-74
vepi0156893	AACGAACACGATCGTGATCGCGTGGATG	11.2601	0.198	-5.82958	2.25e-37
vepi1461754	CGGATAGACAACAGGGAAATCGCGG	16.8901	0.297	-5.82957	1.44e-55
vepi3378113	TCAGGTACTCATCAACTTCTTCCGGCTC	11.0676	0.198	-5.8047	1.06e-36
vepi4177164	TCTTCGACTTCTGACTGACTGGTTCGGCA	16.6014	0.297	-5.8047	1.48e-54
vepi2576234	TACGCATGTCCGAACTCAAAGGTGGTT	33.1547	0.5939	-5.80285	7.43e-108
vepi4667837	TGCAGTTTCGGAAATCACAATGCGG	10.8751	0.198	-5.77938	5.01e-36
vepi5710090	TTCTGACGGATGGAGCACACGACTCACAA	10.8751	0.198	-5.77938	5.01e-36
vepi0173930	AACGATCGTATCAAATAATGGCGGATAG	10.827	0.198	-5.77299	7.37e-36
vepi3760716	TCGATCAGTAGACGGCCCATCAGCTTG	10.827	0.198	-5.77299	7.37e-36
vepi2284664	TAACTGAACGGTCGTTTGGCGGCGGCGG	10.7789	0.198	-5.76657	1.09e-35
vepi3575924	TCCGAACACTGAACTAAAGCAACTGCAAC	69.5334	1.2869	-5.75573	3.39e-224
vepi5066195	TGGGTAACTGTGCTGAGAATACGGCCA	10.6826	0.198	-5.75362	2.36e-35
vepi2571400	TACGATTGTGTGACGGTGTTGCAGGG	10.5864	0.198	-5.74057	5.12e-35
vepi5136580	TGTAAATTTGGACAAATATTTGAACGG	10.5864	0.198	-5.74057	5.12e-35
vepi3671467	TCCTGCTGAGGAACGTCTTGGAAC	31.7111	0.5939	-5.73862	8.27e-103
vepi4067290	TCTGATCAATTGTGCTAGTAGTGGTT	15.7834	0.297	-5.7318	1.07e-51
vepi4519350	TGATAGATCCAGTGACGCAATCAAGCAA	10.442	0.198	-5.72075	1.63e-34
vepi4705344	TGCCGAGTGCTCGACGGGAACCAATGG	36.2825	0.6929	-5.71048	2.97e-117
vepi3105921	TATTCATTGAATGTAGATCGCCGTTTCA	118.472	2.2768	-5.70139	0
vepi3305177	TCACTGTATAGCTTGGTCCGAAGACCGAT	30.7968	0.5939	-5.69642	1.29e-99
vepi2829834	TAGGATTCTTCCTCATTAGATTTGGTT	15.3984	0.297	-5.69617	2.37e-50
vepi3805050	TCGGAAATCACTTCGAATGAGTCGAA	10.2496	0.198	-5.69392	7.69e-34
vepi3672265	TCCTGGAAGTCTGTCAGCGGCGTTGAA	40.6133	0.7919	-5.68049	7.45e-131
vepi2917122	TATAACGACAATAGCAACAACCTCAGCA	10.1533	0.198	-5.6803	1.67e-33
vepi3132862	TATTGTGCTCTGTGCAATGACTAGCCATA	25.3111	0.495	-5.6762	5.68e-82
vepi4285149	TGAACTAAAGCAACTGCAACTGATCTTCC	35.4163	0.6929	-5.67562	3.14e-114
vepi2382230	TAATGAATTTCTCAAACTCGGTGACCA	10.1052	0.198	-5.67345	2.45e-33
vepi5694128	TTCTCAACGAATGTAGTGCGCCGGCAAA	10.1052	0.198	-5.67345	2.45e-33
vepi4894191	TGGACAACAATCATCATATGGCAAAGCA	10.0571	0.198	-5.66657	3.61e-33
vepi3262654	TCACAGTCGACGCACAGTGGAAGCATA	10.009	0.198	-5.65965	5.32e-33
vepi4255481	TGAACAAAGAACATGAACTGCTTCACAAC	10.009	0.198	-5.65965	5.32e-33
vepi4257586	TGAACAAGCAGTTTGTGTCGTAGAATCC	10.009	0.198	-5.65965	5.32e-33
vepi2867387	TAGGTTCACCTGGTCCTCTCAAGT	9.9127	0.198	-5.64571	1.15e-32
vepi2686407	TACTGTTTGAGAACACGAAGCTGGTTAT	14.6766	0.297	-5.62691	7.83e-48
vepi4054811	TCTGACGTTTAAACCTAAAGTGAAGCTCC	62.941	1.2869	-5.61203	3.49e-201
vepi3495290	TCCAATAGGATTTAGTATTACACGGTAT	14.4841	0.297	-5.60786	3.67e-47
vepi5361990	TGTTCTCTCTGCGTGTTATTTGGTAT	9.624	0.198	-5.60306	1.17e-31
vepi4123878	TCTGTAACTTGCTGGAATTTGCTGTTT	9.5759	0.198	-5.59584	1.72e-31
vepi0173927	AACGATCGTATCAAATAATGGCGGATA	28.6795	0.5939	-5.59366	3.14e-92
vepi5203525	TGTATAATCCAAAGCAGTGAACTTAGCC	33.4434	0.6929	-5.59293	2.39e-107
vepi1981253	GGACCGGTAGGACCGTTAGCTCGATTGG	14.2916	0.297	-5.58856	1.72e-46
vepi4342295	TGAATGGTAGATAAACTCATTTGCGGT	9.3834	0.198	-5.56654	8.08e-31
vepi4588134	TGATTGTAGGTTGCAGTAGCGTAGGAACC	9.3834	0.198	-5.56654	8.08e-31
vepi5249216	TGTCTCTAATTCTGAACTCAATGAGAGG	28.0058	0.5939	-5.55936	7e-90
vepi5453136	TTAGAACTGAATCGATTTGGCCTAGAT	32.5291	0.6929	-5.55294	3.67e-104
vepi5247679	TGTCTATCCTGAGCCTGAAGTGGACACC	13.7623	0.297	-5.53411	1.2e-44
vepi4153468	TCTGTTGTTAATGTAGCATAGAGCGCGTG	13.7142	0.297	-5.52906	1.77e-44
vepi2206808	TAAACCTGTTGAATTGCGGCTGAG	9.0947	0.198	-5.52145	8.19e-30
vepi4087502	TCTGCGCCGGAAGTAGACAGTGCAAGTC	13.618	0.297	-5.51891	3.83e-44
vepi3760719	TCGATCAGTAGACGGCCCATCAGCTTGGCC	13.5698	0.297	-5.51379	5.63e-44
vepi3149407	TATTTGTTCTCTTCTGTTCTCACGGTCC	8.9503	0.198	-5.49836	2.61e-29
vepi3204671	TCAACTGAACAATATTGGAAAGGCCTGA	22.0871	0.495	-5.47963	9.76e-71
vepi5168547	TGTACTTCTGAATACTGTTGAGGAACA	8.806	0.198	-5.47491	8.29e-29
vepi3197372	TCAACGACGATTGTAACTTCTTCCGGTT	35.1757	0.7919	-5.47312	6.59e-112
vepi5715792	TTCTGGAAGATCAGACATACTCATAA	17.5638	0.396	-5.47096	1.93e-56
vepi2867397	TAGGTTCACCTGGTCCTCTCAAGTTGCAA	153.647	3.4647	-5.47075	0
vepi3505566	TCCACCGACGACAGATTAGATCACGGATT	13.0886	0.297	-5.4617	2.66e-42
vepi3599596	TCCGATTCTGACTTCGGTCGTACTCCTGC	13.0886	0.297	-5.4617	2.66e-42
vepi4594633	TGATTTCCTCGATCAGATTGGACATA	21.7021	0.495	-5.45426	2.13e-69
vepi3324164	TCAGAAGTACAGGAACGGAATGATGT	8.6616	0.198	-5.45106	2.63e-28
vepi5902025	TTTCTCAACGAATGTAGTGCGCCGGCAAA	8.6616	0.198	-5.45106	2.63e-28
vepi5098178	TGGTCATGATTCTGTCCCGTGAACGGT	17.2751	0.396	-5.44705	1.94e-55
vepi4743234	TGCGCCGGGAGTAGACAAGCGATGGCC	38.6885	0.8909	-5.4405	1.15e-122
vepi4807716	TGCTGCATAGACATGAGCATAAACTTGCC	21.4615	0.495	-5.43818	1.46e-68
vepi3563620	TCCCGATTGTCAGAACAAACACGCAT	12.848	0.297	-5.43494	1.83e-41
vepi4604394	TGCAAACAGGTTGCATATTTCGTCTGGAT	12.848	0.297	-5.43494	1.83e-41
vepi3680329	TCCTGTTGTACATGGCGATCTTCTCGTT	17.0345	0.396	-5.42682	1.33e-54
vepi3533750	TCCATAAATCGTACTTGCTGGCGTC	8.4691	0.198	-5.41864	1.23e-27
vepi4595045	TGATTTCGGAATATAGCTTCAAGGCGCT	33.4434	0.7919	-5.40026	6.91e-106
vepi0092210	AAATAGAACTCATCTAGCCAAGTCCGGTC	50.0448	1.1879	-5.39673	8.8e-158
vepi5103729	TGGTCTGGCTTGTACCTCTGTGCGGAGGA	8.3248	0.198	-5.39384	3.9e-27
vepi3534942	TCCATACCGAAAGGCACACGACTGTTC	12.415	0.297	-5.38548	5.84e-40
vepi2812102	TAGGACAAATCTCGCTCAGCGTGCAATCC	8.2285	0.198	-5.37706	8.42e-27
vepi4405689	TGACTATTGAAAGAGCAGTGCTGGTT	8.2285	0.198	-5.37706	8.42e-27
vepi2498885	TACCAGTTGACCAATGGCATAGACACA	12.3187	0.297	-5.37424	1.26e-39
vepi2866648	TAGGTTACTGACCGACTGAAGGTTGA	12.1744	0.297	-5.35724	3.99e-39
vepi5318916	TGTGTCACTTAGACGCCTGCAGAATA	12.1744	0.297	-5.35724	3.99e-39
vepi2507668	TACCGAAAGGCACACGACTGTTCGACGT	32.3848	0.7919	-5.35385	3.26e-102
vepi3767822	TCGATGTACGGTAACGAGGAAGTCATC	8.0842	0.198	-5.35153	2.67e-26
vepi4642983	TGCACTGTAACTTCGGCCAGGTTGGCTAC	8.0842	0.198	-5.35153	2.67e-26
vepi4649795	TGCAGACAAGTAGTAGCAATTGCGCACA	8.0842	0.198	-5.35153	2.67e-26
vepi3060011	TATGGTAGAAATCATTTAATCGTTGCG	15.9758	0.396	-5.33424	6.31e-51
vepi5254669	TGTCTTGTACGATTGCAGAGTATTGGT	7.9398	0.198	-5.32553	8.47e-26
vepi2808175	TAGGAAGTGAGCCTTGTGTATTGACGT	11.8856	0.297	-5.32261	4.01e-38
vepi3763103	TCGATCTGTTTCTCGACCGGTTCCGC	19.7773	0.495	-5.32027	1.03e-62
vepi3464521	TCATTGCAGAATTGTAGCGTCCTCAGCGGT	7.8917	0.198	-5.31676	1.24e-25
vepi4141427	TCTGTGATACTTCCGGCGTTCTCTCGA	7.8917	0.198	-5.31676	1.24e-25
vepi3246707	TCAATTTAGCTATAAGAGATTCTGGT	11.8375	0.297	-5.31676	5.89e-38
vepi4021404	TCTCTGACTGAATCCGCCCACGGTCGGCT	11.8375	0.297	-5.31676	5.89e-38
vepi2525265	TACCTGAGACCATTTGGGCATATGCAT	11.7894	0.297	-5.31088	8.64e-38
vepi1597264	CTGCGTCACCTAGCAACTTGAGAGGACA	7.8436	0.198	-5.30794	1.83e-25
vepi2761389	TAGATATCGAGCGAAACCATGACAGCAT	19.5848	0.495	-5.30616	4.77e-62
vepi4404200	TGACTAGGTACCGCTGCGGAAGTGCAGG	7.7954	0.198	-5.29905	2.68e-25
vepi5313652	TGTGTACGAATTCGGAGCAGTACTTGCA	7.7954	0.198	-5.29905	2.68e-25
vepi5678847	TTCGTTGTGATAGATGGCTGACTTGTC	19.4405	0.495	-5.29549	1.51e-61
vepi4065404	TCTGATAGATGAGCGTTGCACAAATGAA	7.7473	0.198	-5.29012	3.94e-25
vepi1834711	GATGAGGTAGTTGCATGAACAAACGGTA	11.5969	0.297	-5.28713	4.02e-37
vepi4616090	TGCAAGAAGTGTTGTGAAGTCCGAGCA	7.6511	0.198	-5.27209	8.49e-25
vepi2823312	TAGGATACGACCGAGGTCTGGCTGCCCGC	49.5636	1.2869	-5.26731	1.08e-154
vepi4475523	TGAGGAATAGATGAGGAGTAGATGAG	22.857	0.5939	-5.26627	5.39e-72
vepi4589643	TGATTGTGGGATCACGAGGAATCGTTGGA	22.7608	0.5939	-5.26019	1.16e-71
vepi3477699	TCCAAACATGTTTCAATCTGACGGC	7.5548	0.198	-5.25382	1.83e-24
vepi2284422	TAACTGAAATCCACTAAGACTGCGCC	30.1231	0.7919	-5.24941	2.25e-94
vepi3426781	TCATCCATCATCTTCTGGGATCGTTGT	7.5067	0.198	-5.24461	2.68e-24
vepi4339242	TGAATGAGGACAGTACAACGTCGT	18.7187	0.495	-5.24091	4.77e-59
vepi4385421	TGACGAAGAACAAATCTACAGCCGTGA	7.4586	0.198	-5.23533	3.94e-24
vepi2915572	TATAAATGAGGAATAGATGAGGAGTA	11.1638	0.297	-5.23222	1.27e-35
vepi4547042	TGATGAAACGGCAACACTCTCACAACT	7.4105	0.198	-5.226	5.78e-24
vepi2628934	TACTAACCTGAATAGAGCTGCTTCCGA	11.1157	0.297	-5.22599	1.86e-35
vepi1374386	CGAGCTGTAACTCGCTAGCTCACGG	137.046	3.6626	-5.22565	0
vepi3770266	TCGATTAGAATTAAGGCTGCTCAACAGG	11.0676	0.297	-5.21974	2.73e-35
vepi3275919	TCACCTAGCAACTTGAGAGGACATGTC	18.2856	0.495	-5.20714	1.5e-57
vepi4180595	TCTTCGTAGTTGGAGTAACGTTCGGTG	7.3142	0.198	-5.20713	1.24e-23
vepi5316221	TGTGTAGTCTGAGCTTGGCTGGTAG	7.3142	0.198	-5.20713	1.24e-23
vepi3574660	TCCGAAAGTGGTTGACTCAAGAAGGCA	10.9232	0.297	-5.20079	8.64e-35
vepi3174457	TCAAAGACTAAGTAGCAAATAAGTGA	7.2661	0.198	-5.19761	1.83e-23
vepi3414149	TCATAGTTGATTGAAGATTGGCCAACC	21.7021	0.5939	-5.19147	5.34e-68
vepi3373451	TCAGGCATAATACAATGAACGTAGTCCGG	7.1699	0.198	-5.17838	3.93e-23
vepi2845133	TAGGGAATGTCCTCAGATTGTCAG	7.1218	0.198	-5.16867	5.76e-23
vepi0174583	AACGATGAAGACCTTAAACCACGCGCT	17.8044	0.495	-5.16866	6.93e-56
vepi3782582	TCGCATATTTGTAGATCGGCTTCGACCAC	7.0736	0.198	-5.15887	8.46e-23
vepi3568598	TCCCTCAACAGATCGACTGCAGTAATAT	10.5864	0.297	-5.15561	1.26e-33
vepi4153466	TCTGTTGTTAATGTAGCATAGAGCGCG	7.0255	0.198	-5.14903	1.24e-22
vepi2962252	TATCACTATCGACTGGTCGCCATGACG	14.051	0.396	-5.14903	2.9e-44
vepi4117313	TCTGGTATCGAACAGTGAACGCAGGCT	20.9803	0.5939	-5.14267	1.67e-65
vepi3965726	TCTAGAATATCTTTGACATTGCGCATT	6.9774	0.198	-5.13912	1.82e-22
vepi5053533	TGGGCGTCATTACCGGGTTGTTTGTG	13.8586	0.396	-5.12914	1.34e-43
vepi4764995	TGCGTCACCTAGCAACTTGAGAGGACA	2405.47	68.7981	-5.12781	0
vepi3760717	TCGATCAGTAGACGGCCCATCAGCTTGG	17.227	0.495	-5.1211	6.84e-54
vepi4304221	TGAAGACGTTGAATGCTTGCAGTTC	17.1307	0.495	-5.11301	1.47e-53
vepi4833680	TGCTTGATCTTTACTCTGATGATTACCGC	17.1307	0.495	-5.11301	1.47e-53
vepi5329997	TGTGTTGGATTATTCCACGGTAGCTGA	10.2496	0.297	-5.10896	1.84e-32
vepi5138154	TGTAACCAGAACGCTGCCACAGACCGA	13.618	0.396	-5.10387	9.08e-43
vepi5226530	TGTCACGTAGACTATACTGCATCTGAG	6.7368	0.198	-5.08849	1.23e-21
vepi3634205	TCCGTCATATGAGACGCAAGGGTTCCGGT	9.8646	0.297	-5.05373	3.91e-31
vepi4672834	TGCATATACAAATTGTAAGAGGAACATA	9.8646	0.297	-5.05373	3.91e-31
vepi1428382	CGCGGTAGTAAGGGACGCTGTAGTAGAT	16.4089	0.495	-5.05091	4.53e-51
vepi4803203	TGCTGAGAATTGTAGACAGATCGCGAA	26.2254	0.7919	-5.0495	6.49e-81
vepi5678509	TTCGTTGTAGAATAGGAGAATCGGAG	13.0886	0.396	-5.04667	6.07e-41
vepi2908624	TAGTTTAGAGACTACCCTGAAGAGGCAT	19.5367	0.5939	-5.03982	1.59e-60
vepi5572648	TTCCCAAACGGGTCTGTCCAGCGACTA	9.7684	0.297	-5.03959	8.38e-31
vepi3069317	TATGTAGTAAACGAAACCGGACGGGAA	917.216	27.9152	-5.03814	0
vepi1719523	GACAGAACGTCTAGCTGGATGACAGGTT	9.7202	0.297	-5.03245	1.23e-30
vepi5790223	TTGGAATCGAAACTTGTCAGTAACGACT	9.624	0.297	-5.0181	2.63e-30
vepi3303746	TCACTGGTAAAGTTTGACGGAAATCTCC	9.5278	0.297	-5.00361	5.65e-30
vepi3468538	TCATTTAGGTACAGGGCGAAGCGGTC	9.4796	0.297	-4.99629	8.27e-30
vepi3652655	TCCTATTATACTCTGGATTTGGCC	27.7652	0.8909	-4.96187	6.81e-85
vepi0814002	AGGGTAAATTTGGTAGATTGGTGAGGA	12.3187	0.396	-4.95921	2.71e-38
vepi2540635	TACGAAGATTGTTCACGCTGATTCGGTA	9.239	0.297	-4.9592	5.56e-29
vepi4911627	TGGACGAAGGAACCGCTTCGCAGCTGA	39.8434	1.2869	-4.95237	3.72e-121
vepi2822034	TAGGAGTTGAACTACGACTCGCCGGGT	18.3337	0.5939	-4.94813	2.18e-56
vepi4510634	TGATAAGGAGAATTCTGTGGAAGATCAT	39.6509	1.2869	-4.94538	1.7e-120
vepi3148372	TATTTGTAAAGATTAGTAGGTATTCGGA	12.1262	0.396	-4.93648	1.24e-37
vepi4765008	TGCGTCACCTAGCAACTTGAGAGGACAT	333.231	10.8889	-4.93559	0
vepi4929730	TGGAGAACTTTAAAGGCAAACTTTGGAC	12.0781	0.396	-4.93075	1.82e-37
vepi4634820	TGCACCGGAAGTAGACAAGCGATGGCCCA	464.118	15.2445	-4.92813	0
vepi2279878	TAACTAGTTGCTCTGGATCAAGCCCGTGA	15.0616	0.495	-4.9273	1.95e-46
vepi3036025	TATGATTGTGAGCTGAATGTATGGTTT	18.045	0.5939	-4.92524	2.14e-55
vepi5192990	TGTAGTAAACGAAACCGGACGGGAAA	8.9984	0.297	-4.92113	3.73e-28
vepi4906146	TGGACCAAACGCCGAAGGCTGCGCCAAT	14.9653	0.495	-4.91805	4.18e-46
vepi4204530	TCTTGTCTGGTGAATAACGACGGT	89.2145	2.9697	-4.90889	2.17e-268
vepi4614985	TGCAACTGTTGATCGGCCCATTCGGAA	8.9022	0.297	-4.90563	7.99e-28
vepi3036176	TATGATTGTTGAATTCCTTGTCGGCCAT	20.6916	0.6929	-4.90025	3.4e-63
vepi5354086	TGTTCCCGATTGTCAGAACAAACACGCA	206.483	6.9293	-4.89717	0
vepi5203133	TGTATAACTGTACGAGAAGTAACCAT	43.4043	1.4849	-4.8694	8.93e-131
vepi4151577	TCTGTTGATATTGCATTGGAAGACCTG	20.2104	0.6929	-4.86631	1.52e-61
vepi4705519	TGCCGATAGGACGATGAAGGTCGGGAT	8.6135	0.297	-4.85806	7.81e-27
vepi5318371	TGTGTCAAACAAGGTGGGAACATGGCA	11.4526	0.396	-4.85403	2.55e-35
vepi3108535	TATTCGACAAATTATAGAGTAGAACGA	48.505	1.6828	-4.8492	1.11e-145
vepi0167320	AACGACTTGTTGATGCTCTACGGAAGCCG	19.8736	0.6929	-4.84206	2.17e-60
vepi2951431	TATATTAAAGCAGTAAGAGATGGACCA	36.6675	1.2869	-4.83253	2.9e-110
vepi0801283	AGGGAAAGCAGATAGAAGAACGACTT	8.421	0.297	-4.82546	3.57e-26
vepi4640293	TGCACTATGCGATGAACGATGGCTT	19.633	0.6929	-4.82449	1.44e-59
vepi3842322	TCGGATTGAAGGGAGCAAACTATACCGG	11.212	0.396	-4.8234	1.7e-34
vepi5287194	TGTGCCGGTGGAACGTACGTAAGTTGTC	11.212	0.396	-4.8234	1.7e-34
vepi1802274	GAGTAGAAGCTCACAGAAGTCCCGTC	8.3729	0.297	-4.81719	5.22e-26
vepi2373520	TAATCCATATCGTCAGCTAGAATGGTGC	11.1157	0.396	-4.81095	3.63e-34
vepi5076765	TGGGTTCTCTGGAACTGGTGTCGAACGG	11.1157	0.396	-4.81095	3.63e-34
vepi5341921	TGTTAGCGATGTGGAGCTACGGTTGCCAT	24.9743	0.8909	-4.80904	2.54e-75
vepi4510544	TGATAAGCTGTAAGAGAACATTAGGAAT	11.0195	0.396	-4.79841	7.75e-34
vepi2331492	TAAGGAAGATCTCTGCCATGGCAATTCC	8.2285	0.297	-4.79209	1.63e-25
vepi3190353	TCAACAGAATTTGTAGGGTTCCGCCGTT	8.2285	0.297	-4.79209	1.63e-25
vepi3785374	TCGCCATATAGCTCTACTGATCACGGTC	10.8751	0.396	-4.77938	2.42e-33
vepi2378195	TAATCTACTGGAGCTGTACGTCGGCGGA	16.2646	0.5939	-4.77537	2.69e-49
vepi4577029	TGATTCATCAAGGGCCAACATCGGT	8.0842	0.297	-4.76657	5.07e-25
vepi2284654	TAACTGAACGGTCGTTTGGCGGCG	50.6704	1.8808	-4.75172	1.52e-150
vepi2821613	TAGGAGTCTACAGGGTTGTTTACGGACAT	7.8917	0.297	-4.7318	2.31e-24
vepi5715849	TTCTGGAAGATTAGTCATACTCATAATT	7.8436	0.297	-4.72298	3.37e-24
vepi4251307	TGAAATGAAACTTTGATAAGCAGGCTT	18.2856	0.6929	-4.72192	5.82e-55
vepi3329567	TCAGACAGAACACGCATCCAGTCAGGT	13.0405	0.495	-4.71943	1.62e-39
vepi1189071	CAGGTACTCATCAACTTCTTCCGGCTC	18.045	0.6929	-4.70281	3.85e-54
vepi3668967	TCCTGATCCTCTACAGCGGCGTAGCTCC	20.451	0.7919	-4.69071	4.06e-61
vepi3242958	TCAATTAGGCTATGGTCGGTTCAAGT	10.2014	0.396	-4.68712	4.82e-31
vepi3673193	TCCTGGATATATGATTTCGAATTCGGTC	10.2014	0.396	-4.68712	4.82e-31
vepi2826268	TAGGATCTCTTTAAAGCAAAGTCACCC	7.5548	0.297	-4.66886	3.25e-23
vepi3805049	TCGGAAATCACTTCGAATGAGTCGA	22.5683	0.8909	-4.66289	4.14e-67
vepi2667808	TACTGCAAGTTCTTTGGCCAGCGAGGT	7.5067	0.297	-4.65964	4.74e-23
vepi5181132	TGTAGATATAATGACGGAAATACTGTAC	24.878	0.9899	-4.65144	9.38e-74
vepi5332143	TGTGTTTGTACAACTCCATTCGTCCGA	17.3713	0.6929	-4.64791	7.6e-52
vepi4247711	TGAAATAATAAGCGAATACTATAAACTCC	44.511	1.7818	-4.64275	8.64e-131
vepi2983413	TATCGATTATCGACCGAACAGCATGTGT	14.7247	0.5939	-4.63187	4.81e-44
vepi5274201	TGTGATAACTAGATAACAGCTGTGAGAT	7.3624	0.297	-4.63164	1.47e-22
vepi4385683	TGACGAAGATTATGAGCAGCTGTTGCGT	43.9817	1.7818	-4.6255	5.45e-129
vepi3060009	TATGGTAGAAATCATTTAATCGTTGC	51.0553	2.0788	-4.61824	2.21e-149
vepi4311480	TGAAGCATTTGTTCTGTAGGCGGAAT	9.7202	0.396	-4.61741	2.1e-29
vepi4039197	TCTGAAGACGTTGAATGCTTGCAGTTC	55.338	2.2768	-4.60319	1.67e-161
vepi4475521	TGAGGAATAGATGAGGAGTAGATGA	16.7458	0.6929	-4.59501	1.02e-49
vepi4590643	TGATTGTTGACTCGGCATTTGCGC	19.0555	0.7919	-4.58875	2.27e-56
vepi0212328	AACTGAACGAACCTCGGCAAAGCACCGT	9.5278	0.396	-4.58857	9.47e-29
vepi2688609	TACTTACGCGTCAGCTGTCGGGAGA	9.5278	0.396	-4.58857	9.47e-29
vepi2971646	TATCCAAGGGAATTCTGCGTCGATGGTT	11.7894	0.495	-4.57392	2.95e-35
vepi3576192	TCCGAACATAAACAACTCTCGACTGAC	9.4315	0.396	-4.57391	2.01e-28
vepi1124970	CACGATTTCTCTCGGATCGTGAACGGCA	155.235	6.5333	-4.5705	0
vepi4498111	TGAGTGGAAACTGCTTCGGAGCTAAGC	7.0255	0.297	-4.56407	2.06e-21
vepi2857998	TAGGTAGGATAAAGCTGAGCAAGTAGCA	51.2478	2.1778	-4.55655	7.92e-149
vepi4858326	TGGAAATTGAGACTGCACAAGCTGGA	9.2872	0.396	-4.55167	6.22e-28
vepi5368402	TGTTGAAGCGATATATAGGATGGAAATC	32.3366	1.3859	-4.54427	2.85e-94
vepi3334363	TCAGACTTCGTCATCGTCGACGCT	9.239	0.396	-4.54416	9.06e-28
vepi0308589	AAGTAGATAGAACATTGCAAATGCACAA	6.8812	0.297	-4.53413	6.36e-21
vepi3597660	TCCGATGAGGAAATCTGTGAATGCGG	6.8812	0.297	-4.53413	6.36e-21
vepi4588133	TGATTGTAGGTTGCAGTAGCGTAGGAAC	13.7142	0.5939	-4.52931	1.3e-40
vepi4758026	TGCGGTCACGGCACTGGATTTCTTTCC	9.1428	0.396	-4.52906	1.92e-27
vepi5910923	TTTGAAACTAACAACGTAGAACTGCATG	9.1428	0.396	-4.52906	1.92e-27
vepi0403360	ACAACTTACGCCGGAATATACAGCAAT	15.8796	0.6929	-4.51838	8.85e-47
vepi3489364	TCCAAGACTAATAACGCGATAGACACA	62.7485	2.7717	-4.50074	1.24e-180
vepi4263176	TGAACAGACGGTAAGGTTTCTCTGGTC	15.639	0.6929	-4.49636	5.78e-46
vepi2663158	TACTGACTGAGAACCTGAAACACGGGTT	17.8525	0.7919	-4.49466	2.73e-52
vepi5265715	TGTGACAAGTGAGATTGATGTTATG	8.9022	0.396	-4.49059	1.25e-26
vepi4406373	TGACTCACAGACTGAACCCAGATTGA	6.6406	0.297	-4.48278	4.16e-20
vepi4057033	TCTGACTGTTCGGATCCTTAAAGCGGT	6.5924	0.297	-4.47227	6.05e-20
vepi5137992	TGTAACATTCTGAAGCTTTCTTTGCGGT	10.7789	0.495	-4.44464	7.83e-32
vepi3216185	TCAAGCAAGTCATGCATTGGATCAAAGG	8.6135	0.396	-4.44303	1.19e-25
vepi4742960	TGCGCCGGAAGTAGACAGTGCAAGTCGCA	187.812	8.7111	-4.43029	0
vepi5260136	TGTGAACTAAGAATTTCCAAGTCGGATGA	12.7999	0.5939	-4.42977	1.61e-37
vepi4675960	TGCATCATACTGGGACTAATCGGCCT	38.1592	1.7818	-4.42062	2.89e-109
vepi5280461	TGTGATTAATGACTCGTATCGATGGCT	74.0567	3.4647	-4.41783	1.27e-210
vepi5841328	TTGGTTGCTTGTGGAATCGAGGGTGTC	12.6556	0.5939	-4.41341	4.95e-37
vepi2357877	TAATAACAACTTAAGACACTCCACCATGC	12.5593	0.5939	-4.40239	1.05e-36
vepi3725950	TCGACAAATTATAGAGTAGAACGAAATT	10.442	0.495	-4.39883	1.07e-30
vepi5732903	TTCTTCTATGAAGGCTCGTGGGCGCAGA	10.442	0.495	-4.39883	1.07e-30
vepi4151579	TCTGTTGATATTGCATTGGAAGACCTGT	22.9051	1.0889	-4.39473	6.88e-66
vepi4743225	TGCGCCGGGAGTAGACAAGCGATGG	86.9047	4.1576	-4.38561	8e-246
vepi2634385	TACTACTGATCGGTCCCAGCAACGTGCTC	12.3668	0.5939	-4.38011	4.66e-36
vepi5948687	TTTGCATCATACTGGGACTAATCGGCCT	24.3006	1.1879	-4.35451	1.89e-69
vepi3222428	TCAAGTAAGACAGGATCGCAGCAACAAT	8.036	0.396	-4.34291	1.06e-23
vepi4039145	TCTGAAGACGGTAAAGTAGCACATCCA	8.036	0.396	-4.34291	1.06e-23
vepi3115578	TATTCTTAAATTATAACTGTGCGGCTC	19.9217	0.9899	-4.33091	5.58e-57
vepi5298014	TGTGGACTGAACTGCGGACTGGTTC	11.8856	0.5939	-4.32285	1.94e-34
vepi4824580	TGCTTACAATTGTTGGATCACAAGGCG	11.8375	0.5939	-4.317	2.82e-34
vepi5265720	TGTGACAAGTGAGATTGATGTTATGTT	7.8917	0.396	-4.31676	3.23e-23
vepi4865706	TGGAACGGTACTCAGGTGTGCAACTATA	15.7352	0.7919	-4.31253	3.77e-45
vepi2309623	TAAGAGAACTAGAAGACCATCTGACCC	7.8436	0.396	-4.30794	4.69e-23
vepi2938300	TATAGATTCATATGAAACAGTGACTGA	7.8436	0.396	-4.30794	4.69e-23
vepi3086176	TATGTTTGGAACTGCAGTAGATTGTT	17.6119	0.8909	-4.30514	2.44e-50
vepi0487642	ACCGGCTAACTGAACGGTCGTTTGGCGGC	15.639	0.7919	-4.30369	7.94e-45
vepi5802619	TTGGAGTAGAAGTCATCTTTGAGATGG	11.645	0.5939	-4.29335	1.25e-33
vepi2571992	TACGATTTCTCACGGATCGTGAACGG	7.7473	0.396	-4.29012	9.87e-23
vepi4097490	TCTGGAAGATTAGACATACTCATTATT	9.6721	0.495	-4.28833	4.19e-28
vepi4975494	TGGATTGGATAGTCGTGGGCAGGCTT	7.6992	0.396	-4.28114	1.43e-22
vepi0308417	AAGTAGAGCCCTCACTGGAGCAGAAATA	17.0826	0.8909	-4.26112	1.46e-48
vepi3326423	TCAGAATCTCGTCGTTCAGTTTACGGCCT	7.5548	0.396	-4.25382	4.37e-22
vepi3414821	TCATATACGTCCGTTACTTAGAAGTGCAT	16.8901	0.8909	-4.24477	6.44e-48
vepi3489367	TCCAAGACTAATAACGCGATAGACACAT	24.3487	1.2869	-4.24187	1.71e-68
vepi5316222	TGTGTAGTCTGAGCTTGGCTGGTAGA	7.4586	0.396	-4.23533	9.18e-22
vepi2280402	TAACTATGGTTTCACTTTCGAACACGGT	33.4915	1.7818	-4.23239	1.4e-93
vepi2614245	TACGTCAGTTTGTGCGATGGTAACAACG	7.3624	0.396	-4.2166	1.93e-21
vepi3283275	TCACGCAGAATTGGCACGATGACCTCG	14.6766	0.7919	-4.21206	1.34e-41
vepi3725948	TCGACAAATTATAGAGTAGAACGAAAT	18.2856	0.9899	-4.20728	1.71e-51
vepi3821665	TCGGACATGGCAAGGCTAGTGCGGTA	16.4089	0.8909	-4.20307	2.62e-46
vepi5214556	TGTATGTACAGAAGTTTGAATAAGCAT	7.2661	0.396	-4.19761	4.05e-21
vepi3068504	TATGTAGCCAAATCCTGCCAGCCGAGCAC	43.5486	2.3758	-4.19614	1.32e-120
vepi5141418	TGTAACTTACTCTACGGATAGCATCCAGC	10.7789	0.5939	-4.18185	9.95e-31
vepi5248224	TGTCTCAAGTCTGTTCCAGAATACACTGC	12.5112	0.6929	-4.17443	1.92e-35
vepi3039161	TATGCAGAATTCCGGTCCATAATGGCG	12.4631	0.6929	-4.16887	2.78e-35
vepi5286487	TGTGCCAAGTTGCGTAGATCTCGAC	19.5367	1.0889	-4.16524	1.37e-54
vepi4133884	TCTGTCACAGAGAGCTGCAAGAAAGTA	8.8541	0.495	-4.16085	2.3e-25
vepi0664818	AGAGTTAGTTCTGTAGTTTAGTGGTGT	23.0014	1.2869	-4.15975	5.45e-64
vepi4779483	TGCTAGAACACACAGGGCCACGGTTTC	19.4405	1.0889	-4.15812	2.87e-54
vepi4594636	TGATTTCCTCGATCAGATTGGACATAC	70.4958	3.9596	-4.15411	4.59e-193
vepi3877355	TCGGTAGAAGGTATGAAAGATGTGTCA	6.9774	0.396	-4.13912	3.73e-20
vepi1176027	CAGGAAGAAACGCTCGACGAGACTGCA	19.1036	1.0889	-4.1329	3.81e-53
vepi3746793	TCGAGACTTCGAGAGCACATTCAAG	8.6616	0.495	-4.12913	1.01e-24
vepi3223460	TCAAGTAGTGCTCCTAGCTGCGGCCCGG	6.8812	0.396	-4.11909	7.81e-20
vepi4643827	TGCACTGTTGTTCTCACGGAATGGAAGA	6.8812	0.396	-4.11909	7.81e-20
vepi5407233	TGTTTGTTGATTCTGCATAGAGGTAGCC	6.8812	0.396	-4.11909	7.81e-20
vepi1939439	GCGTCACCTAGCAACTTGAGAGGACA	20.4029	1.1879	-4.10229	2.09e-56
vepi0347977	AATGAAACAGAACCGCGGCAGCCCAATG	15.2059	0.8909	-4.09322	2.69e-42
vepi4060872	TCTGAGCTTGGCTGGTAGAGAGTTTAT	8.3729	0.495	-4.08023	9.21e-24
vepi5715831	TTCTGGAAGATTAGACATACTCATTAT	16.6495	0.9899	-4.07205	4.83e-46
vepi3553551	TCCCACACGGTACGATAGAAGGCGCTC	13.233	0.7919	-4.06268	8.64e-37
vepi2688612	TACTTACGCGTCAGCTGTCGGGAGAT	9.9127	0.5939	-4.06099	7.64e-28
vepi2867390	TAGGTTCACCTGGTCCTCTCAAGTT	9.8646	0.5939	-4.05397	1.1e-27
vepi2997564	TATCTCTGATGACATTCAGCACTTCGTC	9.8165	0.5939	-4.04692	1.59e-27
vepi3594443	TCCGATACTTATTTGATACTTGATGGGC	6.5443	0.396	-4.04667	1.03e-18
vepi2822037	TAGGAGTTGAACTACGACTCGCCGGGTAC	11.4044	0.6929	-4.0408	9.26e-32
vepi3843433	TCGGATTGTTTGTTGTTGTGAGATTGC	16.2646	0.9899	-4.03831	9.15e-45
vepi0978796	ATGGACATCATCTTCAACAGAACAACGTT	8.1323	0.495	-4.03816	5.8e-23
vepi4123103	TCTGTAAATCTTAGGCTGCAACATCGGA	9.7202	0.5939	-4.03269	3.32e-27
vepi3069318	TATGTAGTAAACGAAACCGGACGGGAAA	674.065	41.4769	-4.02251	0
vepi4279156	TGAACGATGTATTGCACACTTTGCACT	36.9562	2.2768	-4.02074	9.49e-100
vepi3010341	TATGAACAGAACATACACACCAAACGCAT	11.212	0.6929	-4.01625	4.02e-31
vepi2244305	TAACAAGTACGTAGATTCAAACAGTCATG	7.9879	0.495	-4.01232	1.75e-22
vepi2921458	TATAATAGGATTCGATATCAACCCGGCA	46.1952	2.8707	-4.00827	4.58e-124
vepi3652644	TCCTATTATACTCTGGATTTGACCGG	9.3834	0.5939	-3.98182	4.34e-26
vepi5706826	TTCTGAACAATGAATATGCAGGACGT	12.5112	0.7919	-3.98176	2.13e-34
vepi4036273	TCTGAACGACCTTGTAGATGATGCGCT	17.0345	1.0889	-3.96752	2.78e-46
vepi3548778	TCCATTGGGCTGAAATGGGTTAATGC	16.9382	1.0889	-3.95934	5.78e-46
vepi4346571	TGAATTCAGATTTGCGGTACGCCTTGCC	7.6992	0.495	-3.95921	1.58e-21
vepi3324165	TCAGAAGTACAGGAACGGAATGATGTT	32.2885	2.0788	-3.9572	2.16e-86
vepi2257735	TAACATTGTGGGAATTCGACATTAGG	27.669	1.7818	-3.95686	3.17e-74
vepi5103720	TGGTCTGGCTTGTACCTCTGTGCAGAGGA	13.8104	0.8909	-3.95435	1.13e-37
vepi4952385	TGGATCAACGATGCCAACGCCTGTGCC	7.6511	0.495	-3.95017	2.27e-21
vepi2893067	TAGTGAACCAAAGAAGCTCTTCTGCAAC	12.1744	0.7919	-3.94239	2.76e-33
vepi4674366	TGCATATTGAGAAGTGGTGGAATTGG	9.0947	0.5939	-3.93673	3.9e-25
vepi2571996	TACGATTTCTCACGGATCGTGAACGGCA	102.303	6.7313	-3.92582	5.56e-269
vepi2506901	TACCCTGTCGATGGAATACGCTTTC	8.9984	0.5939	-3.92138	8.09e-25
vepi3588297	TCCGACTGAGGCCTCGCAACCAGGCTCGC	35.5607	2.3758	-3.9038	4.06e-94
vepi5531857	TTCACTGGTAGCCATCATGAACGGCGT	19.1999	1.2869	-3.89913	2.15e-51
vepi5048650	TGGGCAGTAGACTACTTCAAGCATTA	13.2811	0.8909	-3.89797	6.27e-36
vepi2334267	TAAGGATAGCTAGTTTGTCATGGACACCA	11.7413	0.7919	-3.89013	7.36e-32
vepi5859701	TTGTTGTGAAGAGATGTGCAGAGCAGC	8.7097	0.5939	-3.87433	7.22e-24
vepi4714562	TGCCTGTATCACTCAAAGGAAGAGTATG	10.1533	0.6929	-3.87316	1.25e-27
vepi5715794	TTCTGGAAGATCAGACATACTCATAAT	10.0571	0.6929	-3.85942	2.59e-27
vepi2279908	TAACTAGTTTGGACTGCACGCCAGCAGCAA	7.1699	0.495	-3.85645	8.73e-20
vepi5368401	TGTTGAAGCGATATATAGGATGGAAAT	32.9622	2.2768	-3.85573	1.38e-86
vepi5928309	TTTGACGAAGATTATGAGCAGCTGTT	11.4526	0.7919	-3.85421	6.53e-31
vepi2869165	TAGGTTGTACAATGTTTGAAGCGG	10.009	0.6929	-3.85251	3.73e-27
vepi3370844	TCAGGATAGTCAAGAACTGGTAGGTT	37.0043	2.5737	-3.84578	7.48e-97
vepi4021396	TCTCTGACTGAATCCGCCCACGGT	8.5172	0.5939	-3.84209	3.09e-23
vepi2962531	TATCACTCTAGTAAGCGGTATCCTACC	41.0945	2.8707	-3.83947	2.84e-107
vepi3856411	TCGGCTAAGACTCATGAAAGCAGATT	7.0736	0.495	-3.83694	1.81e-19
vepi3966834	TCTAGACTGGTGCTTAGATGATCGCATT	11.3082	0.7919	-3.83591	1.94e-30
vepi5254423	TGTCTTGATCATCGAACGCAACAGGAT	19.7292	1.3859	-3.83144	3.87e-52
vepi4097510	TCTGGAAGATTAGTCATACTCATAATT	38.881	2.7717	-3.81022	5.12e-101
vepi5189973	TGTAGGATACGACCGAGGTCTGGCTG	11.0676	0.7919	-3.80488	1.19e-29
vepi2274978	TAACGTAGTCCACTGACTCTAGCGAGGC	15.0134	1.0889	-3.78531	1.21e-39
vepi2375154	TAATCGACTGTGGAAATATGATGGG	31.3742	2.2768	-3.7845	2.16e-81
vepi3568590	TCCCTCAACAGATCGACAGCAGTAATAT	6.7849	0.495	-3.77683	1.59e-18
vepi4614905	TGCAACTGTGGCATCATTTCTAGGAG	6.7849	0.495	-3.77683	1.59e-18
vepi2029085	GGCTATGTAGTAAACGAAACCGGACGG	6.7368	0.495	-3.76656	2.29e-18
vepi4863252	TGGAACCATACGAGCGAGACCACGCAG	8.036	0.5939	-3.75819	1.16e-21
vepi0092209	AAATAGAACTCATCTAGCCAAGTCCGGT	16.024	1.1879	-3.75375	5.62e-42
vepi4765023	TGCGTCACCTAGCAACTTGAGAGGACT	245.508	18.3132	-3.74482	0
vepi0306331	AAGTAATTCGTGTAAGCTCGAAACGGTG	7.9398	0.5939	-3.74081	2.39e-21
vepi0345245	AATCTCAGATGTCTGACCAGACGAGCCAG	10.5864	0.7919	-3.74075	4.44e-28
vepi3635036	TCCGTCGAAGGACCACGGCACCATGC	13.233	0.9899	-3.74071	8.51e-35
vepi2279906	TAACTAGTTTGGACTGCACGCCAGCAGC	9.239	0.6929	-3.73702	1.23e-24
vepi5274428	TGTGATAATCGGCACCATTGATATGCAT	6.5443	0.495	-3.72474	9.73e-18
vepi5394938	TGTTTCAATCGATGTAGGTATGGACGGA	6.5443	0.495	-3.72474	9.73e-18
vepi2876135	TAGTACTCAATCACAGGACTTGTCATCG	10.442	0.7919	-3.72094	1.31e-27
vepi3059987	TATGGTAGAAATCATGGAATCGTTGCG	16.9382	1.2869	-3.71831	5.36e-44
vepi4679912	TGCATGAACGACAACGGTGTAGCGGAA	6.4962	0.495	-3.7141	1.4e-17
vepi3812850	TCGGAAGCATCAGAAGTCAGAATGGAG	16.7939	1.2869	-3.70597	1.58e-43
vepi5948839	TTTGCATCTATCCGGCGTACATCAACAA	7.6511	0.5939	-3.68738	2.08e-20
vepi5663236	TTCGTAGCAAGAGCTTCTGAAGACGGT	10.2014	0.7919	-3.68731	7.94e-27
vepi5132513	TGTAAACCGATCGAGTGGAACAATTCCAG	8.9022	0.6929	-3.68344	1.53e-23
vepi5672624	TTCGTGTAAGCTCGAAACGGTGTC	8.9022	0.6929	-3.68344	1.53e-23
vepi0308416	AAGTAGAGCCCTCACTGGAGCAGAAAT	17.8044	1.3859	-3.68334	7.29e-46
vepi0525607	ACGGAACTCAGCAATCGATTACGATGGA	8.8541	0.6929	-3.67563	2.2e-23
vepi4642979	TGCACTGTAACTTCGGCCAGGTTGGC	12.4631	0.9899	-3.65424	2.7e-32
vepi4666631	TGCAGTTCACTTGAGGATGGAAGACCTG	7.4105	0.5939	-3.64128	1.26e-19
vepi4803211	TGCTGAGAATTGTAGACAGATCGTGAA	11.1157	0.8909	-3.64119	7.34e-29
vepi3637533	TCCGTGATATATAAGTGTTTCTGCATA	30.3156	2.4748	-3.61468	4.69e-76
vepi4634807	TGCACCGGAAGTAGACAAGCGATGG	48.3606	3.9596	-3.61041	2.42e-120
vepi3059979	TATGGTAGAAATCATGGAATCGTTGC	83.1514	6.8303	-3.60572	1.41e-205
vepi4902692	TGGACATAAGCATGAATTTACCTAGC	7.218	0.5939	-3.60331	5.27e-19
vepi1684750	GAAGATGATATTCTGGACAAGCAGCA	10.7308	0.8909	-3.59035	1.29e-27
vepi3082742	TATGTTCTGTGCAATGACTAGCCATA	11.8856	0.9899	-3.58579	1.98e-30
vepi2541099	TACGAAGGAATGTTCGGCCAGTGAGGT	9.4315	0.7919	-3.5741	2.46e-24
vepi0313455	AAGTGAACCACTAGACAGTTGGGACGC	14.1473	1.1879	-3.57404	6.77e-36
vepi4699679	TGCCATCTTCGGATTATAGTTGACAGG	8.2285	0.6929	-3.56991	2.31e-21
vepi2713948	TAGAAATGCTAGATCTTCGCAATGG	15.254	1.2869	-3.56722	1.5e-38
vepi2816956	TAGGACTCGTCCAAACGCATATAACAAT	8.1804	0.6929	-3.56145	3.31e-21
vepi5151930	TGTACAAAGCTCTCAACTGTGGAATACGG	10.4902	0.8909	-3.55763	7.66e-27
vepi4509822	TGATAACTGTATCCTTGCTGAACCGGAG	32.6254	2.7717	-3.55715	9.83e-81
vepi3396204	TCAGTTAGTGGGAATTTAGATTGGCGT	6.9774	0.5939	-3.5544	3.14e-18
vepi0308590	AAGTAGATAGAACATTGCAAATGCACAAT	13.9548	1.1879	-3.55428	2.82e-35
vepi3551320	TCCCAAACGGGTCTGTCCAGCGACTAAG	12.7518	1.0889	-3.54976	2.59e-32
vepi5146929	TGTAATAGTTGACTGAGTGCCGGCGTT	12.7518	1.0889	-3.54976	2.59e-32
vepi4309569	TGAAGATTGTAATCCTCTCCATCGTCCC	8.036	0.6929	-3.53576	9.63e-21
vepi3466075	TCATTGTAGAACCATGGCCGAAGAAGC	6.8812	0.5939	-3.53437	6.41e-18
vepi2298882	TAAGAACTAACGTTGAAGCTGCACTC	10.2977	0.8909	-3.53091	3.18e-26
vepi2898119	TAGTGTAACGCTCGATTCGGACAACGG	10.2977	0.8909	-3.53091	3.18e-26
vepi1379266	CGAGTAGAGCAACTTGACGCAATCCATC	7.9879	0.6929	-3.5271	1.37e-20
vepi3382701	TCAGTAATTAGCGTGATTGATTCGGAAA	20.4029	1.7818	-3.51737	1.45e-50
vepi0991864	ATGTAGTAAACGAAACCGGACGGGAA	9.0466	0.7919	-3.51399	4.24e-23
vepi5928307	TTTGACGAAGATTATGAGCAGCTGT	8.9503	0.7919	-3.49855	8.63e-23
vepi4585414	TGATTGCGCAACATTGAATCCGATTGT	6.6887	0.5939	-3.49343	2.66e-17
vepi4752019	TGCGGATGCTCTCTTTACTAAGGTGCC	7.7954	0.6929	-3.4919	5.69e-20
vepi5834697	TTGGTCTGGCTTGTACCTCTGTGCGGAGGA	33.1547	2.9697	-3.48082	1.25e-80
vepi2284659	TAACTGAACGGTCGTTTGGCGGCGGC	51.729	4.6525	-3.4749	8.64e-125
vepi5507546	TTCAACTGAACAATATTGGAAAGGCC	37.8705	3.4647	-3.45027	3.07e-91
vepi4456935	TGAGATTGGATTCCATCCCGAACGGAGCG	11.8375	1.0889	-3.44242	2.19e-29
vepi4097413	TCTGGAAGATCAGACATACTCATAAT	6.4481	0.5939	-3.44058	1.56e-16
vepi5928313	TTTGACGAAGATTATGAGCAGCTGTTGCGT	28.8239	2.6727	-3.4309	1.78e-69
vepi3910478	TCGTAGTTGGTTTGGCGTAGGAACGAG	7.4105	0.6929	-3.41885	9.65e-19
vepi1959155	GCTGTCAATTGCCAACCACAGGGATGT	17.9969	1.6828	-3.41881	9.03e-44
vepi4770871	TGCGTTGAGAGAACTGTAATTGATGG	13.5698	1.2869	-3.39843	3.64e-33
vepi4148431	TCTGTTCCCGATTGTCAGAACAAACACGCA	9.2872	0.8909	-3.38191	5.34e-23
vepi4042239	TCTGAAGTTAATGATGAGAAGAACGAT	128.625	12.3738	-3.37781	9.92e-301
vepi3058384	TATGGGCAGTAGAATACTTCAAGCATTA	10.2496	0.9899	-3.37214	3.36e-25
vepi3785369	TCGCCATATAGCTCTACTGATCACGG	27.669	2.6727	-3.3719	8.22e-66
vepi5903614	TTTCTGAACAATGAATATGCAGGACGT	8.1804	0.7919	-3.36878	2.45e-20
vepi4489166	TGAGTAATTTGTAGGTATATGACCGCTG	15.3022	1.4849	-3.3653	6.05e-37
vepi2877643	TAGTAGAACGTTCCTCCTCGCGAAAGGCT	8.1323	0.7919	-3.36027	3.48e-20
vepi4563749	TGATGTAACTTAGAAGCGCAGCAGCACA	22.3277	2.1778	-3.35789	3.39e-53
vepi3662241	TCCTCTCTGGAGGCCACCAAATGTTGCGGA	11.1157	1.0889	-3.35166	4.28e-27
vepi4637910	TGCACGGGACCTGACCTAACGGCGAACA	12.0781	1.1879	-3.34591	2.71e-29
vepi1069278	CAAGACTAAATCCAGCAGCTTTGACGA	10.0571	0.9899	-3.34479	1.37e-24
vepi3876286	TCGGTACGATGAACATCGCACAGAACGG	17.0345	1.6828	-3.33952	1.01e-40
vepi2816333	TAGGACGTTCTCTCTATTTCAATTCGG	20.9322	2.0788	-3.3319	1.22e-49
vepi2217988	TAAAGACTATAGATTTCCTACCGGTGTT	9.9608	0.9899	-3.33091	2.75e-24
vepi2957409	TATCAACTTCTGCCGATGGAACTGAGGA	8.9503	0.8909	-3.3286	6.22e-22
vepi5755441	TTGAAGTTGAACCTGAAATAAAGATGG	6.9293	0.6929	-3.32199	3.24e-17
vepi0167375	AACGACTTTAGAATGCTACGGAGAAAT	9.8646	0.9899	-3.31691	5.54e-24
vepi3495289	TCCAATAGGATTTAGTATTACACGGTA	9.8646	0.9899	-3.31691	5.54e-24
vepi4308094	TGAAGATGATATTCTGGACAAGCAGCA	9.8646	0.9899	-3.31691	5.54e-24
vepi2652885	TACTCGTTGCACGGTTCGGCTGAAGAG	15.639	1.5838	-3.30369	3.65e-37
vepi2934541	TATAGAAATCGGTAATGCTTCTTGAGCC	7.6992	0.7919	-3.28132	8.1e-19
vepi4334111	TGAATCGAACTCTAGCTTCTAGACGGA	9.624	0.9899	-3.28128	3.17e-23
vepi2283814	TAACTCTTAACACACGACAGACGATTCA	9.5759	0.9899	-3.27405	4.49e-23
vepi3329557	TCAGACAGAACACGCATCCAGACAGGTGG	8.6135	0.8909	-3.27326	7.16e-21
vepi3081088	TATGTTATCTGTCCAGCTTGTTTCGGT	7.6511	0.7919	-3.27228	1.15e-18
vepi3945735	TCTAAAGGTTATTGATTTCTGAGGC	6.6887	0.6929	-3.27101	1.86e-16
vepi3102586	TATTCAACTGAACAATATTGGAAAGGCC	26.6585	2.7717	-3.26575	8.7e-62
vepi3812822	TCGGAAGCATAACATCAGGGCAAATTT	8.5654	0.8909	-3.26519	1.01e-20
vepi4103340	TCTGGAGGAATGCTCTCAGAACCGGA	7.603	0.7919	-3.26318	1.63e-18
vepi4431246	TGAGAACGAGAACTAGTCATACTGTCA	11.4044	1.1879	-3.26311	3.59e-27
vepi4183327	TCTTCTATGAAGGCTCGTGGGCGCAGA	18.9593	1.9798	-3.25948	2.85e-44
vepi5834686	TTGGTCTGGCTTGTACCTCTGTGCAGAGGA	44.3667	4.6525	-3.2534	1.62e-101
vepi0711490	AGCATGTAGAACAGAGTAATCGGCTT	6.5443	0.6929	-3.23952	5.27e-16
vepi4435007	TGAGAATACTGAATGGCGTTAGACTGAC	15.7352	1.6828	-3.22506	1.21e-36
vepi4472842	TGAGCTTGAGCTGGATGACCATCAACGC	14.7247	1.5838	-3.21678	2.68e-34
vepi5283790	TGTGCAACTTCAGAAGGCTCTGCTTCAGG	16.5533	1.7818	-3.21571	2.2e-38
vepi5739747	TTCTTGTCTGGTGAATAACGACGGT	103.506	11.1859	-3.20996	6.26e-232
vepi5739741	TTCTTGTCTGGTGAATAACGACGG	8.2285	0.8909	-3.20729	1.15e-19
vepi2986047	TATCGGAAGCATCAGAAGTCATAATGG	9.0947	0.9899	-3.19967	1.44e-21
vepi4512847	TGATAATTGAAGTCGGCATAGTCAACCA	9.9608	1.0889	-3.19339	1.81e-23
vepi3995804	TCTCCAAGACTAATAACGCGATAGACACA	56.6854	6.2364	-3.18419	7.35e-127
vepi3672264	TCCTGGAAGTCTGTCAGCGGCGTTGA	23.3863	2.5737	-3.18375	3.33e-53
vepi3064080	TATGTAAAGGAGATGACTGGAGTG	8.9022	0.9899	-3.16881	5.73e-21
vepi5275804	TGTGATATGTAATAATGGCTTCCAGGAG	9.7684	1.0889	-3.16525	7.2e-23
vepi4085679	TCTGCCGATAGGACGATGAAGGTCGGGA	8.8541	0.9899	-3.16099	8.08e-21
vepi5715847	TTCTGGAAGATTAGTCATACTCATAAT	18.5262	2.0788	-3.15574	4.11e-42
vepi5220923	TGTATTTCCATCTGATCACGCCCTTCGGC	23.7713	2.6727	-3.15285	1.34e-53
vepi2890014	TAGTCGGACATGGCAAGGCTAGTGC	19.248	2.1778	-3.14377	1.48e-43
vepi5275422	TGTGATATACGAATTGAAGACTTGGT	7.8436	0.8909	-3.13818	1.81e-18
vepi4433017	TGAGAACTTGCACCTGATTCGACGAACA	10.442	1.1879	-3.13591	3.59e-24
vepi3190328	TCAACAGAATTTAGTACAACTCACGG	7.7954	0.8909	-3.12929	2.56e-18
vepi2208164	TAAACGATGATTCGGTAGCAAGATGCC	8.6616	0.9899	-3.12928	3.2e-20
vepi2441861	TACACGGAGAAATAAAGCAATTCATTG	7.7473	0.8909	-3.12036	3.6e-18
vepi4742878	TGCGCCGGAAGTAGACAGTACAAGTCCC	6.8812	0.7919	-3.11927	2.9e-16
vepi3760718	TCGATCAGTAGACGGCCCATCAGCTTGGC	17.1307	1.9798	-3.11316	1.39e-38
vepi5802620	TTGGAGTAGAAGTCATCTTTGAGATGGA	450.548	52.2668	-3.10771	0
vepi5248217	TGTCTCAAGTCTGTTCCAGAATACAC	9.3353	1.0889	-3.09982	1.58e-21
vepi2550241	TACGACGATGCAACACTAAGTAGAACG	137.96	16.3334	-3.07835	4.35e-297
vepi2688616	TACTTACGCGTCAGCTGTCGGGAGATCGA	39.2659	4.6525	-3.0772	1.07e-85
vepi5453133	TTAGAACTGAATCGATTTGGCCTAGA	13.3292	1.5838	-3.07313	5.65e-30
vepi4683239	TGCATGTAGAACACACCGGACAAGATGC	50.526	6.0384	-3.06479	2.02e-109
vepi5115419	TGGTTACTTGCATTAGAAGTCCTGGCGC	7.4105	0.8909	-3.05624	3.95e-17
vepi2576155	TACGCATGGAAGTGTGGACGGTCGTCCGA	6.5443	0.7919	-3.04685	3.18e-15
vepi5214182	TGTATGGTAGAAATCATTTAATCGTTGC	37.5336	4.5535	-3.04313	3.73e-81
vepi5280463	TGTGATTAATGACTCGTATCGATGGCTG	8.9022	1.0889	-3.03129	3.4e-20
vepi2640181	TACTATAGTTGCTCGGCTGAATGGCAT	32.2404	3.9596	-3.02544	1.5e-69
vepi0347975	AATGAAACAGAACCGCGGCAGCCCAAT	13.618	1.6828	-3.01658	4.26e-30
vepi1478778	CGGGAGTAGACAAGCGATGGCCCAGG	10.3458	1.2869	-3.00707	4.15e-23
vepi2545418	TACGAATTTCTGGATCATCAGTGGATC	7.9398	0.9899	-3.00375	5.32e-18
vepi2963243	TATCACTTCGTATACCTCGTCAGCGTT	11.8856	1.4849	-3.00078	2.6e-26
vepi3139601	TATTTCAATTCGGGACATGGCTTCACT	7.8917	0.9899	-2.99498	7.46e-18
vepi4134129	TCTGTCACTGTGTATGATTAAGTCGTC	7.8917	0.9899	-2.99498	7.46e-18
vepi3466171	TCATTGTAGACATTGAGATTACCGAAAT	27.8615	3.5636	-2.96687	3.17e-59
vepi5831602	TTGGTATGCTGCGGACGTCTCAAGCAGGC	8.4691	1.0889	-2.95934	7.13e-19
vepi3580534	TCCGAATAATCTGAGACAGCTTCTCTGT	18.2856	2.3758	-2.94422	4.43e-39
vepi3329570	TCAGACAGAACACGCATCCAGTCAGGTGG	17.5157	2.2768	-2.94357	1.74e-37
vepi5317325	TGTGTATGAATCTGCTGAGTTGCAAGA	10.6345	1.3859	-2.93986	3.02e-23
vepi2565926	TACGATGAACATCGCACAGAACGGTGAAC	9.8646	1.2869	-2.93836	1.21e-21
vepi5406496	TGTTTGTCTTACTAACGTAGATCCGGTA	15.1097	1.9798	-2.93205	2.1e-32
vepi5919802	TTTGAAGCATTTGTTCTGTAGGCGGAAT	27.0916	3.5636	-2.92644	6.78e-57
vepi4042234	TCTGAAGTTAATGATGAGAAGAACG	14.2916	1.8808	-2.92575	1.16e-30
vepi4470382	TGAGCTCTGTAGATCTCATTAGCCGGTT	14.6285	1.9798	-2.88536	5.94e-31
vepi4743219	TGCGCCGGGAGTAGACAAGCGATG	8.036	1.0889	-2.88361	1.46e-17
vepi4770481	TGCGTTCTGAAGACGTTGAATGCTTGC	18.1412	2.4748	-2.87389	6.42e-38
vepi0197227	AACGTCTTATTCTGTAGGAGCGAGGC	6.4962	0.8909	-2.86626	2.39e-14
vepi3009006	TATGAAATAGACGTTGAGCATTACTAAA	6.4962	0.8909	-2.86626	2.39e-14
vepi3945420	TCTAAAGACTATAGATTTCCTACCGGTGT	32.481	4.4546	-2.86623	1.38e-66
vepi5948686	TTTGCATCATACTGGGACTAATCGGCC	6.4481	0.8909	-2.85554	3.34e-14
vepi3808553	TCGGAACCGTAGCGTACAAGAGTGGA	9.2872	1.2869	-2.85134	6.66e-20
vepi5265697	TGTGACAAGTAGTATCTGAGAAAGCTGA	30.6043	4.2566	-2.84596	2.13e-62
vepi2291587	TAACTTCCCTGTGGACGCGCAAGCTATG	12.7999	1.7818	-2.84473	6.83e-27
vepi3403715	TCATAAATTTATGTATGATGGTTAGGG	6.3037	0.8909	-2.82286	9.04e-14
vepi4640304	TGCACTATGCGATGAACGATGGCTTTGC	23.0495	3.2667	-2.81883	6.39e-47
vepi3507271	TCCACGACTTGAATTTCTTTCGGC	20.9322	2.9697	-2.81733	1.02e-42
vepi3477875	TCCAAACCATGTAGAAGACTGTGCCCTT	9.7684	1.3859	-2.8173	1.22e-20
vepi1124969	CACGATTTCTCTCGGATCGTGAACGGC	7.6511	1.0889	-2.8128	2.08e-16
vepi3299324	TCACTCTTAACAACGGCGCAAAGACCGGC	13.9067	1.9798	-2.81235	8.6e-29
vepi5144962	TGTAAGTAATGAGTGAAGAGTTCTGGC	7.603	1.0889	-2.8037	2.9e-16
vepi3812847	TCGGAAGCATCAGAAGTCAGAATGGA	30.4118	4.3556	-2.80369	4.04e-61
vepi5185862	TGTAGCAGGACGACGAGCTGAGCGTC	17.9488	2.5737	-2.80197	1.23e-36
vepi0308411	AAGTAGAGCCCTCACTGGAGCAGAAA	16.5052	2.3758	-2.79644	9.76e-34
vepi1374396	CGAGCTGTAACTCGCTAGCTCACGGTT	84.7875	12.3738	-2.77656	6.05e-166
vepi3044678	TATGCTAGAAGAATCAGTGAACTCCACAA	8.1323	1.1879	-2.77525	3.76e-17
vepi2441663	TACACGGAACGTGATATCTTTCATTTCAT	7.4105	1.0889	-2.7667	1.08e-15
vepi4415652	TGACTGTAAGCAAACATGTAAGCTGC	38.2073	5.6424	-2.75947	3.32e-75
vepi2701043	TACTTGTGAACATGGAACCCAGCAGCC	24.6374	3.6626	-2.74991	7.38e-49
vepi2869166	TAGGTTGTACAATGTTTGAAGCGGC	27.8615	4.1576	-2.74445	5.95e-55
vepi2466959	TACAGTCGTCAGGAACTCCAAAGGCAT	9.2872	1.3859	-2.74442	3.28e-19
vepi5368398	TGTTGAAGCGATATATAGGATGGAAA	17.227	2.5737	-2.74276	1.69e-34
vepi4489164	TGAGTAATTTGTAGGTATATGACCGC	14.5322	2.1778	-2.73831	2.86e-29
vepi4418752	TGACTGTTCTGCAGAGACGCTCCTG	13.8586	2.0788	-2.73696	5.83e-28
vepi5361044	TGTTCTCACGGAATGGAAGATCGTTTGC	14.3879	2.1778	-2.72391	7.63e-29
vepi2576232	TACGCATGTCCGAACTCAAAGGTGGT	9.0947	1.3859	-2.7142	1.21e-18
vepi2442898	TACACGTCAAGGGACGGGAGTGATGGAT	6.4481	0.9899	-2.70352	1.61e-13
vepi4791098	TGCTCGAATGAACGGACACGGACCGGTA	11.5969	1.7818	-2.70233	2.52e-23
vepi5221134	TGTATTTCGTTGAATCAAGTAGTGC	7.6992	1.1879	-2.6963	7.15e-16
vepi4742879	TGCGCCGGAAGTAGACAGTACAAGTCCCA	20.451	3.1677	-2.69066	6.25e-40
vepi3829837	TCGGAGTATTCCAATGGTAGACACGGT	7.0255	1.0889	-2.68973	1.48e-14
vepi2345509	TAAGTAGCTCTAATAGGAAATCGGTAG	8.2766	1.2869	-2.68514	6.63e-17
vepi0308410	AAGTAGAGCCCTCACTGGAGCAGAA	10.1533	1.5838	-2.68049	2.02e-20
vepi5712383	TTCTGATTAATGTGTAGAGCCGTGA	10.7789	1.6828	-2.67927	1.37e-21
vepi4460239	TGAGCAATGTAGAATACCGTGAGGCGTT	28.487	4.4546	-2.67694	9.08e-55
vepi5142476	TGTAAGAATCCTCCGGCATCAGTACTG	6.3037	0.9899	-2.67084	4.28e-13
vepi5048619	TGGGCAGTAGAATACTTCAAGCATTA	6.9293	1.0889	-2.66984	2.84e-14
vepi0636065	AGACTGCAGATCTGCCGCATGGCGTCGT	25.0705	3.9596	-2.66256	4.09e-48
vepi2767337	TAGATGTCATGTAAGAAGCGAGCGAAC	6.2556	0.9899	-2.65979	5.91e-13
vepi3299998	TCACTGAACATGACGTGATAACAGCAGC	14.821	2.3758	-2.64116	8.74e-29
vepi4476526	TGAGGACATACCTGTTCTGCAGAGCACAC	6.7849	1.0889	-2.63946	7.51e-14
vepi1374393	CGAGCTGTAACTCGCTAGCTCACGGT	26.466	4.2566	-2.63637	3.33e-50
vepi4619964	TGCAAGTAGATCAGATCTAAGATCGTTGA	36.0419	5.8404	-2.62554	1.55e-67
vepi3042918	TATGCGATGAACGATGGCTTTGCCAATG	19.4405	3.1677	-2.61756	5.45e-37
vepi3242737	TCAATTAGAACTGAATCGATTTGGC	12.9924	2.1778	-2.57672	8.83e-25
vepi0064810	AAAGATACTTATGAGCAGCAACAGGTT	12.3187	2.0788	-2.56703	1.78e-23
vepi5192999	TGTAGTAAACGAAACCGGACGGGAAACCA	15.8315	2.6727	-2.56643	8.85e-30
vepi2884674	TAGTATTATAGAAAGTGAAATTAGGCA	18.1412	3.0687	-2.56357	6.96e-34
vepi5647806	TTCGGATTTATACTCAGTGTTGCGCTGA	7.5548	1.2869	-2.55349	8.28e-15
vepi1176026	CAGGAAGAAACGCTCGACGAGACTGC	45.9065	7.8202	-2.55342	3.99e-83
vepi4911659	TGGACGAAGGGACCGCTTCGCAGCTGA	15.639	2.6727	-2.54878	3.15e-29
vepi4097491	TCTGGAAGATTAGACATACTCATTATTC	29.2088	5.0485	-2.53248	5.43e-53
vepi4073723	TCTGATTACTCGGAAGAACTTAAGGCA	13.5698	2.3758	-2.51391	3.49e-25
vepi2890823	TAGTCGTTCACTCTTCGTAGAAAGTCGC	6.2075	1.0889	-2.51114	3.49e-12
vepi4667541	TGCAGTTGTAGAAGGTAATGATAAAG	17.2751	3.0687	-2.49299	2.06e-31
vepi3904891	TCGTACTTTAGACACGATGCATCTACGG	7.218	1.2869	-2.4877	7.61e-14
vepi2571995	TACGATTTCTCACGGATCGTGAACGGC	7.1699	1.2869	-2.47805	1.04e-13
vepi2876232	TAGTACTCTAGTACCTGACGGTGGAAGT	8.806	1.5838	-2.4751	1.55e-16
vepi3639949	TCCGTTAGAACTCCTTGCATGCGGAAGA	7.6992	1.3859	-2.47389	1.32e-14
vepi5645819	TTCGGATAGTTAGCAGGATGATTTGCT	29.9788	5.4445	-2.46107	1.02e-52
vepi4794146	TGCTCTACGATTCTGCGGGTAGCCGGG	10.3458	1.8808	-2.45963	4.39e-19
vepi4000288	TCTCCGTCGAAGGACCACGGCACCATGC	20.1142	3.6626	-2.45727	8.56e-36
vepi3811612	TCGGAAGAAAGCGTTGGATACACACAGC	9.7684	1.7818	-2.45479	4.71e-18
vepi3419326	TCATCAAATGTGGTGAGTCGAACATAAGC	8.6135	1.5838	-2.44321	5.43e-16
vepi2210816	TAAACTACAGAGTCTAGATTTCGGAGT	17.227	3.1677	-2.44316	1.13e-30
vepi3130325	TATTGTAGGTCCTGAAACTTCAAGCGG	6.4481	1.1879	-2.44046	2.9e-12
vepi3812846	TCGGAAGCATCAGAAGTCAGAATGG	9.0466	1.6828	-2.42651	1.29e-16
vepi2586110	TACGGAACTAGAGCTGCAGGATACAGCAT	11.6932	2.1778	-2.42473	4.37e-21
vepi3489368	TCCAAGACTAATAACGCGATAGACACATA	133.341	24.9455	-2.41826	1.94e-224
vepi4440239	TGAGACCATAGACGATAAACAAACCCAG	16.3608	3.0687	-2.41454	7.75e-29
vepi4475520	TGAGGAATAGATGAGGAGTAGATG	10.009	1.8808	-2.41188	3.89e-18
vepi5123630	TGGTTGTGGATCTTGATCAAGAAGAC	9.9608	1.8808	-2.40492	5.31e-18
vepi4939111	TGGAGTAGAAGTCATCTTTGAGATGGA	14.5804	2.7717	-2.39519	1.25e-25
vepi2616130	TACGTCTATAATAAAGGTCTCGCCACTG	9.7684	1.8808	-2.37678	1.83e-17
vepi3808570	TCGGAACCGTAGCGTACCAGAGTGGAAA	9.239	1.7818	-2.3744	1.43e-16
vepi3039163	TATGCAGAATTCCGGTCCATAATGGCGTC	7.6992	1.4849	-2.37434	5.14e-14
vepi3563621	TCCCGATTGTCAGAACAAACACGCATA	11.7894	2.2768	-2.37241	9.06e-21
vepi2806690	TAGGAAGAACCTCTGGATCGACCGGGC	7.1699	1.3859	-2.37113	4.06e-13
vepi2445378	TACACTCTGGACCAAACGCCGAAGGCTGC	6.6406	1.2869	-2.36741	3.22e-12
vepi4409749	TGACTGAAATCAGGATAGCTGAATGGCAT	13.1368	2.5737	-2.3517	8.89e-23
vepi5452991	TTAGAACTCGGAAGACGTATGCTCGGAG	8.4691	1.6828	-2.33134	5.24e-15
vepi3808580	TCGGAACCGTAGCGTACCAGAGTGGAGA	10.8751	2.1778	-2.32009	8.2e-19
vepi3395991	TCAGTTAGAGATAATACATCGTTGGAT	6.4	1.2869	-2.31417	1.49e-11
vepi4581887	TGATTGAACTATCTGATAACGAGTCGCA	19.633	3.9596	-2.30985	1.04e-32
vepi3064081	TATGTAAAGGAGATGACTGGAGTGA	14.7247	2.9697	-2.30985	7.01e-25
vepi3370547	TCAGGATAATGTCGATCTGATTCGGCG	12.2225	2.4748	-2.30416	7.95e-21
vepi5175531	TGTAGAATTCTCCCACGGAGCACG	6.7368	1.3859	-2.28124	6.39e-12
vepi3090161	TATTAATCTCATTCAGGGCTGTCTCGGC	8.6135	1.7818	-2.27326	7.61e-15
vepi3580966	TCCGAATATTTAAAGGCTGATGAAACCGC	7.6511	1.5838	-2.27228	2.56e-13
vepi4042235	TCTGAAGTTAATGATGAGAAGAACGA	26.2735	5.4445	-2.27074	1.84e-42
vepi4418747	TGACTGTTCTGCAGAGACGCTCCT	6.2075	1.2869	-2.27011	5.05e-11
vepi2986034	TATCGGAAGCATCAGAAGTCAGAATGG	87.3378	18.3132	-2.25372	3e-136
vepi4279846	TGAACGCAGAATTCCCTCATCATGAGTGA	6.1112	1.2869	-2.24756	9.24e-11
vepi4003135	TCTCGAACAAACAAGTATGACAGCCGT	8.421	1.7818	-2.24066	2.54e-14
vepi3024578	TATGAGAACTGATCGCGCGGAAAGCAC	19.9217	4.2566	-2.22657	7.7e-32
vepi5314969	TGTGTAGACTGCGAACGAATTCAGGCA	18.7668	4.0586	-2.20913	8.21e-30
vepi0173919	AACGATCGTATCAAATAATGGCGGA	9.5759	2.0788	-2.20366	7.95e-16
vepi4528538	TGATATTGCATTGGAAGACCTGTGGTT	17.3232	3.7616	-2.20329	1.52e-27
vepi4039198	TCTGAAGACGTTGAATGCTTGCAGTTCA	32.1442	7.0283	-2.19331	1.34e-49
vepi5175533	TGTAGAATTCTCCCACGGAGCACGG	18.5262	4.0586	-2.19051	3.62e-29
vepi3210376	TCAAGAAGATGCTGAACCAGTTCACGC	8.1323	1.7818	-2.19033	1.53e-13
vepi5678511	TTCGTTGTAGAATAGGAGAATCGGAGG	18.9593	4.1576	-2.18908	8.55e-30
vepi4634819	TGCACCGGAAGTAGACAAGCGATGGCCC	74.2492	16.3334	-2.18455	6.29e-112
vepi5565598	TTCCACGACTTGAATTTCTTTCGGC	9.4315	2.0788	-2.18174	1.94e-15
vepi2868259	TAGGTTCTGGAAACTGATTGATGGCTCC	12.9924	2.8707	-2.17819	9.77e-21
vepi2217985	TAAAGACTATAGATTTCCTACCGGTGT	145.371	32.3698	-2.16702	2.37e-215
vepi4485140	TGAGGTAGTTGCATGAACAAACGGTAT	8.421	1.8808	-2.16265	8.66e-14
vepi5754261	TTGAAGCATTTGTTCTGTAGGCGGAAT	10.1533	2.2768	-2.15687	2.57e-16
vepi0345241	AATCTCAGATGTCTGACCAGACGAGC	8.3729	1.8808	-2.15438	1.16e-13
vepi5361992	TGTTCTCTCTGCGTGTTATTTGGTATT	9.624	2.1778	-2.14377	1.98e-15
vepi2859593	TAGGTATCTGTGATTTGCGCGTATAAT	9.9127	2.2768	-2.12227	1.12e-15
vepi2010168	GGCACGTTGTGTCTCTTATCGACGAAATC	18.4781	4.2566	-2.11804	5.34e-28
vepi2453035	TACAGACGTAGCATAGCAAGACCACTT	42.7787	9.899	-2.11154	1.27e-62
vepi3083101	TATGTTGAACTTCTTACCAACGGCGG	9.8165	2.2768	-2.1082	2e-15
vepi3607873	TCCGCTGTCACCATATGAAGCAGCCCTTC	6.3518	1.4849	-2.0968	2.33e-10
vepi5263153	TGTGAATCATAGATGACAGAAACGGA	81.1303	19.0061	-2.09378	4.37e-116
vepi4295995	TGAACTTGATTGATACTTACGGCGATAC	14.7247	3.4647	-2.08744	3.19e-22
vepi5959023	TTTGGACTGACCATCTCGAAGCCGGA	10.8751	2.5737	-2.07911	1.1e-16
vepi4485138	TGAGGTAGTTGCATGAACAAACGGTA	80.1679	19.0061	-2.07656	1.38e-113
vepi1069334	CAAGACTAATAACGCGATAGACACATA	12.6074	3.0687	-2.03857	1.04e-18
vepi5803789	TTGGATAAAGGAAGTAGATGAGGTATT	12.6074	3.0687	-2.03857	1.04e-18
vepi4824709	TGCTTACATATATTCGAATTCAGACGT	8.1323	1.9798	-2.03831	1.59e-12
vepi3058402	TATGGGCAGTAGACTACTTCAAGCATTA	38.4479	9.4041	-2.03154	6.89e-54
vepi2529237	TACCTTCAATGTGTGATACGGATGCTGT	8.4691	2.0788	-2.02646	6.59e-13
vepi4810444	TGCTGGAACTACTAGACCTGGAACTGC	7.6511	1.8808	-2.02432	9.11e-12
vepi2564402	TACGATCGCGTAACGTTAGGTAGGAAAG	13.5217	3.3657	-2.0063	1.33e-19
vepi2333588	TAAGGAGAATTCTGTGGAAGATCATTAG	17.0826	4.2566	-2.00475	2.22e-24
vepi2028000	GGCTAACTGAACGGTCGTTTGGCGGC	7.9398	1.9798	-2.00375	5e-12
vepi2873384	TAGTAAGGGACGCTGTAGTAGATTGG	14.1954	3.5636	-1.99402	2.3e-20
vepi4799609	TGCTGAACTTGTACGACCTGATGTGGC	10.1533	2.5737	-1.98003	7.97e-15
vepi2986035	TATCGGAAGCATCAGAAGTCAGAATGGA	15.4946	3.9596	-1.96834	9.07e-22
vepi2217999	TAAAGACTATAGATTTCCTACTGGTGT	88.5889	22.6687	-1.96642	3.66e-117
vepi4589642	TGATTGTGGGATCACGAGGAATCGTTGG	14.2435	3.6626	-1.95936	5.16e-20
vepi4163135	TCTTAGAGACCTTGTACGAATGACGA	32.2404	8.3152	-1.95505	2.29e-43
vepi3734364	TCGACGAGACTGCAGATCTGCCGCATG	8.421	2.1778	-1.95112	2.62e-12
vepi3036174	TATGATTGTTGAATTCCTTGTCGGCCA	14.1473	3.6626	-1.94959	9.02e-20
vepi3431925	TCATCGGAAATATATCACAAATGGCGC	9.4796	2.4748	-1.93751	1.38e-13
vepi2396904	TAATTCGTGTAAGCTCGAAACGGTGTC	7.1699	1.8808	-1.93061	1.54e-10
vepi4064337	TCTGATAATGGATTTCTGAGGCGCTC	23.3863	6.1374	-1.92996	2.26e-31
vepi5143541	TGTAAGATTAGATCTCGCTGTTCGGCAT	32.5772	8.6121	-1.91943	8.06e-43
vepi5194671	TGTAGTAGATAAGCACAGCAATGCG	8.5654	2.2768	-1.91151	3.29e-12
vepi3069316	TATGTAGTAAACGAAACCGGACGGGA	76.2702	20.392	-1.90312	5.04e-97
vepi4054798	TCTGACGTTTAAACCTAAAGCGAAGCTCC	8.1323	2.1778	-1.90079	1.4e-11
vepi3995803	TCTCCAAGACTAATAACGCGATAGACAC	8.0842	2.1778	-1.89223	1.84e-11
vepi4097489	TCTGGAAGATTAGACATACTCATTAT	6.5924	1.7818	-1.88747	1.52e-09
vepi2462500	TACAGGCGGATACCTGAACATCGTGGGT	6.9293	1.8808	-1.88136	6.18e-10
vepi0065562	AAAGATCAAGGCAGATTGGAGTGTGC	11.645	3.1677	-1.8782	8.33e-16
vepi2463520	TACAGGTATTGATGAATCGTTAGATCTAC	13.2811	3.6626	-1.85843	1.29e-17
vepi2876229	TAGTACTCTAGTACCTGACGGTGGAAG	7.8436	2.1778	-1.84864	7.26e-11
vepi5972549	TTTGTAGAACCTTGTATGCAGAGTCGT	7.1218	1.9798	-1.84689	5.73e-10
vepi3115488	TATTCTGTTTCTGTAGGTAACTAACGG	8.1804	2.2768	-1.84516	2.97e-11
vepi5315362	TGTGTAGATTATCCAAGCCCGGTTTGC	7.4586	2.0788	-1.84315	2.34e-10
vepi2812301	TAGGACAAGATCGAACGGAGTGACGTT	7.0255	1.9798	-1.82725	9.88e-10
vepi2573608	TACGCAACTGTTGCAACTGAAGCACGACA	6.5924	1.8808	-1.80946	4.18e-09
vepi2375157	TAATCGACTGTGGAAATATGATGGGC	30.4118	8.7111	-1.8037	4.52e-37
vepi5161968	TGTACGGTTTGTCTGCAATCTGCGACGT	7.218	2.0788	-1.79585	9.05e-10
vepi5194667	TGTAGTAGATAAGCACAGCAATGC	8.9022	2.5737	-1.79032	1.02e-11
vepi2506902	TACCCTGTCGATGGAATACGCTTTCC	10.5864	3.0687	-1.78651	1.18e-13
vepi2330278	TAAGCTTTCGTCGAGTAAGCAGAACGC	7.8436	2.2768	-1.78451	1.96e-10
vepi2816335	TAGGACGTTCTCTCTATTTCAATTCGGG	13.233	3.8606	-1.77724	1.24e-16
vepi5053534	TGGGCGTCATTACCGGGTTGTTTGTGT	14.2435	4.1576	-1.77648	8.61e-18
vepi4968784	TGGATTACTAGCAGCCTGACTGACGTT	6.0631	1.7818	-1.76672	3.02e-08
vepi4065663	TCTGATAGGATTGGGAGCGCAGCTCGC	8.7097	2.5737	-1.75878	2.97e-11
vepi4021402	TCTCTGACTGAATCCGCCCACGGTCGGC	5.9188	1.7818	-1.73197	6.69e-08
vepi2937393	TATAGAGTAGAACGAAATTTCATGGCA	6.833	2.0788	-1.71677	7.58e-09
vepi3190331	TCAACAGAATTTAGTACAACTCACGGTA	14.9172	4.5535	-1.71193	9.76e-18
vepi5087196	TGGTAGAAATCATTTAATCGTTGCGCC	19.0555	5.8404	-1.70607	3.57e-22
vepi5214027	TGTATGGGCAGTAGACTACTTCAAGCA	96.3844	29.598	-1.7033	1.22e-105
vepi2334135	TAAGGATACAACGTAGGAGGAACCGGTT	19.0074	5.8404	-1.70242	4.62e-22
vepi4705348	TGCCGAGTGCTCGACGGGAACCAATGGC	66.9831	20.5899	-1.70186	7.39e-74
vepi4518229	TGATAGAATCTGAGTAGCTTATACGGA	15.4465	4.7515	-1.70083	3.61e-18
vepi2545423	TACGAATTTCTGGATCATCAGTGGATCTG	26.8028	8.3152	-1.68856	3.42e-30
vepi2634381	TACTACTGATCGGTCCCAGCAACGTGC	8.6135	2.6727	-1.6883	1.28e-10
vepi3825539	TCGGAGAAGGCGTGACACTAGTCGTGA	6.015	1.8808	-1.67722	1e-07
vepi3141221	TATTTCCGACTGAGGCCTCGCAACCAGGC	34.6464	10.8889	-1.66985	5.07e-38
vepi3036042	TATGATTGTGAGCTGAGTGTATGGTT	6.5924	2.0788	-1.66505	2.78e-08
vepi2539858	TACGAAGAATCTGATCCATGTATGAAGT	7.218	2.2768	-1.66459	5.98e-09
vepi3482358	TCCAAATGTATTGTTGAAAGATCCGAGC	18.1412	5.7414	-1.6598	1.88e-20
vepi5152498	TGTACAACTCGATGATCCTGGCGGCTTC	12.03	3.8606	-1.63974	8.21e-14
vepi3285731	TCACGGATTGAGCGATCGAGGCAGATGCGT	8.3248	2.6727	-1.63912	6e-10
vepi0564869	ACTCTTACTAGATATATCGACGGACTA	6.1594	1.9798	-1.63744	1.14e-07
vepi2821610	TAGGAGTCTACAGGGTTGTTTACGGA	7.3624	2.3758	-1.63176	6.79e-09
vepi3250563	TCACAAATTTATACGTAAGAGGATTGG	22.039	7.1273	-1.62863	6.06e-24
vepi4832179	TGCTTGAACGAATGATGGAAGACTGGG	9.4315	3.0687	-1.61986	6.03e-11
vepi3137527	TATTTAGATCTCTGGCAGAGTTTGCATA	7.603	2.4748	-1.61926	4.62e-09
vepi3260964	TCACAGCGATATGCTTCGATTGGGCGG	7.1699	2.3758	-1.59354	1.87e-08
vepi4418756	TGACTGTTCTGCAGAGACGCTCCTGGA	124.775	41.3779	-1.5924	2.87e-124
vepi5678513	TTCGTTGTAGAATAGGAGAATCGGAGGG	35.9938	11.9778	-1.58739	7.17e-37
vepi5146928	TGTAATAGTTGACTGAGTGCCGGCGT	8.3248	2.7717	-1.58664	1.44e-09
vepi2540262	TACGAAGAGCAACTAGAGAAGGCTGAC	8.5654	2.8707	-1.57712	9.74e-10
vepi5350347	TGTTCACTCGCGTTGGCTCGATGGCGGA	15.1578	5.1475	-1.55812	5.58e-16
vepi3615981	TCCGGATCCTGTTCATTATGATAGCTGC	8.1323	2.7717	-1.55289	3.89e-09
vepi2958014	TATCAAGCGCACGGTGCAATAGGG	6.3037	2.1778	-1.53333	3.01e-07
vepi5219345	TGTATTGCAAGTAGATCAGATCTAAGAT	6.7849	2.3758	-1.51391	1.35e-07
vepi4506653	TGATAAACCTTGTTGAACGGGACGAC	17.5157	6.1374	-1.51295	1.45e-17
vepi3318801	TCAGAACAGAATACTCGGTAACTCCAAGT	10.7308	3.7616	-1.51234	2.84e-11
vepi2555993	TACGAGAGTTACCCTGAGCAATGCGGA	7.603	2.6727	-1.50827	2.51e-08
vepi2906224	TAGTTGATTTCCTCGATCAGATTGGACA	47.4945	16.8283	-1.49687	1.99e-44
vepi4027137	TCTCTTGTAGACGATGGAATCAGCCAGC	6.0631	2.1778	-1.47718	1.02e-06
vepi4341452	TGAATGGAAGTAGATATCCCACTGGGTT	5.7744	2.0788	-1.47392	1.94e-06
vepi4509820	TGATAACTGTATCCTTGCTGAACCGGA	18.6224	6.7313	-1.46808	7.33e-18
vepi5594505	TTCGAAAGATTGGAGCGAGCAGATAAAC	6.7849	2.4748	-1.45502	3.02e-07
vepi5152499	TGTACAACTCGATGATCCTGGCGGCTTCC	11.3563	4.1576	-1.44967	3.09e-11
vepi3054408	TATGGATTACTAGCAGCCTGACTGACGT	9.7202	3.5636	-1.44765	8.72e-10
vepi4465369	TGAGCCTGTTGACTCTCCAGAAGATTTAT	8.0842	2.9697	-1.44479	2.5e-08
vepi0177358	AACGATTTCTCTCAGATTGTGAACGGCA	53.8944	19.798	-1.44478	8.93e-48
vepi5461507	TTAGATCACAGACAAGCAACTGCACGG	6.1594	2.2768	-1.43578	1.39e-06
vepi4634815	TGCACCGGAAGTAGACAAGCGATGGCC	19.5367	7.2263	-1.43486	4.15e-18
vepi3017344	TATGAATTCAATCGAAGCGGAAAGCCATG	7.218	2.6727	-1.4333	1.7e-07
vepi5429040	TTAATAGCAATCGTAGACGGATGGAATC	6.6406	2.4748	-1.424	6.15e-07
vepi2652753	TACTCGTTCCGGATGTATTGCAAGTAGA	8.7578	3.2667	-1.42273	9.43e-09
vepi2951387	TATATGTTTGGAACTGCAGTAGATTGT	7.9398	2.9697	-1.41879	5.06e-08
vepi5142673	TGTAAGACATAACGAATGATAATGGAA	5.8225	2.1778	-1.41877	3.35e-06
vepi4868471	TGGAACTGAAGCTGCACAAGTAGAGCG	9.1909	3.4647	-1.40748	5.31e-09
vepi3095784	TATTAGGACGGTAGTAATACCAACAGGTG	5.7744	2.1778	-1.4068	4.24e-06
vepi4637455	TGCACGCTGCAGTTGTAGAAGGTAATGA	6.5443	2.4748	-1.40293	9.82e-07
vepi3097791	TATTATACGTCTGGCTTTACGAGCAC	277.604	105.82	-1.39141	4.45e-226
vepi4770873	TGCGTTGAGAGAACTGTAATTGATGGT	25.6961	9.8	-1.3907	2.19e-22
vepi5213983	TGTATGGGCAGTAGAATACTTCAAGCA	100.234	38.5072	-1.38017	7.62e-82
vepi3325768	TCAGAATCAGACCGTTTGCAACAAAGA	10.2496	3.9596	-1.37214	1.4e-09
vepi5943672	TTTGATTCAACGAGTGACAAAGAATGC	6.3518	2.4748	-1.35985	2.47e-06
vepi3394483	TCAGTGTAGCTAGAGAACTCAAGCGATGG	20.9803	8.3152	-1.33521	1.52e-17
vepi5706989	TTCTGAACAGATCTGACACTATAATGGC	8.2285	3.2667	-1.3328	1.17e-07
vepi2986033	TATCGGAAGCATCAGAAGTCAGAATG	6.9774	2.7717	-1.33192	1.14e-06
vepi2867395	TAGGTTCACCTGGTCCTCTCAAGTTGC	72.7093	28.9051	-1.33082	8.91e-57
vepi4724775	TGCGACAGAACGATAGCCAATCCAAGGA	5.9188	2.3758	-1.31689	9.25e-06
vepi2317894	TAAGATTCTCAGAAATTCTCAGTCATTT	12.5593	5.0485	-1.31483	7.92e-11
vepi3442028	TCATGACATGATCGAGGAGAAGGTT	8.3729	3.3657	-1.31482	1.22e-07
vepi5087195	TGGTAGAAATCATTTAATCGTTGCGC	8.5654	3.4647	-1.30579	1.01e-07
vepi4508975	TGATAACGACACGACTGCAAGATACGG	7.0736	2.8707	-1.30104	1.47e-06
vepi4788452	TGCTCATATTTCTCTGGAAGATTCGGT	6.7849	2.7717	-1.29156	2.78e-06
vepi4460238	TGAGCAATGTAGAATACCGTGAGGCGT	8.9503	3.6626	-1.28907	6.97e-08
vepi4097507	TCTGGAAGATTAGTCATACTCATAAT	15.2059	6.2364	-1.28585	1.88e-12
vepi3250544	TCACAAATTTAGACATAAGAGGATTGGT	13.4736	5.6424	-1.25575	7.69e-11
vepi5084654	TGGTACATACCTACGTAGAGCATAAGG	8.036	3.3657	-1.25557	5.67e-07
vepi3190330	TCAACAGAATTTAGTACAACTCACGGT	11.5007	4.8505	-1.24552	2.42e-09
vepi2335109	TAAGGATTATCGAATCGAGAACGGTGG	5.63	2.3758	-1.24472	3.48e-05
vepi3785373	TCGCCATATAGCTCTACTGATCACGGT	67.8973	29.0041	-1.2271	3.53e-47
vepi4743230	TGCGCCGGGAGTAGACAAGCGATGGC	37.293	15.9374	-1.22649	1.32e-26
vepi2704409	TACTTTCTAGGTTGGAACGATAGGCGT	20.0179	8.6121	-1.21685	8.6e-15
vepi3030164	TATGATCAATGATCTGGAGAAACGCAT	38.0148	16.4324	-1.21002	1.44e-26
vepi2307080	TAAGACGTAACGACTGTATGGTGGCCAC	7.5548	3.2667	-1.20956	2.49e-06
vepi5509778	TTCAAGACAAGATTCGACTGACACATGT	7.3142	3.1677	-1.20726	3.75e-06
vepi3420396	TCATCAAGGTACTGTAGGAGCCGGCTA	6.3518	2.7717	-1.19639	1.94e-05
vepi3036024	TATGATTGTGAGCTGAATGTATGGTT	5.8706	2.5737	-1.18966	4.43e-05
vepi4851619	TGGAAACTCTGGCATTCCAAGTAACGCGC	16.9864	7.5232	-1.17496	3.66e-12
vepi2342865	TAAGTAACAATTGAACAGAAGGACG	5.5338	2.4748	-1.16096	0.000101757
vepi0168903	AACGAGATGATTGTGATAATGTGGCAT	14.821	6.6323	-1.16006	1.34e-10
vepi3431901	TCATCGGAAAGATACCACAAATGGCGC	6.1112	2.7717	-1.14068	5.48e-05
vepi1176030	CAGGAAGAAACGCTCGACGAGACTGCAG	18.5262	8.4142	-1.13867	1.39e-12
vepi5969848	TTTGTAACTTATCCTGCAGAACCAACGC	31.3742	14.2546	-1.13815	2.57e-20
vepi3096734	TATTAGTTAAGGGACTACGGAGGCGTT	9.9608	4.5535	-1.12929	2.76e-07
vepi3420395	TCATCAAGGTACTGTAGGAGCCGGCT	7.9879	3.6626	-1.12495	4.7e-06
vepi3921692	TCGTGAATGTGCGGATTCCAACGGCGT	6.2075	2.8707	-1.11261	6.69e-05
vepi2539857	TACGAAGAATCTGATCCATGTATGAAG	10.442	4.8505	-1.10619	2.23e-07
vepi2610495	TACGTAGAGCATAAGGTGTTATTAGACCAC	106.249	49.3961	-1.10498	3.68e-62
vepi4671867	TGCATAGCAACTCGAACATACGGCTT	5.5338	2.5737	-1.10443	0.000187161
vepi2342870	TAAGTAACAATTGAACAGAAGGACGT	34.1171	15.9374	-1.09808	7.65e-21
vepi5340733	TGTTAGACATGTTTCACGGACGATTGC	21.5096	10.097	-1.09105	1.51e-13
vepi4640305	TGCACTATGCGATGAACGATGGCTTTGCC	40.3727	19.0061	-1.08692	5.05e-24
vepi4694508	TGCCAATATGTAGAGGCCCTGATGCAAGC	6.3037	2.9697	-1.08588	8.09e-05
vepi3329555	TCAGACAGAACACGCATCCAGACAGGT	22.6645	10.6909	-1.08405	4.54e-14
vepi4634811	TGCACCGGAAGTAGACAAGCGATGGC	39.7471	19.0061	-1.06439	5.98e-23
vepi4576483	TGATTCACTAGAGGATTGATTAGCACA	6.7849	3.2667	-1.05449	6.37e-05
vepi0177357	AACGATTTCTCTCAGATTGTGAACGGC	8.421	4.0586	-1.05301	8.13e-06
vepi5712387	TTCTGATTAATGTGTAGAGCCGTGAG	7.1699	3.4647	-1.04922	4.18e-05
vepi5453138	TTAGAACTGAATCGATTTGGCCTAGATC	19.7773	9.602	-1.04244	8.72e-12
vepi1684753	GAAGATGATATTCTGGACAAGCAGCATA	12.415	6.0384	-1.03985	7.35e-08
vepi2867392	TAGGTTCACCTGGTCCTCTCAAGTTG	18.863	9.2061	-1.0349	3.44e-11
vepi3922855	TCGTGATAAGGAGAATTCTGTGGAAGA	19.633	9.602	-1.03187	1.53e-11
vepi2342872	TAAGTAACAATTGAACAGAAGGACGTG	6.8812	3.3657	-1.03175	7.58e-05
vepi2826429	TAGGATCTTAGACACCTTGTAAGAGTGG	10.8751	5.3455	-1.02463	6.61e-07
vepi5462291	TTAGATCTGAATATAGATTGCTCGCAACA	11.1638	5.5434	-1.00999	6.33e-07
