# Supplementary material for: piRNA Profiling of Dengue Virus Type 2-Infected Asian Tiger Mosquito and Midgut Tissues
Source: Viruses. 2018 Apr 22;10(4):213. doi: 10.3390/v10040213 (PMC5923507; doi:10.3390/v10040213)
Supplement: Supplementary file 1 [file viruses-10-00213-s001.zip › viruses-276697 revise supplementary/Table S7.xls]

## Sheet: PIWI
Table S7. PIWI protein family members in vector mosquitoes compared to drosophilids
Gene Name	D. melanogaster				Anapheles gambiae			Aedes aegypti				Culex quinquefasciatus				Aedes albopictus
	Accession numbers (GenBank)	Protein length（AA）			Accession numbers (Vectorbase)	Protein length（AA）			Accession numbers (Vectorbase)	Protein length（AA）			Accession numbers (Vectorbase)	Protein length（AA）			Accession numbers (Vectorbase)	Protein length（AA）
Armitage	NM_139559	1274			AGAP006939	1223			AAEL010693	1048			CPIJ001245	989			AALF004386-RA	1034
									AAEL010696	699			CPIJ001247	638
Spindle-E	NM_057393	1434			AGAP002829	1379											AALF006846	1422
Rm62-like	NM_169118	578			AGAP005652	728			AAEL013235	1374			CPIJ017541	1396			AALF027261	800
	NM_132792	1224			AGAP003663	746			AAEL001317	799			CPIJ003935	409			AALF027794	803
	NM_132196	945			AGAP004912-PA	679			AAEL001769	718			CPIJ005545	942			AALF018740	596
	NM_139805	818			AGAP005351	640			AAEL002083	699			CPIJ005776	709			AALF019569	609
	NM_165103	661			AGAP012045	910			AAEL002351	639			CPIJ009445	579			AALF020841	848
	NM_141510	703			AGAP012523	720			AAEL004978	638			CPIJ012512	935			AALF025200	478
	NM_140752	594							AAEL008738	911			CPIJ014038	572			AALF007978	639
									AAEL010402	741			CPIJ014361	798			AALF007782	981
									AAEL010787-PA	594			CPIJ014935	686			AALF013981	261
									AAEL013985	1029			CPIJ016569	663			AALF016979	761
													CPIJ019196	538			AALF022327	770
Ago3	EF211827	687		AgaAgo3	AGAP008862	930		AaeAgo3	AAEL007823	944		CquAgo3	CPIJ005275	847		AalAgo3-1	AALF025916	944
																AalAgo3-2	AALF025919	944
PIWI（Ago4-like）	NM_057527	843		AgaAgo4	AGAP009509	889		AaePIWI1	AAEL008076	674		CquPIWI1	CPIJ002458	881		AalPIWI1	AALF005498	774
								AaePIWI2	AAEL008098	875		CquPIWI2	CPIJ002459	870		AalPIWI2	AALF005499	886
								AaePIWI3	AAEL013692	882		CquPIWI3A	CPIJ002415	865		AalPIWI3	AALF006534	889
								AaePIWI4	AAEL007698	860		CquPIWI3B	CPIJ002415	883		AalPIWI4	AALF006708	875
																AalPIWI5	AALF006337	864
																AalPIWI6	AALF008582	864
Aub (Ago5-like )	NM_057386	866		AgaAgo5	AGAP011204	843		AaePIWI5	AAEL013233	883		CquPIWI4A	CPIJ012516	880		AalPIWI7	AALF016369	887
								AaePIWI6	AAEL013227	888		CquPIWI4B	CPIJ012516	871		AalPIWI8	AALF007445	930
								AaePIWI7	AAEL006287	945		CquPIWI5A	CPIJ017382	857		AalPIWI9	AALF015479	931
												CquPIWI5B	CPIJ017382	802
												CquPIWI6	CPIJ017381	905
